# Supplementary material for: Neuroimaging Feature Terminology: A Controlled Terminology for the Annotation of Brain Imaging Features
Source: J Alzheimers Dis. 2017 Aug 14;59(4):1153–69. doi: 10.3233/JAD-161148 (PMC5611802; doi:10.3233/JAD-161148)
Supplement: Supplementary file 1 [file jad-59-jad161148-s001.zip]

Archive with 5 entries (4 files):
- Supplementary_File1/
- Supplementary_File1/Imaging Brain Metabolism and Pathology in Alzheimer’s Disease with Positron Emission Tomography.pdf
- Supplementary_File1/Neuroimaging and Other Biomarkers for Alzheimer's Disease.pdf
- Supplementary_File1/Neuroimaging Biomarkers of Neurodegenerative Diseases.pdf
- Supplementary_File1/Update on the Biomarker Core of the Alzheimer's Disease.pdf
