# Supplementary material for: Neuroimaging Feature Terminology: A Controlled Terminology for the Annotation of Brain Imaging Features
Source: J Alzheimers Dis. 2017 Aug 14;59(4):1153–69. doi: 10.3233/JAD-161148 (PMC5611802; doi:10.3233/JAD-161148)
Supplement: Supplementary file 3 [file jad-59-jad161148-s003.zip]

Archive with 52 entries (42 files):
- Supplementary_File3/
- Supplementary_File3/002_S_4171_MCI/
- Supplementary_File3/002_S_4171_MCI/.4done
- Supplementary_File3/002_S_4171_MCI/002_S_4171_FDG.1wrapper-started
- Supplementary_File3/002_S_4171_MCI/002_S_4171_FDG.2pres-begn
- Supplementary_File3/002_S_4171_MCI/002_S_4171_FDG.2pres-done
- Supplementary_File3/002_S_4171_MCI/002_S_4171_FDG.3script-begn
- Supplementary_File3/002_S_4171_MCI/002_S_4171_FDG.5script-done
- Supplementary_File3/002_S_4171_MCI/002_S_4171_FDG.6post-begn
- Supplementary_File3/002_S_4171_MCI/002_S_4171_FDG.6post-done
- Supplementary_File3/002_S_4171_MCI/002_S_4171_FDG.stderr
- Supplementary_File3/002_S_4171_MCI/002_S_4171_FDG.stdout
- Supplementary_File3/002_S_4171_MCI/Output_002_S_4171_FDG/
- Supplementary_File3/002_S_4171_MCI/Output_002_S_4171_FDG/spmTPostProcessedImage/
- Supplementary_File3/002_S_4171_MCI/Output_002_S_4171_FDG/spmTPostProcessedImage/SPM.mat
- Supplementary_File3/002_S_4171_MCI/Output_002_S_4171_FDG/spmTPostProcessedImage/spmT_0001.hdr
- Supplementary_File3/002_S_4171_MCI/Output_002_S_4171_FDG/spmTPostProcessedImage/spmT_0001.img
- Supplementary_File3/002_S_4171_MCI/Output_002_S_4171_FDG/spmT_report.pdf
- Supplementary_File3/003_S_4136_AD/
- Supplementary_File3/003_S_4136_AD/.4done
- Supplementary_File3/003_S_4136_AD/003_S_4136.1wrapper-started
- Supplementary_File3/003_S_4136_AD/003_S_4136.2pres-begn
- Supplementary_File3/003_S_4136_AD/003_S_4136.2pres-done
- Supplementary_File3/003_S_4136_AD/003_S_4136.3script-begn
- Supplementary_File3/003_S_4136_AD/003_S_4136.5script-done
- Supplementary_File3/003_S_4136_AD/003_S_4136.6post-begn
- Supplementary_File3/003_S_4136_AD/003_S_4136.6post-done
- Supplementary_File3/003_S_4136_AD/003_S_4136.stderr
- Supplementary_File3/003_S_4136_AD/003_S_4136.stdout
- Supplementary_File3/003_S_4136_AD/Output_003_S_4136_FDG/
- Supplementary_File3/003_S_4136_AD/Output_003_S_4136_FDG/spmTPostProcessedImage/
- Supplementary_File3/003_S_4136_AD/Output_003_S_4136_FDG/spmTPostProcessedImage/SPM.mat
- Supplementary_File3/003_S_4136_AD/Output_003_S_4136_FDG/spmTPostProcessedImage/spmT_0001.hdr
- Supplementary_File3/003_S_4136_AD/Output_003_S_4136_FDG/spmTPostProcessedImage/spmT_0001.img
- Supplementary_File3/003_S_4136_AD/Output_003_S_4136_FDG/spmT_report.pdf
- Supplementary_File3/016_S_4952_Control/
- Supplementary_File3/016_S_4952_Control/.4done
- Supplementary_File3/016_S_4952_Control/016_S_4952.1wrapper-started
- Supplementary_File3/016_S_4952_Control/016_S_4952.2pres-begn
- Supplementary_File3/016_S_4952_Control/016_S_4952.2pres-done
- Supplementary_File3/016_S_4952_Control/016_S_4952.3script-begn
- Supplementary_File3/016_S_4952_Control/016_S_4952.5script-done
- Supplementary_File3/016_S_4952_Control/016_S_4952.6post-begn
- Supplementary_File3/016_S_4952_Control/016_S_4952.6post-done
- Supplementary_File3/016_S_4952_Control/016_S_4952.stderr
- Supplementary_File3/016_S_4952_Control/016_S_4952.stdout
- Supplementary_File3/016_S_4952_Control/Output_016_S_4952_FDG/
- Supplementary_File3/016_S_4952_Control/Output_016_S_4952_FDG/spmTPostProcessedImage/
- Supplementary_File3/016_S_4952_Control/Output_016_S_4952_FDG/spmTPostProcessedImage/SPM.mat
- Supplementary_File3/016_S_4952_Control/Output_016_S_4952_FDG/spmTPostProcessedImage/spmT_0001.hdr
- Supplementary_File3/016_S_4952_Control/Output_016_S_4952_FDG/spmTPostProcessedImage/spmT_0001.img
- Supplementary_File3/016_S_4952_Control/Output_016_S_4952_FDG/spmT_report.pdf
