# Supplementary material for: Neuroimaging Feature Terminology: A Controlled Terminology for the Annotation of Brain Imaging Features
Source: J Alzheimers Dis. 2017 Aug 14;59(4):1153–69. doi: 10.3233/JAD-161148 (PMC5611802; doi:10.3233/JAD-161148)
Supplement: Supplementary file 3 [file jad-59-jad161148-s003.zip › Supplementary_File3/002_S_4171_MCI/002_S_4171_FDG.1wrapper-started]

Starting diligence.sh wrapper 0.0.54 at 20160213-215757
Run: 20160213-205715
