# Supplementary material for: Neuroimaging Feature Terminology: A Controlled Terminology for the Annotation of Brain Imaging Features
Source: J Alzheimers Dis. 2017 Aug 14;59(4):1153–69. doi: 10.3233/JAD-161148 (PMC5611802; doi:10.3233/JAD-161148)
Supplement: Supplementary file 3 [file jad-59-jad161148-s003.zip › Supplementary_File3/002_S_4171_MCI/002_S_4171_FDG.stdout]

INFO: /home/neugrid029/home_cream_631855649/matlab/startup.m does not exist ... creating
Installing dcmtk-3.6.0-linux-i686-static...
Installing from current location /opt/exp_soft/neugrid
Archive:  COMMON_FILES.zip
   creating: /home/neugrid029/home_cream_631855649/CREAM631855649/COMMON_FILES/
  inflating: /home/neugrid029/home_cream_631855649/CREAM631855649/COMMON_FILES/SingleCaseScript.sh  
 extracting: /home/neugrid029/home_cream_631855649/CREAM631855649/COMMON_FILES/testcaseage.list  
 extracting: /home/neugrid029/home_cream_631855649/CREAM631855649/COMMON_FILES/testcase.list  
  inflating: /home/neugrid029/home_cream_631855649/CREAM631855649/COMMON_FILES/template2.tex  
  inflating: /home/neugrid029/home_cream_631855649/CREAM631855649/COMMON_FILES/template1.tex  
  inflating: /home/neugrid029/home_cream_631855649/CREAM631855649/COMMON_FILES/tValues.sh  
  inflating: /home/neugrid029/home_cream_631855649/CREAM631855649/COMMON_FILES/spm_slice_vol.mexw64  
  inflating: /home/neugrid029/home_cream_631855649/CREAM631855649/COMMON_FILES/spm_slice_vol.mexw32  
  inflating: /home/neugrid029/home_cream_631855649/CREAM631855649/COMMON_FILES/spm_slice_vol.mexmaci64  
  inflating: /home/neugrid029/home_cream_631855649/CREAM631855649/COMMON_FILES/spm_slice_vol.mexmaci  
  inflating: /home/neugrid029/home_cream_631855649/CREAM631855649/COMMON_FILES/spm_slice_vol.mexglx  
  inflating: /home/neugrid029/home_cream_631855649/CREAM631855649/COMMON_FILES/spm_slice_vol.mexa64  
  inflating: /home/neugrid029/home_cream_631855649/CREAM631855649/COMMON_FILES/spm_sample_vol.mexw64  
  inflating: /home/neugrid029/home_cream_631855649/CREAM631855649/COMMON_FILES/spm_sample_vol.mexw32  
  inflating: /home/neugrid029/home_cream_631855649/CREAM631855649/COMMON_FILES/spm_sample_vol.mexmaci64  
  inflating: /home/neugrid029/home_cream_631855649/CREAM631855649/COMMON_FILES/spm_sample_vol.mexmaci  
  inflating: /home/neugrid029/home_cream_631855649/CREAM631855649/COMMON_FILES/spm_sample_vol.mexglx  
  inflating: /home/neugrid029/home_cream_631855649/CREAM631855649/COMMON_FILES/spm_sample_vol.mexa64  
  inflating: /home/neugrid029/home_cream_631855649/CREAM631855649/COMMON_FILES/spm_existfile.mexw64  
  inflating: /home/neugrid029/home_cream_631855649/CREAM631855649/COMMON_FILES/spm_existfile.mexw32  
  inflating: /home/neugrid029/home_cream_631855649/CREAM631855649/COMMON_FILES/spm_existfile.mexmaci64  
  inflating: /home/neugrid029/home_cream_631855649/CREAM631855649/COMMON_FILES/spm_existfile.mexmaci  
  inflating: /home/neugrid029/home_cream_631855649/CREAM631855649/COMMON_FILES/spm_existfile.mexglx  
  inflating: /home/neugrid029/home_cream_631855649/CREAM631855649/COMMON_FILES/spm_existfile.mexa64  
  inflating: /home/neugrid029/home_cream_631855649/CREAM631855649/COMMON_FILES/spm_existfile.m  
  inflating: /home/neugrid029/home_cream_631855649/CREAM631855649/COMMON_FILES/spm_existfile.c  
  inflating: /home/neugrid029/home_cream_631855649/CREAM631855649/COMMON_FILES/split2_display_mcc_component_data.c  
  inflating: /home/neugrid029/home_cream_631855649/CREAM631855649/COMMON_FILES/split2_display_main.c  
  inflating: /home/neugrid029/home_cream_631855649/CREAM631855649/COMMON_FILES/split2_display.prj  
  inflating: /home/neugrid029/home_cream_631855649/CREAM631855649/COMMON_FILES/split2_display.m  
  inflating: /home/neugrid029/home_cream_631855649/CREAM631855649/COMMON_FILES/split2_display  
  inflating: /home/neugrid029/home_cream_631855649/CREAM631855649/COMMON_FILES/run_split2_display.sh  
  inflating: /home/neugrid029/home_cream_631855649/CREAM631855649/COMMON_FILES/readme.txt  
  inflating: /home/neugrid029/home_cream_631855649/CREAM631855649/COMMON_FILES/pz_query_spm  
  inflating: /home/neugrid029/home_cream_631855649/CREAM631855649/COMMON_FILES/originalExtract.sh  
  inflating: /home/neugrid029/home_cream_631855649/CREAM631855649/COMMON_FILES/normativesubjectage.list  
  inflating: /home/neugrid029/home_cream_631855649/CREAM631855649/COMMON_FILES/normative.list  
  inflating: /home/neugrid029/home_cream_631855649/CREAM631855649/COMMON_FILES/mccExcludedFiles.log  
  inflating: /home/neugrid029/home_cream_631855649/CREAM631855649/COMMON_FILES/libXp.so.6.2.0  
  inflating: /home/neugrid029/home_cream_631855649/CREAM631855649/COMMON_FILES/libXp.so.6  
  inflating: /home/neugrid029/home_cream_631855649/CREAM631855649/COMMON_FILES/flow_map.mat  
  inflating: /home/neugrid029/home_cream_631855649/CREAM631855649/COMMON_FILES/extract.sh  
  inflating: /home/neugrid029/home_cream_631855649/CREAM631855649/COMMON_FILES/customizeParams.sh  
  inflating: /home/neugrid029/home_cream_631855649/CREAM631855649/COMMON_FILES/batchlauncher_reg.m  
  inflating: /home/neugrid029/home_cream_631855649/CREAM631855649/COMMON_FILES/batchlauncher.m  
  inflating: /home/neugrid029/home_cream_631855649/CREAM631855649/COMMON_FILES/avg152T1.img  
  inflating: /home/neugrid029/home_cream_631855649/CREAM631855649/COMMON_FILES/avg152T1.hdr  
  inflating: /home/neugrid029/home_cream_631855649/CREAM631855649/COMMON_FILES/actc.mat  
  inflating: /home/neugrid029/home_cream_631855649/CREAM631855649/COMMON_FILES/SingleCaseScript_reg.sh  
  inflating: /home/neugrid029/home_cream_631855649/CREAM631855649/COMMON_FILES/N4Uspmgridlogo.pdf  
  inflating: /home/neugrid029/home_cream_631855649/CREAM631855649/COMMON_FILES/FBF_TEMPLATE.nii  
   creating: /home/neugrid029/home_cream_631855649/CREAM631855649/COMMON_FILES/Normative/
  inflating: /home/neugrid029/home_cream_631855649/CREAM631855649/COMMON_FILES/Normative/NORM_VUMC_89.nii  
  inflating: /home/neugrid029/home_cream_631855649/CREAM631855649/COMMON_FILES/Normative/NORM_VUMC_51.nii  
  inflating: /home/neugrid029/home_cream_631855649/CREAM631855649/COMMON_FILES/Normative/NORM_VUMC_50.nii  
  inflating: /home/neugrid029/home_cream_631855649/CREAM631855649/COMMON_FILES/Normative/NORM_VUMC_47.nii  
  inflating: /home/neugrid029/home_cream_631855649/CREAM631855649/COMMON_FILES/Normative/NORM_VUMC_45.nii  
  inflating: /home/neugrid029/home_cream_631855649/CREAM631855649/COMMON_FILES/Normative/NORM_VUMC_44.nii  
  inflating: /home/neugrid029/home_cream_631855649/CREAM631855649/COMMON_FILES/Normative/NORM_VUMC_43.nii  
  inflating: /home/neugrid029/home_cream_631855649/CREAM631855649/COMMON_FILES/Normative/NORM_VUMC_40.nii  
  inflating: /home/neugrid029/home_cream_631855649/CREAM631855649/COMMON_FILES/Normative/NORM_VUMC_38.nii  
  inflating: /home/neugrid029/home_cream_631855649/CREAM631855649/COMMON_FILES/Normative/NORM_VUMC_35.nii  
  inflating: /home/neugrid029/home_cream_631855649/CREAM631855649/COMMON_FILES/Normative/NORM_VUMC_28.nii  
  inflating: /home/neugrid029/home_cream_631855649/CREAM631855649/COMMON_FILES/Normative/NORM_VUMC_25.nii  
  inflating: /home/neugrid029/home_cream_631855649/CREAM631855649/COMMON_FILES/Normative/NORM_VUMC_23.nii  
  inflating: /home/neugrid029/home_cream_631855649/CREAM631855649/COMMON_FILES/Normative/NORM_VUMC_22.nii  
  inflating: /home/neugrid029/home_cream_631855649/CREAM631855649/COMMON_FILES/Normative/NORM_VUMC_16.nii  
  inflating: /home/neugrid029/home_cream_631855649/CREAM631855649/COMMON_FILES/Normative/NORM_VUMC_12.nii  
  inflating: /home/neugrid029/home_cream_631855649/CREAM631855649/COMMON_FILES/Normative/NORM_VUMC_07.nii  
  inflating: /home/neugrid029/home_cream_631855649/CREAM631855649/COMMON_FILES/Normative/NORM_VUMC_05.nii  
  inflating: /home/neugrid029/home_cream_631855649/CREAM631855649/COMMON_FILES/Normative/NORM_VUMC_04.nii  
  inflating: /home/neugrid029/home_cream_631855649/CREAM631855649/COMMON_FILES/Normative/NORM_VUMC_02.nii  
  inflating: /home/neugrid029/home_cream_631855649/CREAM631855649/COMMON_FILES/Normative/NORM_VUMC_01.nii  
  inflating: /home/neugrid029/home_cream_631855649/CREAM631855649/COMMON_FILES/Normative/NORM_MUC_NL_62.nii  
  inflating: /home/neugrid029/home_cream_631855649/CREAM631855649/COMMON_FILES/Normative/NORM_MUC_NL_61.nii  
  inflating: /home/neugrid029/home_cream_631855649/CREAM631855649/COMMON_FILES/Normative/NORM_MUC_NL_60.nii  
  inflating: /home/neugrid029/home_cream_631855649/CREAM631855649/COMMON_FILES/Normative/NORM_MUC_NL_59.nii  
  inflating: /home/neugrid029/home_cream_631855649/CREAM631855649/COMMON_FILES/Normative/NORM_MUC_NL_58.nii  
  inflating: /home/neugrid029/home_cream_631855649/CREAM631855649/COMMON_FILES/Normative/NORM_MUC_NL_57.nii  
  inflating: /home/neugrid029/home_cream_631855649/CREAM631855649/COMMON_FILES/Normative/NORM_MUC_NL_56.nii  
  inflating: /home/neugrid029/home_cream_631855649/CREAM631855649/COMMON_FILES/Normative/NORM_MUC_NL_55.nii  
  inflating: /home/neugrid029/home_cream_631855649/CREAM631855649/COMMON_FILES/Normative/NORM_MUC_NL_54.nii  
  inflating: /home/neugrid029/home_cream_631855649/CREAM631855649/COMMON_FILES/Normative/NORM_MUC_NL_53.nii  
  inflating: /home/neugrid029/home_cream_631855649/CREAM631855649/COMMON_FILES/Normative/NORM_MUC_NL_52.nii  
  inflating: /home/neugrid029/home_cream_631855649/CREAM631855649/COMMON_FILES/Normative/NORM_MUC_NL_51.nii  
  inflating: /home/neugrid029/home_cream_631855649/CREAM631855649/COMMON_FILES/Normative/NORM_MUC_NL_50.nii  
  inflating: /home/neugrid029/home_cream_631855649/CREAM631855649/COMMON_FILES/Normative/NORM_MUC_NL_49.nii  
  inflating: /home/neugrid029/home_cream_631855649/CREAM631855649/COMMON_FILES/Normative/NORM_MUC_NL_48.nii  
  inflating: /home/neugrid029/home_cream_631855649/CREAM631855649/COMMON_FILES/Normative/NORM_MUC_NL_47.nii  
  inflating: /home/neugrid029/home_cream_631855649/CREAM631855649/COMMON_FILES/Normative/NORM_MUC_NL_46.nii  
  inflating: /home/neugrid029/home_cream_631855649/CREAM631855649/COMMON_FILES/Normative/NORM_MUC_NL_45.nii  
  inflating: /home/neugrid029/home_cream_631855649/CREAM631855649/COMMON_FILES/Normative/NORM_MUC_NL_44.nii  
  inflating: /home/neugrid029/home_cream_631855649/CREAM631855649/COMMON_FILES/Normative/NORM_MAR-C-010.nii  
  inflating: /home/neugrid029/home_cream_631855649/CREAM631855649/COMMON_FILES/Normative/NORM_MAR-C-009.nii  
  inflating: /home/neugrid029/home_cream_631855649/CREAM631855649/COMMON_FILES/Normative/NORM_MAR-C-008.nii  
  inflating: /home/neugrid029/home_cream_631855649/CREAM631855649/COMMON_FILES/Normative/NORM_MAR-C-007.nii  
  inflating: /home/neugrid029/home_cream_631855649/CREAM631855649/COMMON_FILES/Normative/NORM_MAR-C-006.nii  
  inflating: /home/neugrid029/home_cream_631855649/CREAM631855649/COMMON_FILES/Normative/NORM_MAR-C-005.nii  
  inflating: /home/neugrid029/home_cream_631855649/CREAM631855649/COMMON_FILES/Normative/NORM_MAR-C-004.nii  
  inflating: /home/neugrid029/home_cream_631855649/CREAM631855649/COMMON_FILES/Normative/NORM_MAR-C-003.nii  
  inflating: /home/neugrid029/home_cream_631855649/CREAM631855649/COMMON_FILES/Normative/NORM_MAR-C-001.nii  
  inflating: /home/neugrid029/home_cream_631855649/CREAM631855649/COMMON_FILES/Normative/NORM_GEN-085.nii  
  inflating: /home/neugrid029/home_cream_631855649/CREAM631855649/COMMON_FILES/Normative/NORM_GEN-084.nii  
  inflating: /home/neugrid029/home_cream_631855649/CREAM631855649/COMMON_FILES/Normative/NORM_GEN-083.nii  
  inflating: /home/neugrid029/home_cream_631855649/CREAM631855649/COMMON_FILES/Normative/NORM_GEN-082.nii  
  inflating: /home/neugrid029/home_cream_631855649/CREAM631855649/COMMON_FILES/Normative/NORM_GEN-081.nii  
  inflating: /home/neugrid029/home_cream_631855649/CREAM631855649/COMMON_FILES/Normative/NORM_GEN-080.nii  
  inflating: /home/neugrid029/home_cream_631855649/CREAM631855649/COMMON_FILES/Normative/NORM_GEN-079.nii  
  inflating: /home/neugrid029/home_cream_631855649/CREAM631855649/COMMON_FILES/Normative/NORM_GEN-078.nii  
  inflating: /home/neugrid029/home_cream_631855649/CREAM631855649/COMMON_FILES/Normative/NORM_GEN-077.nii  
  inflating: /home/neugrid029/home_cream_631855649/CREAM631855649/COMMON_FILES/Normative/NORM_GEN-076.nii  
  inflating: /home/neugrid029/home_cream_631855649/CREAM631855649/COMMON_FILES/Normative/NORM_GEN-075.nii  
  inflating: /home/neugrid029/home_cream_631855649/CREAM631855649/COMMON_FILES/Normative/NORM_GEN-074.nii  
  inflating: /home/neugrid029/home_cream_631855649/CREAM631855649/COMMON_FILES/Normative/NORM_GEN-073.nii  
  inflating: /home/neugrid029/home_cream_631855649/CREAM631855649/COMMON_FILES/Normative/NORM_GEN-072.nii  
  inflating: /home/neugrid029/home_cream_631855649/CREAM631855649/COMMON_FILES/Normative/NORM_GEN-071.nii  
  inflating: /home/neugrid029/home_cream_631855649/CREAM631855649/COMMON_FILES/Normative/NORM_GEN-070.nii  
  inflating: /home/neugrid029/home_cream_631855649/CREAM631855649/COMMON_FILES/Normative/NORM_GEN-069.nii  
  inflating: /home/neugrid029/home_cream_631855649/CREAM631855649/COMMON_FILES/Normative/NORM_GEN-068.nii  
  inflating: /home/neugrid029/home_cream_631855649/CREAM631855649/COMMON_FILES/Normative/NORM_GEN-067.nii  
  inflating: /home/neugrid029/home_cream_631855649/CREAM631855649/COMMON_FILES/Normative/NORM_GEN-050.nii  
  inflating: /home/neugrid029/home_cream_631855649/CREAM631855649/COMMON_FILES/Normative/NORM_GEN-044.nii  
  inflating: /home/neugrid029/home_cream_631855649/CREAM631855649/COMMON_FILES/Normative/NORM_GEN-043.nii  
  inflating: /home/neugrid029/home_cream_631855649/CREAM631855649/COMMON_FILES/Normative/NORM_GEN-042.nii  
  inflating: /home/neugrid029/home_cream_631855649/CREAM631855649/COMMON_FILES/Normative/NORM_GEN-041.nii  
  inflating: /home/neugrid029/home_cream_631855649/CREAM631855649/COMMON_FILES/Normative/NORM_GEN-040.nii  
  inflating: /home/neugrid029/home_cream_631855649/CREAM631855649/COMMON_FILES/Normative/NORM_GEN-039.nii  
  inflating: /home/neugrid029/home_cream_631855649/CREAM631855649/COMMON_FILES/Normative/NORM_GEN-038.nii  
  inflating: /home/neugrid029/home_cream_631855649/CREAM631855649/COMMON_FILES/Normative/NORM_GEN-037.nii  
  inflating: /home/neugrid029/home_cream_631855649/CREAM631855649/COMMON_FILES/Normative/NORM_GEN-036.nii  
  inflating: /home/neugrid029/home_cream_631855649/CREAM631855649/COMMON_FILES/Normative/NORM_GEN-035.nii  
  inflating: /home/neugrid029/home_cream_631855649/CREAM631855649/COMMON_FILES/Normative/NORM_BRE-NC-9.nii  
  inflating: /home/neugrid029/home_cream_631855649/CREAM631855649/COMMON_FILES/Normative/NORM_BRE-NC-8.nii  
  inflating: /home/neugrid029/home_cream_631855649/CREAM631855649/COMMON_FILES/Normative/NORM_BRE-NC-7.nii  
  inflating: /home/neugrid029/home_cream_631855649/CREAM631855649/COMMON_FILES/Normative/NORM_BRE-NC-6.nii  
  inflating: /home/neugrid029/home_cream_631855649/CREAM631855649/COMMON_FILES/Normative/NORM_BRE-NC-5.nii  
  inflating: /home/neugrid029/home_cream_631855649/CREAM631855649/COMMON_FILES/Normative/NORM_BRE-NC-4.nii  
  inflating: /home/neugrid029/home_cream_631855649/CREAM631855649/COMMON_FILES/Normative/NORM_BRE-NC-3.nii  
  inflating: /home/neugrid029/home_cream_631855649/CREAM631855649/COMMON_FILES/Normative/NORM_BRE-NC-28.nii  
  inflating: /home/neugrid029/home_cream_631855649/CREAM631855649/COMMON_FILES/Normative/NORM_BRE-NC-27.nii  
  inflating: /home/neugrid029/home_cream_631855649/CREAM631855649/COMMON_FILES/Normative/NORM_BRE-NC-26.nii  
  inflating: /home/neugrid029/home_cream_631855649/CREAM631855649/COMMON_FILES/Normative/NORM_BRE-NC-25.nii  
  inflating: /home/neugrid029/home_cream_631855649/CREAM631855649/COMMON_FILES/Normative/NORM_BRE-NC-24.nii  
  inflating: /home/neugrid029/home_cream_631855649/CREAM631855649/COMMON_FILES/Normative/NORM_BRE-NC-23.nii  
  inflating: /home/neugrid029/home_cream_631855649/CREAM631855649/COMMON_FILES/Normative/NORM_BRE-NC-21.nii  
  inflating: /home/neugrid029/home_cream_631855649/CREAM631855649/COMMON_FILES/Normative/NORM_BRE-NC-20.nii  
  inflating: /home/neugrid029/home_cream_631855649/CREAM631855649/COMMON_FILES/Normative/NORM_BRE-NC-2.nii  
  inflating: /home/neugrid029/home_cream_631855649/CREAM631855649/COMMON_FILES/Normative/NORM_BRE-NC-19.nii  
  inflating: /home/neugrid029/home_cream_631855649/CREAM631855649/COMMON_FILES/Normative/NORM_BRE-NC-18.nii  
  inflating: /home/neugrid029/home_cream_631855649/CREAM631855649/COMMON_FILES/Normative/NORM_BRE-NC-17.nii  
  inflating: /home/neugrid029/home_cream_631855649/CREAM631855649/COMMON_FILES/Normative/NORM_BRE-NC-16.nii  
  inflating: /home/neugrid029/home_cream_631855649/CREAM631855649/COMMON_FILES/Normative/NORM_BRE-NC-15.nii  
  inflating: /home/neugrid029/home_cream_631855649/CREAM631855649/COMMON_FILES/Normative/NORM_BRE-NC-14.nii  
  inflating: /home/neugrid029/home_cream_631855649/CREAM631855649/COMMON_FILES/Normative/NORM_BRE-NC-13.nii  
  inflating: /home/neugrid029/home_cream_631855649/CREAM631855649/COMMON_FILES/Normative/NORM_BRE-NC-12.nii  
  inflating: /home/neugrid029/home_cream_631855649/CREAM631855649/COMMON_FILES/Normative/NORM_BRE-NC-11.nii  
  inflating: /home/neugrid029/home_cream_631855649/CREAM631855649/COMMON_FILES/Normative/NORM_BRE-NC-10.nii  
  inflating: /home/neugrid029/home_cream_631855649/CREAM631855649/COMMON_FILES/Normative/NORM_BRE-NC-1.nii  
   creating: /home/neugrid029/home_cream_631855649/CREAM631855649/__MACOSX/
   creating: /home/neugrid029/home_cream_631855649/CREAM631855649/__MACOSX/COMMON_FILES/
  inflating: /home/neugrid029/home_cream_631855649/CREAM631855649/__MACOSX/COMMON_FILES/._testcaseage.list  
  inflating: /home/neugrid029/home_cream_631855649/CREAM631855649/__MACOSX/COMMON_FILES/._testcase.list  
  inflating: /home/neugrid029/home_cream_631855649/CREAM631855649/__MACOSX/COMMON_FILES/._template2.tex  
  inflating: /home/neugrid029/home_cream_631855649/CREAM631855649/__MACOSX/COMMON_FILES/._template1.tex  
  inflating: /home/neugrid029/home_cream_631855649/CREAM631855649/__MACOSX/COMMON_FILES/._customizeParams.sh  
  inflating: /home/neugrid029/home_cream_631855649/CREAM631855649/__MACOSX/COMMON_FILES/._batchlauncher_reg.m  
  inflating: /home/neugrid029/home_cream_631855649/CREAM631855649/__MACOSX/COMMON_FILES/._batchlauncher.m  
  inflating: /home/neugrid029/home_cream_631855649/CREAM631855649/__MACOSX/COMMON_FILES/._SingleCaseScript.sh  
  inflating: /home/neugrid029/home_cream_631855649/CREAM631855649/__MACOSX/COMMON_FILES/._Normative  
  inflating: /home/neugrid029/home_cream_631855649/CREAM631855649/__MACOSX/COMMON_FILES/._N4Uspmgridlogo.pdf  
  inflating: /home/neugrid029/home_cream_631855649/CREAM631855649/__MACOSX/COMMON_FILES/._FBF_TEMPLATE.nii  
gz

############################################################
##      __   __ _                      _            _     ##
#       \ \ / /| |                    | |          | |     #
#   ___  \ V / | |_  _ __  __ _   ___ | |_     ___ | |__   #
#  / _ \ /   \ | __||  __|/ _  | / __|| __|   / __||  _ \  #
# |  __// /^\ \| |_ | |  | (_| || (__ | |_  _ \__ \| | | | #
#  \___|\/   \/ \__||_|   \__,_| \___| \__|(_)|___/|_| |_| #
##                                                        ##
############################################################

Analyzing file: 002_S_4171_FDG/tmpDir/002_S_4171_FDG.nii.gz
File type is : gzip compressed data, from FAT filesystem (MS-DOS, OS/2, NT)
Analyzing file: 002_S_4171_FDG/tmpDir/002_S_4171_FDG/002_S_4171_FDG.nii
File type is : data
########################
## Listing local tree ##
########################
/home/neugrid029/home_cream_631855649/CREAM631855649
/home/neugrid029/home_cream_631855649/CREAM631855649/COMMON_FILES
/home/neugrid029/home_cream_631855649/CREAM631855649/COMMON_FILES/Normative
/home/neugrid029/home_cream_631855649/CREAM631855649/002_S_4171_FDG
/home/neugrid029/home_cream_631855649/CREAM631855649/002_S_4171_FDG/originalInput
/home/neugrid029/home_cream_631855649/CREAM631855649/002_S_4171_FDG/matFiles
/home/neugrid029/home_cream_631855649/CREAM631855649/002_S_4171_FDG/dicoms
/home/neugrid029/home_cream_631855649/CREAM631855649/002_S_4171_FDG/inverseMatFiles
/home/neugrid029/home_cream_631855649/CREAM631855649/002_S_4171_FDG/inputDir
/home/neugrid029/home_cream_631855649/CREAM631855649/002_S_4171_FDG/tmpDir
/home/neugrid029/home_cream_631855649/CREAM631855649/002_S_4171_FDG/tmpDir/002_S_4171_FDG
/home/neugrid029/home_cream_631855649/CREAM631855649/__MACOSX
/home/neugrid029/home_cream_631855649/CREAM631855649/__MACOSX/COMMON_FILES
/home/neugrid029/home_cream_631855649/CREAM631855649/Output
########################
## Listing files only ##
########################
/home/neugrid029/home_cream_631855649/CREAM631855649/002_S_4171_FDG.stderr
/home/neugrid029/home_cream_631855649/CREAM631855649/nG+FSL+5.0.7+Melodic+v01.script
/home/neugrid029/home_cream_631855649/CREAM631855649/002_S_4171_FDG.1wrapper-started
/home/neugrid029/home_cream_631855649/CREAM631855649/CommonFiles+QCE+v1.tar.bz2
/home/neugrid029/home_cream_631855649/CREAM631855649/COMMON_FILES.zip
/home/neugrid029/home_cream_631855649/CREAM631855649/002_S_4171_FDG.3script-begn
/home/neugrid029/home_cream_631855649/CREAM631855649/pandora-common-functions.sh
/home/neugrid029/home_cream_631855649/CREAM631855649/toNiftiConv.sh
/home/neugrid029/home_cream_631855649/CREAM631855649/install_support_software.sh
/home/neugrid029/home_cream_631855649/CREAM631855649/.tmp_file
/home/neugrid029/home_cream_631855649/CREAM631855649/install-rpm-locally.sh
/home/neugrid029/home_cream_631855649/CREAM631855649/COMMON_FILES/split2_display
/home/neugrid029/home_cream_631855649/CREAM631855649/COMMON_FILES/spm_sample_vol.mexw32
/home/neugrid029/home_cream_631855649/CREAM631855649/COMMON_FILES/avg152T1.img
/home/neugrid029/home_cream_631855649/CREAM631855649/COMMON_FILES/actc.mat
/home/neugrid029/home_cream_631855649/CREAM631855649/COMMON_FILES/spm_sample_vol.mexa64
/home/neugrid029/home_cream_631855649/CREAM631855649/COMMON_FILES/readme.txt
/home/neugrid029/home_cream_631855649/CREAM631855649/COMMON_FILES/spm_existfile.mexglx
/home/neugrid029/home_cream_631855649/CREAM631855649/COMMON_FILES/spm_existfile.mexw64
/home/neugrid029/home_cream_631855649/CREAM631855649/COMMON_FILES/split2_display.m
/home/neugrid029/home_cream_631855649/CREAM631855649/COMMON_FILES/spm_existfile.c
/home/neugrid029/home_cream_631855649/CREAM631855649/COMMON_FILES/split2_display_mcc_component_data.c
/home/neugrid029/home_cream_631855649/CREAM631855649/COMMON_FILES/tValues.sh
/home/neugrid029/home_cream_631855649/CREAM631855649/COMMON_FILES/originalExtract.sh
/home/neugrid029/home_cream_631855649/CREAM631855649/COMMON_FILES/N4Uspmgridlogo.pdf
/home/neugrid029/home_cream_631855649/CREAM631855649/COMMON_FILES/pz_query_spm
/home/neugrid029/home_cream_631855649/CREAM631855649/COMMON_FILES/testcaseage.list
/home/neugrid029/home_cream_631855649/CREAM631855649/COMMON_FILES/spm_sample_vol.mexw64
/home/neugrid029/home_cream_631855649/CREAM631855649/COMMON_FILES/flow_map.mat
/home/neugrid029/home_cream_631855649/CREAM631855649/COMMON_FILES/mccExcludedFiles.log
/home/neugrid029/home_cream_631855649/CREAM631855649/COMMON_FILES/spm_existfile.mexw32
/home/neugrid029/home_cream_631855649/CREAM631855649/COMMON_FILES/normative.list
/home/neugrid029/home_cream_631855649/CREAM631855649/COMMON_FILES/spm_existfile.mexmaci
/home/neugrid029/home_cream_631855649/CREAM631855649/COMMON_FILES/libXp.so.6
/home/neugrid029/home_cream_631855649/CREAM631855649/COMMON_FILES/normativesubjectage.list
/home/neugrid029/home_cream_631855649/CREAM631855649/COMMON_FILES/Normative/NORM_MUC_NL_55.nii
/home/neugrid029/home_cream_631855649/CREAM631855649/COMMON_FILES/Normative/NORM_VUMC_44.nii
/home/neugrid029/home_cream_631855649/CREAM631855649/COMMON_FILES/Normative/NORM_MUC_NL_57.nii
/home/neugrid029/home_cream_631855649/CREAM631855649/COMMON_FILES/Normative/NORM_VUMC_25.nii
/home/neugrid029/home_cream_631855649/CREAM631855649/COMMON_FILES/Normative/NORM_GEN-040.nii
/home/neugrid029/home_cream_631855649/CREAM631855649/COMMON_FILES/Normative/NORM_BRE-NC-9.nii
/home/neugrid029/home_cream_631855649/CREAM631855649/COMMON_FILES/Normative/NORM_BRE-NC-1.nii
/home/neugrid029/home_cream_631855649/CREAM631855649/COMMON_FILES/Normative/NORM_BRE-NC-26.nii
/home/neugrid029/home_cream_631855649/CREAM631855649/COMMON_FILES/Normative/NORM_GEN-036.nii
/home/neugrid029/home_cream_631855649/CREAM631855649/COMMON_FILES/Normative/NORM_BRE-NC-10.nii
/home/neugrid029/home_cream_631855649/CREAM631855649/COMMON_FILES/Normative/NORM_MUC_NL_46.nii
/home/neugrid029/home_cream_631855649/CREAM631855649/COMMON_FILES/Normative/NORM_VUMC_47.nii
/home/neugrid029/home_cream_631855649/CREAM631855649/COMMON_FILES/Normative/NORM_BRE-NC-19.nii
/home/neugrid029/home_cream_631855649/CREAM631855649/COMMON_FILES/Normative/NORM_VUMC_05.nii
/home/neugrid029/home_cream_631855649/CREAM631855649/COMMON_FILES/Normative/NORM_VUMC_45.nii
/home/neugrid029/home_cream_631855649/CREAM631855649/COMMON_FILES/Normative/NORM_GEN-078.nii
/home/neugrid029/home_cream_631855649/CREAM631855649/COMMON_FILES/Normative/NORM_GEN-072.nii
/home/neugrid029/home_cream_631855649/CREAM631855649/COMMON_FILES/Normative/NORM_GEN-037.nii
/home/neugrid029/home_cream_631855649/CREAM631855649/COMMON_FILES/Normative/NORM_BRE-NC-12.nii
/home/neugrid029/home_cream_631855649/CREAM631855649/COMMON_FILES/Normative/NORM_VUMC_35.nii
/home/neugrid029/home_cream_631855649/CREAM631855649/COMMON_FILES/Normative/NORM_MUC_NL_60.nii
/home/neugrid029/home_cream_631855649/CREAM631855649/COMMON_FILES/Normative/NORM_GEN-038.nii
/home/neugrid029/home_cream_631855649/CREAM631855649/COMMON_FILES/Normative/NORM_MUC_NL_48.nii
/home/neugrid029/home_cream_631855649/CREAM631855649/COMMON_FILES/Normative/NORM_BRE-NC-5.nii
/home/neugrid029/home_cream_631855649/CREAM631855649/COMMON_FILES/Normative/NORM_BRE-NC-2.nii
/home/neugrid029/home_cream_631855649/CREAM631855649/COMMON_FILES/Normative/NORM_GEN-080.nii
/home/neugrid029/home_cream_631855649/CREAM631855649/COMMON_FILES/Normative/NORM_MAR-C-004.nii
/home/neugrid029/home_cream_631855649/CREAM631855649/COMMON_FILES/Normative/NORM_BRE-NC-24.nii
/home/neugrid029/home_cream_631855649/CREAM631855649/COMMON_FILES/Normative/NORM_GEN-069.nii
/home/neugrid029/home_cream_631855649/CREAM631855649/COMMON_FILES/Normative/NORM_BRE-NC-15.nii
/home/neugrid029/home_cream_631855649/CREAM631855649/COMMON_FILES/Normative/NORM_BRE-NC-17.nii
/home/neugrid029/home_cream_631855649/CREAM631855649/COMMON_FILES/Normative/NORM_BRE-NC-14.nii
/home/neugrid029/home_cream_631855649/CREAM631855649/COMMON_FILES/Normative/NORM_BRE-NC-16.nii
/home/neugrid029/home_cream_631855649/CREAM631855649/COMMON_FILES/Normative/NORM_VUMC_43.nii
/home/neugrid029/home_cream_631855649/CREAM631855649/COMMON_FILES/Normative/NORM_MUC_NL_50.nii
/home/neugrid029/home_cream_631855649/CREAM631855649/COMMON_FILES/Normative/NORM_GEN-076.nii
/home/neugrid029/home_cream_631855649/CREAM631855649/COMMON_FILES/Normative/NORM_MUC_NL_58.nii
/home/neugrid029/home_cream_631855649/CREAM631855649/COMMON_FILES/Normative/NORM_GEN-075.nii
/home/neugrid029/home_cream_631855649/CREAM631855649/COMMON_FILES/Normative/NORM_MUC_NL_44.nii
/home/neugrid029/home_cream_631855649/CREAM631855649/COMMON_FILES/Normative/NORM_GEN-035.nii
/home/neugrid029/home_cream_631855649/CREAM631855649/COMMON_FILES/Normative/NORM_MAR-C-010.nii
/home/neugrid029/home_cream_631855649/CREAM631855649/COMMON_FILES/Normative/NORM_MAR-C-008.nii
/home/neugrid029/home_cream_631855649/CREAM631855649/COMMON_FILES/Normative/NORM_GEN-039.nii
/home/neugrid029/home_cream_631855649/CREAM631855649/COMMON_FILES/Normative/NORM_GEN-079.nii
/home/neugrid029/home_cream_631855649/CREAM631855649/COMMON_FILES/Normative/NORM_GEN-077.nii
/home/neugrid029/home_cream_631855649/CREAM631855649/COMMON_FILES/Normative/NORM_MUC_NL_52.nii
/home/neugrid029/home_cream_631855649/CREAM631855649/COMMON_FILES/Normative/NORM_GEN-068.nii
/home/neugrid029/home_cream_631855649/CREAM631855649/COMMON_FILES/Normative/NORM_GEN-043.nii
/home/neugrid029/home_cream_631855649/CREAM631855649/COMMON_FILES/Normative/NORM_VUMC_04.nii
/home/neugrid029/home_cream_631855649/CREAM631855649/COMMON_FILES/Normative/NORM_VUMC_23.nii
/home/neugrid029/home_cream_631855649/CREAM631855649/COMMON_FILES/Normative/NORM_GEN-074.nii
/home/neugrid029/home_cream_631855649/CREAM631855649/COMMON_FILES/Normative/NORM_BRE-NC-4.nii
/home/neugrid029/home_cream_631855649/CREAM631855649/COMMON_FILES/Normative/NORM_VUMC_12.nii
/home/neugrid029/home_cream_631855649/CREAM631855649/COMMON_FILES/Normative/NORM_MUC_NL_56.nii
/home/neugrid029/home_cream_631855649/CREAM631855649/COMMON_FILES/Normative/NORM_MUC_NL_53.nii
/home/neugrid029/home_cream_631855649/CREAM631855649/COMMON_FILES/Normative/NORM_BRE-NC-11.nii
/home/neugrid029/home_cream_631855649/CREAM631855649/COMMON_FILES/Normative/NORM_GEN-041.nii
/home/neugrid029/home_cream_631855649/CREAM631855649/COMMON_FILES/Normative/NORM_MUC_NL_61.nii
/home/neugrid029/home_cream_631855649/CREAM631855649/COMMON_FILES/Normative/NORM_GEN-073.nii
/home/neugrid029/home_cream_631855649/CREAM631855649/COMMON_FILES/Normative/NORM_VUMC_22.nii
/home/neugrid029/home_cream_631855649/CREAM631855649/COMMON_FILES/Normative/NORM_MUC_NL_59.nii
/home/neugrid029/home_cream_631855649/CREAM631855649/COMMON_FILES/Normative/NORM_GEN-042.nii
/home/neugrid029/home_cream_631855649/CREAM631855649/COMMON_FILES/Normative/NORM_BRE-NC-3.nii
/home/neugrid029/home_cream_631855649/CREAM631855649/COMMON_FILES/Normative/NORM_BRE-NC-8.nii
/home/neugrid029/home_cream_631855649/CREAM631855649/COMMON_FILES/Normative/NORM_GEN-082.nii
/home/neugrid029/home_cream_631855649/CREAM631855649/COMMON_FILES/Normative/NORM_MUC_NL_54.nii
/home/neugrid029/home_cream_631855649/CREAM631855649/COMMON_FILES/Normative/NORM_GEN-085.nii
/home/neugrid029/home_cream_631855649/CREAM631855649/COMMON_FILES/Normative/NORM_VUMC_89.nii
/home/neugrid029/home_cream_631855649/CREAM631855649/COMMON_FILES/Normative/NORM_GEN-067.nii
/home/neugrid029/home_cream_631855649/CREAM631855649/COMMON_FILES/Normative/NORM_BRE-NC-27.nii
/home/neugrid029/home_cream_631855649/CREAM631855649/COMMON_FILES/Normative/NORM_BRE-NC-6.nii
/home/neugrid029/home_cream_631855649/CREAM631855649/COMMON_FILES/Normative/NORM_MUC_NL_51.nii
/home/neugrid029/home_cream_631855649/CREAM631855649/COMMON_FILES/Normative/NORM_MUC_NL_45.nii
/home/neugrid029/home_cream_631855649/CREAM631855649/COMMON_FILES/Normative/NORM_GEN-081.nii
/home/neugrid029/home_cream_631855649/CREAM631855649/COMMON_FILES/Normative/NORM_VUMC_02.nii
/home/neugrid029/home_cream_631855649/CREAM631855649/COMMON_FILES/Normative/NORM_BRE-NC-13.nii
/home/neugrid029/home_cream_631855649/CREAM631855649/COMMON_FILES/Normative/NORM_GEN-044.nii
/home/neugrid029/home_cream_631855649/CREAM631855649/COMMON_FILES/Normative/NORM_MUC_NL_49.nii
/home/neugrid029/home_cream_631855649/CREAM631855649/COMMON_FILES/Normative/NORM_GEN-083.nii
/home/neugrid029/home_cream_631855649/CREAM631855649/COMMON_FILES/Normative/NORM_GEN-084.nii
/home/neugrid029/home_cream_631855649/CREAM631855649/COMMON_FILES/Normative/NORM_VUMC_50.nii
/home/neugrid029/home_cream_631855649/CREAM631855649/COMMON_FILES/Normative/NORM_BRE-NC-20.nii
/home/neugrid029/home_cream_631855649/CREAM631855649/COMMON_FILES/Normative/NORM_BRE-NC-28.nii
/home/neugrid029/home_cream_631855649/CREAM631855649/COMMON_FILES/Normative/NORM_MAR-C-006.nii
/home/neugrid029/home_cream_631855649/CREAM631855649/COMMON_FILES/Normative/NORM_GEN-050.nii
/home/neugrid029/home_cream_631855649/CREAM631855649/COMMON_FILES/Normative/NORM_MUC_NL_62.nii
/home/neugrid029/home_cream_631855649/CREAM631855649/COMMON_FILES/Normative/NORM_BRE-NC-7.nii
/home/neugrid029/home_cream_631855649/CREAM631855649/COMMON_FILES/Normative/NORM_BRE-NC-21.nii
/home/neugrid029/home_cream_631855649/CREAM631855649/COMMON_FILES/Normative/NORM_MUC_NL_47.nii
/home/neugrid029/home_cream_631855649/CREAM631855649/COMMON_FILES/Normative/NORM_VUMC_07.nii
/home/neugrid029/home_cream_631855649/CREAM631855649/COMMON_FILES/Normative/NORM_MAR-C-003.nii
/home/neugrid029/home_cream_631855649/CREAM631855649/COMMON_FILES/Normative/NORM_MAR-C-001.nii
/home/neugrid029/home_cream_631855649/CREAM631855649/COMMON_FILES/Normative/NORM_GEN-070.nii
/home/neugrid029/home_cream_631855649/CREAM631855649/COMMON_FILES/Normative/NORM_VUMC_28.nii
/home/neugrid029/home_cream_631855649/CREAM631855649/COMMON_FILES/Normative/NORM_VUMC_40.nii
/home/neugrid029/home_cream_631855649/CREAM631855649/COMMON_FILES/Normative/NORM_VUMC_51.nii
/home/neugrid029/home_cream_631855649/CREAM631855649/COMMON_FILES/Normative/NORM_MAR-C-005.nii
/home/neugrid029/home_cream_631855649/CREAM631855649/COMMON_FILES/Normative/NORM_MAR-C-009.nii
/home/neugrid029/home_cream_631855649/CREAM631855649/COMMON_FILES/Normative/NORM_VUMC_01.nii
/home/neugrid029/home_cream_631855649/CREAM631855649/COMMON_FILES/Normative/NORM_MAR-C-007.nii
/home/neugrid029/home_cream_631855649/CREAM631855649/COMMON_FILES/Normative/NORM_VUMC_38.nii
/home/neugrid029/home_cream_631855649/CREAM631855649/COMMON_FILES/Normative/NORM_VUMC_16.nii
/home/neugrid029/home_cream_631855649/CREAM631855649/COMMON_FILES/Normative/NORM_BRE-NC-18.nii
/home/neugrid029/home_cream_631855649/CREAM631855649/COMMON_FILES/Normative/NORM_GEN-071.nii
/home/neugrid029/home_cream_631855649/CREAM631855649/COMMON_FILES/Normative/NORM_BRE-NC-23.nii
/home/neugrid029/home_cream_631855649/CREAM631855649/COMMON_FILES/Normative/NORM_BRE-NC-25.nii
/home/neugrid029/home_cream_631855649/CREAM631855649/COMMON_FILES/run_split2_display.sh
/home/neugrid029/home_cream_631855649/CREAM631855649/COMMON_FILES/testcase.list
/home/neugrid029/home_cream_631855649/CREAM631855649/COMMON_FILES/SingleCaseScript_reg.sh
/home/neugrid029/home_cream_631855649/CREAM631855649/COMMON_FILES/spm_slice_vol.mexw32
/home/neugrid029/home_cream_631855649/CREAM631855649/COMMON_FILES/spm_sample_vol.mexglx
/home/neugrid029/home_cream_631855649/CREAM631855649/COMMON_FILES/template1.tex
/home/neugrid029/home_cream_631855649/CREAM631855649/COMMON_FILES/spm_sample_vol.mexmaci
/home/neugrid029/home_cream_631855649/CREAM631855649/COMMON_FILES/spm_slice_vol.mexa64
/home/neugrid029/home_cream_631855649/CREAM631855649/COMMON_FILES/template2.tex
/home/neugrid029/home_cream_631855649/CREAM631855649/COMMON_FILES/spm_sample_vol.mexmaci64
/home/neugrid029/home_cream_631855649/CREAM631855649/COMMON_FILES/FBF_TEMPLATE.nii
/home/neugrid029/home_cream_631855649/CREAM631855649/COMMON_FILES/spm_slice_vol.mexmaci64
/home/neugrid029/home_cream_631855649/CREAM631855649/COMMON_FILES/split2_display_main.c
/home/neugrid029/home_cream_631855649/CREAM631855649/COMMON_FILES/SingleCaseScript.sh
/home/neugrid029/home_cream_631855649/CREAM631855649/COMMON_FILES/extract.sh
/home/neugrid029/home_cream_631855649/CREAM631855649/COMMON_FILES/spm_slice_vol.mexw64
/home/neugrid029/home_cream_631855649/CREAM631855649/COMMON_FILES/batchlauncher.m
/home/neugrid029/home_cream_631855649/CREAM631855649/COMMON_FILES/batchlauncher_reg.m
/home/neugrid029/home_cream_631855649/CREAM631855649/COMMON_FILES/customizeParams.sh
/home/neugrid029/home_cream_631855649/CREAM631855649/COMMON_FILES/spm_existfile.mexmaci64
/home/neugrid029/home_cream_631855649/CREAM631855649/COMMON_FILES/avg152T1.hdr
/home/neugrid029/home_cream_631855649/CREAM631855649/COMMON_FILES/spm_existfile.m
/home/neugrid029/home_cream_631855649/CREAM631855649/COMMON_FILES/split2_display.prj
/home/neugrid029/home_cream_631855649/CREAM631855649/COMMON_FILES/spm_existfile.mexa64
/home/neugrid029/home_cream_631855649/CREAM631855649/COMMON_FILES/libXp.so.6.2.0
/home/neugrid029/home_cream_631855649/CREAM631855649/COMMON_FILES/spm_slice_vol.mexmaci
/home/neugrid029/home_cream_631855649/CREAM631855649/COMMON_FILES/spm_slice_vol.mexglx
/home/neugrid029/home_cream_631855649/CREAM631855649/002_S_4171_FDG.stdout
/home/neugrid029/home_cream_631855649/CREAM631855649/InputSandbox.tar.bz2
/home/neugrid029/home_cream_631855649/CREAM631855649/job.output.stdout
/home/neugrid029/home_cream_631855649/CREAM631855649/diligence.sh
/home/neugrid029/home_cream_631855649/CREAM631855649/002_S_4171_FDG.2pres-begn
/home/neugrid029/home_cream_631855649/CREAM631855649/.BrokerInfo
/home/neugrid029/home_cream_631855649/CREAM631855649/nG+SPM+8+SPMgrid+v07.express
/home/neugrid029/home_cream_631855649/CREAM631855649/commonTraculaFiles.tar
/home/neugrid029/home_cream_631855649/CREAM631855649/eXtract.sh
/home/neugrid029/home_cream_631855649/CREAM631855649/common.sh
/home/neugrid029/home_cream_631855649/CREAM631855649/002_S_4171_FDG/tmpDir/002_S_4171_FDG/002_S_4171_FDG.nii
/home/neugrid029/home_cream_631855649/CREAM631855649/nG+SPM+8+SPMgrid+v07.script
/home/neugrid029/home_cream_631855649/CREAM631855649/002_S_4171_FDG.2pres-done
/home/neugrid029/home_cream_631855649/CREAM631855649/__MACOSX/COMMON_FILES/._Normative
/home/neugrid029/home_cream_631855649/CREAM631855649/__MACOSX/COMMON_FILES/._testcase.list
/home/neugrid029/home_cream_631855649/CREAM631855649/__MACOSX/COMMON_FILES/._customizeParams.sh
/home/neugrid029/home_cream_631855649/CREAM631855649/__MACOSX/COMMON_FILES/._N4Uspmgridlogo.pdf
/home/neugrid029/home_cream_631855649/CREAM631855649/__MACOSX/COMMON_FILES/._testcaseage.list
/home/neugrid029/home_cream_631855649/CREAM631855649/__MACOSX/COMMON_FILES/._SingleCaseScript.sh
/home/neugrid029/home_cream_631855649/CREAM631855649/__MACOSX/COMMON_FILES/._template2.tex
/home/neugrid029/home_cream_631855649/CREAM631855649/__MACOSX/COMMON_FILES/._FBF_TEMPLATE.nii
/home/neugrid029/home_cream_631855649/CREAM631855649/__MACOSX/COMMON_FILES/._batchlauncher.m
/home/neugrid029/home_cream_631855649/CREAM631855649/__MACOSX/COMMON_FILES/._batchlauncher_reg.m
/home/neugrid029/home_cream_631855649/CREAM631855649/__MACOSX/COMMON_FILES/._template1.tex
/home/neugrid029/home_cream_631855649/CREAM631855649/INSTALL_SUPPORT_SOFTWARE
/home/neugrid029/home_cream_631855649/CREAM631855649/commonVbmFiles.tar

###########################
##                       ##
# ______               _  #
# | ___ \             | | #
# | |_/ / _   _   ___ | | #
# | ___ \| | | | / _ \| | #
# | |_/ /| |_| ||  __/|_| #
# \____/  \__, | \___|(_) #
#          __/ |          #
#         |___/           #
#                         #
##         end eXtract.sh #
###########################


############################################################
##      __   __ _                      _            _     ##
#       \ \ / /| |                    | |          | |     #
#   ___  \ V / | |_  _ __  __ _   ___ | |_     ___ | |__   #
#  / _ \ /   \ | __||  __|/ _  | / __|| __|   / __||  _ \  #
# |  __// /^\ \| |_ | |  | (_| || (__ | |_  _ \__ \| | | | #
#  \___|\/   \/ \__||_|   \__,_| \___| \__|(_)|___/|_| |_| #
##                                                        ##
############################################################

Analyzing file: 002_S_4171_FDG/originalInput/o_002_S_4171_FDG_0.nii
File type is : data
########################
## Listing local tree ##
########################
/home/neugrid029/home_cream_631855649/CREAM631855649
/home/neugrid029/home_cream_631855649/CREAM631855649/COMMON_FILES
/home/neugrid029/home_cream_631855649/CREAM631855649/COMMON_FILES/Normative
/home/neugrid029/home_cream_631855649/CREAM631855649/002_S_4171_FDG
/home/neugrid029/home_cream_631855649/CREAM631855649/002_S_4171_FDG/originalInput
/home/neugrid029/home_cream_631855649/CREAM631855649/002_S_4171_FDG/matFiles
/home/neugrid029/home_cream_631855649/CREAM631855649/002_S_4171_FDG/dicoms
/home/neugrid029/home_cream_631855649/CREAM631855649/002_S_4171_FDG/inverseMatFiles
/home/neugrid029/home_cream_631855649/CREAM631855649/002_S_4171_FDG/inputDir
/home/neugrid029/home_cream_631855649/CREAM631855649/002_S_4171_FDG/tmpDir
/home/neugrid029/home_cream_631855649/CREAM631855649/002_S_4171_FDG/tmpDir/002_S_4171_FDG
/home/neugrid029/home_cream_631855649/CREAM631855649/__MACOSX
/home/neugrid029/home_cream_631855649/CREAM631855649/__MACOSX/COMMON_FILES
/home/neugrid029/home_cream_631855649/CREAM631855649/Output
########################
## Listing files only ##
########################
/home/neugrid029/home_cream_631855649/CREAM631855649/002_S_4171_FDG.stderr
/home/neugrid029/home_cream_631855649/CREAM631855649/nG+FSL+5.0.7+Melodic+v01.script
/home/neugrid029/home_cream_631855649/CREAM631855649/002_S_4171_FDG.1wrapper-started
/home/neugrid029/home_cream_631855649/CREAM631855649/CommonFiles+QCE+v1.tar.bz2
/home/neugrid029/home_cream_631855649/CREAM631855649/COMMON_FILES.zip
/home/neugrid029/home_cream_631855649/CREAM631855649/002_S_4171_FDG.3script-begn
/home/neugrid029/home_cream_631855649/CREAM631855649/pandora-common-functions.sh
/home/neugrid029/home_cream_631855649/CREAM631855649/toNiftiConv.sh
/home/neugrid029/home_cream_631855649/CREAM631855649/install_support_software.sh
/home/neugrid029/home_cream_631855649/CREAM631855649/.tmp_file
/home/neugrid029/home_cream_631855649/CREAM631855649/install-rpm-locally.sh
/home/neugrid029/home_cream_631855649/CREAM631855649/COMMON_FILES/split2_display
/home/neugrid029/home_cream_631855649/CREAM631855649/COMMON_FILES/spm_sample_vol.mexw32
/home/neugrid029/home_cream_631855649/CREAM631855649/COMMON_FILES/avg152T1.img
/home/neugrid029/home_cream_631855649/CREAM631855649/COMMON_FILES/actc.mat
/home/neugrid029/home_cream_631855649/CREAM631855649/COMMON_FILES/spm_sample_vol.mexa64
/home/neugrid029/home_cream_631855649/CREAM631855649/COMMON_FILES/readme.txt
/home/neugrid029/home_cream_631855649/CREAM631855649/COMMON_FILES/spm_existfile.mexglx
/home/neugrid029/home_cream_631855649/CREAM631855649/COMMON_FILES/spm_existfile.mexw64
/home/neugrid029/home_cream_631855649/CREAM631855649/COMMON_FILES/split2_display.m
/home/neugrid029/home_cream_631855649/CREAM631855649/COMMON_FILES/spm_existfile.c
/home/neugrid029/home_cream_631855649/CREAM631855649/COMMON_FILES/split2_display_mcc_component_data.c
/home/neugrid029/home_cream_631855649/CREAM631855649/COMMON_FILES/tValues.sh
/home/neugrid029/home_cream_631855649/CREAM631855649/COMMON_FILES/originalExtract.sh
/home/neugrid029/home_cream_631855649/CREAM631855649/COMMON_FILES/N4Uspmgridlogo.pdf
/home/neugrid029/home_cream_631855649/CREAM631855649/COMMON_FILES/pz_query_spm
/home/neugrid029/home_cream_631855649/CREAM631855649/COMMON_FILES/testcaseage.list
/home/neugrid029/home_cream_631855649/CREAM631855649/COMMON_FILES/spm_sample_vol.mexw64
/home/neugrid029/home_cream_631855649/CREAM631855649/COMMON_FILES/flow_map.mat
/home/neugrid029/home_cream_631855649/CREAM631855649/COMMON_FILES/mccExcludedFiles.log
/home/neugrid029/home_cream_631855649/CREAM631855649/COMMON_FILES/spm_existfile.mexw32
/home/neugrid029/home_cream_631855649/CREAM631855649/COMMON_FILES/normative.list
/home/neugrid029/home_cream_631855649/CREAM631855649/COMMON_FILES/spm_existfile.mexmaci
/home/neugrid029/home_cream_631855649/CREAM631855649/COMMON_FILES/libXp.so.6
/home/neugrid029/home_cream_631855649/CREAM631855649/COMMON_FILES/normativesubjectage.list
/home/neugrid029/home_cream_631855649/CREAM631855649/COMMON_FILES/Normative/NORM_MUC_NL_55.nii
/home/neugrid029/home_cream_631855649/CREAM631855649/COMMON_FILES/Normative/NORM_VUMC_44.nii
/home/neugrid029/home_cream_631855649/CREAM631855649/COMMON_FILES/Normative/NORM_MUC_NL_57.nii
/home/neugrid029/home_cream_631855649/CREAM631855649/COMMON_FILES/Normative/NORM_VUMC_25.nii
/home/neugrid029/home_cream_631855649/CREAM631855649/COMMON_FILES/Normative/NORM_GEN-040.nii
/home/neugrid029/home_cream_631855649/CREAM631855649/COMMON_FILES/Normative/NORM_BRE-NC-9.nii
/home/neugrid029/home_cream_631855649/CREAM631855649/COMMON_FILES/Normative/NORM_BRE-NC-1.nii
/home/neugrid029/home_cream_631855649/CREAM631855649/COMMON_FILES/Normative/NORM_BRE-NC-26.nii
/home/neugrid029/home_cream_631855649/CREAM631855649/COMMON_FILES/Normative/NORM_GEN-036.nii
/home/neugrid029/home_cream_631855649/CREAM631855649/COMMON_FILES/Normative/NORM_BRE-NC-10.nii
/home/neugrid029/home_cream_631855649/CREAM631855649/COMMON_FILES/Normative/NORM_MUC_NL_46.nii
/home/neugrid029/home_cream_631855649/CREAM631855649/COMMON_FILES/Normative/NORM_VUMC_47.nii
/home/neugrid029/home_cream_631855649/CREAM631855649/COMMON_FILES/Normative/NORM_BRE-NC-19.nii
/home/neugrid029/home_cream_631855649/CREAM631855649/COMMON_FILES/Normative/NORM_VUMC_05.nii
/home/neugrid029/home_cream_631855649/CREAM631855649/COMMON_FILES/Normative/NORM_VUMC_45.nii
/home/neugrid029/home_cream_631855649/CREAM631855649/COMMON_FILES/Normative/NORM_GEN-078.nii
/home/neugrid029/home_cream_631855649/CREAM631855649/COMMON_FILES/Normative/NORM_GEN-072.nii
/home/neugrid029/home_cream_631855649/CREAM631855649/COMMON_FILES/Normative/NORM_GEN-037.nii
/home/neugrid029/home_cream_631855649/CREAM631855649/COMMON_FILES/Normative/NORM_BRE-NC-12.nii
/home/neugrid029/home_cream_631855649/CREAM631855649/COMMON_FILES/Normative/NORM_VUMC_35.nii
/home/neugrid029/home_cream_631855649/CREAM631855649/COMMON_FILES/Normative/NORM_MUC_NL_60.nii
/home/neugrid029/home_cream_631855649/CREAM631855649/COMMON_FILES/Normative/NORM_GEN-038.nii
/home/neugrid029/home_cream_631855649/CREAM631855649/COMMON_FILES/Normative/NORM_MUC_NL_48.nii
/home/neugrid029/home_cream_631855649/CREAM631855649/COMMON_FILES/Normative/NORM_BRE-NC-5.nii
/home/neugrid029/home_cream_631855649/CREAM631855649/COMMON_FILES/Normative/NORM_BRE-NC-2.nii
/home/neugrid029/home_cream_631855649/CREAM631855649/COMMON_FILES/Normative/NORM_GEN-080.nii
/home/neugrid029/home_cream_631855649/CREAM631855649/COMMON_FILES/Normative/NORM_MAR-C-004.nii
/home/neugrid029/home_cream_631855649/CREAM631855649/COMMON_FILES/Normative/NORM_BRE-NC-24.nii
/home/neugrid029/home_cream_631855649/CREAM631855649/COMMON_FILES/Normative/NORM_GEN-069.nii
/home/neugrid029/home_cream_631855649/CREAM631855649/COMMON_FILES/Normative/NORM_BRE-NC-15.nii
/home/neugrid029/home_cream_631855649/CREAM631855649/COMMON_FILES/Normative/NORM_BRE-NC-17.nii
/home/neugrid029/home_cream_631855649/CREAM631855649/COMMON_FILES/Normative/NORM_BRE-NC-14.nii
/home/neugrid029/home_cream_631855649/CREAM631855649/COMMON_FILES/Normative/NORM_BRE-NC-16.nii
/home/neugrid029/home_cream_631855649/CREAM631855649/COMMON_FILES/Normative/NORM_VUMC_43.nii
/home/neugrid029/home_cream_631855649/CREAM631855649/COMMON_FILES/Normative/NORM_MUC_NL_50.nii
/home/neugrid029/home_cream_631855649/CREAM631855649/COMMON_FILES/Normative/NORM_GEN-076.nii
/home/neugrid029/home_cream_631855649/CREAM631855649/COMMON_FILES/Normative/NORM_MUC_NL_58.nii
/home/neugrid029/home_cream_631855649/CREAM631855649/COMMON_FILES/Normative/NORM_GEN-075.nii
/home/neugrid029/home_cream_631855649/CREAM631855649/COMMON_FILES/Normative/NORM_MUC_NL_44.nii
/home/neugrid029/home_cream_631855649/CREAM631855649/COMMON_FILES/Normative/NORM_GEN-035.nii
/home/neugrid029/home_cream_631855649/CREAM631855649/COMMON_FILES/Normative/NORM_MAR-C-010.nii
/home/neugrid029/home_cream_631855649/CREAM631855649/COMMON_FILES/Normative/NORM_MAR-C-008.nii
/home/neugrid029/home_cream_631855649/CREAM631855649/COMMON_FILES/Normative/NORM_GEN-039.nii
/home/neugrid029/home_cream_631855649/CREAM631855649/COMMON_FILES/Normative/NORM_GEN-079.nii
/home/neugrid029/home_cream_631855649/CREAM631855649/COMMON_FILES/Normative/NORM_GEN-077.nii
/home/neugrid029/home_cream_631855649/CREAM631855649/COMMON_FILES/Normative/NORM_MUC_NL_52.nii
/home/neugrid029/home_cream_631855649/CREAM631855649/COMMON_FILES/Normative/NORM_GEN-068.nii
/home/neugrid029/home_cream_631855649/CREAM631855649/COMMON_FILES/Normative/NORM_GEN-043.nii
/home/neugrid029/home_cream_631855649/CREAM631855649/COMMON_FILES/Normative/NORM_VUMC_04.nii
/home/neugrid029/home_cream_631855649/CREAM631855649/COMMON_FILES/Normative/NORM_VUMC_23.nii
/home/neugrid029/home_cream_631855649/CREAM631855649/COMMON_FILES/Normative/NORM_GEN-074.nii
/home/neugrid029/home_cream_631855649/CREAM631855649/COMMON_FILES/Normative/NORM_BRE-NC-4.nii
/home/neugrid029/home_cream_631855649/CREAM631855649/COMMON_FILES/Normative/NORM_VUMC_12.nii
/home/neugrid029/home_cream_631855649/CREAM631855649/COMMON_FILES/Normative/NORM_MUC_NL_56.nii
/home/neugrid029/home_cream_631855649/CREAM631855649/COMMON_FILES/Normative/NORM_MUC_NL_53.nii
/home/neugrid029/home_cream_631855649/CREAM631855649/COMMON_FILES/Normative/NORM_BRE-NC-11.nii
/home/neugrid029/home_cream_631855649/CREAM631855649/COMMON_FILES/Normative/NORM_GEN-041.nii
/home/neugrid029/home_cream_631855649/CREAM631855649/COMMON_FILES/Normative/NORM_MUC_NL_61.nii
/home/neugrid029/home_cream_631855649/CREAM631855649/COMMON_FILES/Normative/NORM_GEN-073.nii
/home/neugrid029/home_cream_631855649/CREAM631855649/COMMON_FILES/Normative/NORM_VUMC_22.nii
/home/neugrid029/home_cream_631855649/CREAM631855649/COMMON_FILES/Normative/NORM_MUC_NL_59.nii
/home/neugrid029/home_cream_631855649/CREAM631855649/COMMON_FILES/Normative/NORM_GEN-042.nii
/home/neugrid029/home_cream_631855649/CREAM631855649/COMMON_FILES/Normative/NORM_BRE-NC-3.nii
/home/neugrid029/home_cream_631855649/CREAM631855649/COMMON_FILES/Normative/NORM_BRE-NC-8.nii
/home/neugrid029/home_cream_631855649/CREAM631855649/COMMON_FILES/Normative/NORM_GEN-082.nii
/home/neugrid029/home_cream_631855649/CREAM631855649/COMMON_FILES/Normative/NORM_MUC_NL_54.nii
/home/neugrid029/home_cream_631855649/CREAM631855649/COMMON_FILES/Normative/NORM_GEN-085.nii
/home/neugrid029/home_cream_631855649/CREAM631855649/COMMON_FILES/Normative/NORM_VUMC_89.nii
/home/neugrid029/home_cream_631855649/CREAM631855649/COMMON_FILES/Normative/NORM_GEN-067.nii
/home/neugrid029/home_cream_631855649/CREAM631855649/COMMON_FILES/Normative/NORM_BRE-NC-27.nii
/home/neugrid029/home_cream_631855649/CREAM631855649/COMMON_FILES/Normative/NORM_BRE-NC-6.nii
/home/neugrid029/home_cream_631855649/CREAM631855649/COMMON_FILES/Normative/NORM_MUC_NL_51.nii
/home/neugrid029/home_cream_631855649/CREAM631855649/COMMON_FILES/Normative/NORM_MUC_NL_45.nii
/home/neugrid029/home_cream_631855649/CREAM631855649/COMMON_FILES/Normative/NORM_GEN-081.nii
/home/neugrid029/home_cream_631855649/CREAM631855649/COMMON_FILES/Normative/NORM_VUMC_02.nii
/home/neugrid029/home_cream_631855649/CREAM631855649/COMMON_FILES/Normative/NORM_BRE-NC-13.nii
/home/neugrid029/home_cream_631855649/CREAM631855649/COMMON_FILES/Normative/NORM_GEN-044.nii
/home/neugrid029/home_cream_631855649/CREAM631855649/COMMON_FILES/Normative/NORM_MUC_NL_49.nii
/home/neugrid029/home_cream_631855649/CREAM631855649/COMMON_FILES/Normative/NORM_GEN-083.nii
/home/neugrid029/home_cream_631855649/CREAM631855649/COMMON_FILES/Normative/NORM_GEN-084.nii
/home/neugrid029/home_cream_631855649/CREAM631855649/COMMON_FILES/Normative/NORM_VUMC_50.nii
/home/neugrid029/home_cream_631855649/CREAM631855649/COMMON_FILES/Normative/NORM_BRE-NC-20.nii
/home/neugrid029/home_cream_631855649/CREAM631855649/COMMON_FILES/Normative/NORM_BRE-NC-28.nii
/home/neugrid029/home_cream_631855649/CREAM631855649/COMMON_FILES/Normative/NORM_MAR-C-006.nii
/home/neugrid029/home_cream_631855649/CREAM631855649/COMMON_FILES/Normative/NORM_GEN-050.nii
/home/neugrid029/home_cream_631855649/CREAM631855649/COMMON_FILES/Normative/NORM_MUC_NL_62.nii
/home/neugrid029/home_cream_631855649/CREAM631855649/COMMON_FILES/Normative/NORM_BRE-NC-7.nii
/home/neugrid029/home_cream_631855649/CREAM631855649/COMMON_FILES/Normative/NORM_BRE-NC-21.nii
/home/neugrid029/home_cream_631855649/CREAM631855649/COMMON_FILES/Normative/NORM_MUC_NL_47.nii
/home/neugrid029/home_cream_631855649/CREAM631855649/COMMON_FILES/Normative/NORM_VUMC_07.nii
/home/neugrid029/home_cream_631855649/CREAM631855649/COMMON_FILES/Normative/NORM_MAR-C-003.nii
/home/neugrid029/home_cream_631855649/CREAM631855649/COMMON_FILES/Normative/NORM_MAR-C-001.nii
/home/neugrid029/home_cream_631855649/CREAM631855649/COMMON_FILES/Normative/NORM_GEN-070.nii
/home/neugrid029/home_cream_631855649/CREAM631855649/COMMON_FILES/Normative/NORM_VUMC_28.nii
/home/neugrid029/home_cream_631855649/CREAM631855649/COMMON_FILES/Normative/NORM_VUMC_40.nii
/home/neugrid029/home_cream_631855649/CREAM631855649/COMMON_FILES/Normative/NORM_VUMC_51.nii
/home/neugrid029/home_cream_631855649/CREAM631855649/COMMON_FILES/Normative/NORM_MAR-C-005.nii
/home/neugrid029/home_cream_631855649/CREAM631855649/COMMON_FILES/Normative/NORM_MAR-C-009.nii
/home/neugrid029/home_cream_631855649/CREAM631855649/COMMON_FILES/Normative/NORM_VUMC_01.nii
/home/neugrid029/home_cream_631855649/CREAM631855649/COMMON_FILES/Normative/NORM_MAR-C-007.nii
/home/neugrid029/home_cream_631855649/CREAM631855649/COMMON_FILES/Normative/NORM_VUMC_38.nii
/home/neugrid029/home_cream_631855649/CREAM631855649/COMMON_FILES/Normative/NORM_VUMC_16.nii
/home/neugrid029/home_cream_631855649/CREAM631855649/COMMON_FILES/Normative/NORM_BRE-NC-18.nii
/home/neugrid029/home_cream_631855649/CREAM631855649/COMMON_FILES/Normative/NORM_GEN-071.nii
/home/neugrid029/home_cream_631855649/CREAM631855649/COMMON_FILES/Normative/NORM_BRE-NC-23.nii
/home/neugrid029/home_cream_631855649/CREAM631855649/COMMON_FILES/Normative/NORM_BRE-NC-25.nii
/home/neugrid029/home_cream_631855649/CREAM631855649/COMMON_FILES/run_split2_display.sh
/home/neugrid029/home_cream_631855649/CREAM631855649/COMMON_FILES/testcase.list
/home/neugrid029/home_cream_631855649/CREAM631855649/COMMON_FILES/SingleCaseScript_reg.sh
/home/neugrid029/home_cream_631855649/CREAM631855649/COMMON_FILES/spm_slice_vol.mexw32
/home/neugrid029/home_cream_631855649/CREAM631855649/COMMON_FILES/spm_sample_vol.mexglx
/home/neugrid029/home_cream_631855649/CREAM631855649/COMMON_FILES/template1.tex
/home/neugrid029/home_cream_631855649/CREAM631855649/COMMON_FILES/spm_sample_vol.mexmaci
/home/neugrid029/home_cream_631855649/CREAM631855649/COMMON_FILES/spm_slice_vol.mexa64
/home/neugrid029/home_cream_631855649/CREAM631855649/COMMON_FILES/template2.tex
/home/neugrid029/home_cream_631855649/CREAM631855649/COMMON_FILES/spm_sample_vol.mexmaci64
/home/neugrid029/home_cream_631855649/CREAM631855649/COMMON_FILES/FBF_TEMPLATE.nii
/home/neugrid029/home_cream_631855649/CREAM631855649/COMMON_FILES/spm_slice_vol.mexmaci64
/home/neugrid029/home_cream_631855649/CREAM631855649/COMMON_FILES/split2_display_main.c
/home/neugrid029/home_cream_631855649/CREAM631855649/COMMON_FILES/SingleCaseScript.sh
/home/neugrid029/home_cream_631855649/CREAM631855649/COMMON_FILES/extract.sh
/home/neugrid029/home_cream_631855649/CREAM631855649/COMMON_FILES/spm_slice_vol.mexw64
/home/neugrid029/home_cream_631855649/CREAM631855649/COMMON_FILES/batchlauncher.m
/home/neugrid029/home_cream_631855649/CREAM631855649/COMMON_FILES/batchlauncher_reg.m
/home/neugrid029/home_cream_631855649/CREAM631855649/COMMON_FILES/customizeParams.sh
/home/neugrid029/home_cream_631855649/CREAM631855649/COMMON_FILES/spm_existfile.mexmaci64
/home/neugrid029/home_cream_631855649/CREAM631855649/COMMON_FILES/avg152T1.hdr
/home/neugrid029/home_cream_631855649/CREAM631855649/COMMON_FILES/spm_existfile.m
/home/neugrid029/home_cream_631855649/CREAM631855649/COMMON_FILES/split2_display.prj
/home/neugrid029/home_cream_631855649/CREAM631855649/COMMON_FILES/spm_existfile.mexa64
/home/neugrid029/home_cream_631855649/CREAM631855649/COMMON_FILES/libXp.so.6.2.0
/home/neugrid029/home_cream_631855649/CREAM631855649/COMMON_FILES/spm_slice_vol.mexmaci
/home/neugrid029/home_cream_631855649/CREAM631855649/COMMON_FILES/spm_slice_vol.mexglx
/home/neugrid029/home_cream_631855649/CREAM631855649/002_S_4171_FDG.stdout
/home/neugrid029/home_cream_631855649/CREAM631855649/InputSandbox.tar.bz2
/home/neugrid029/home_cream_631855649/CREAM631855649/job.output.stdout
/home/neugrid029/home_cream_631855649/CREAM631855649/diligence.sh
/home/neugrid029/home_cream_631855649/CREAM631855649/002_S_4171_FDG.2pres-begn
/home/neugrid029/home_cream_631855649/CREAM631855649/.BrokerInfo
/home/neugrid029/home_cream_631855649/CREAM631855649/recogFiles.txt
/home/neugrid029/home_cream_631855649/CREAM631855649/nG+SPM+8+SPMgrid+v07.express
/home/neugrid029/home_cream_631855649/CREAM631855649/commonTraculaFiles.tar
/home/neugrid029/home_cream_631855649/CREAM631855649/eXtract.sh
/home/neugrid029/home_cream_631855649/CREAM631855649/common.sh
/home/neugrid029/home_cream_631855649/CREAM631855649/002_S_4171_FDG/originalInput/o_002_S_4171_FDG_0.nii
/home/neugrid029/home_cream_631855649/CREAM631855649/002_S_4171_FDG/tmpDir/002_S_4171_FDG/002_S_4171_FDG.nii
/home/neugrid029/home_cream_631855649/CREAM631855649/nG+SPM+8+SPMgrid+v07.script
/home/neugrid029/home_cream_631855649/CREAM631855649/002_S_4171_FDG.2pres-done
/home/neugrid029/home_cream_631855649/CREAM631855649/__MACOSX/COMMON_FILES/._Normative
/home/neugrid029/home_cream_631855649/CREAM631855649/__MACOSX/COMMON_FILES/._testcase.list
/home/neugrid029/home_cream_631855649/CREAM631855649/__MACOSX/COMMON_FILES/._customizeParams.sh
/home/neugrid029/home_cream_631855649/CREAM631855649/__MACOSX/COMMON_FILES/._N4Uspmgridlogo.pdf
/home/neugrid029/home_cream_631855649/CREAM631855649/__MACOSX/COMMON_FILES/._testcaseage.list
/home/neugrid029/home_cream_631855649/CREAM631855649/__MACOSX/COMMON_FILES/._SingleCaseScript.sh
/home/neugrid029/home_cream_631855649/CREAM631855649/__MACOSX/COMMON_FILES/._template2.tex
/home/neugrid029/home_cream_631855649/CREAM631855649/__MACOSX/COMMON_FILES/._FBF_TEMPLATE.nii
/home/neugrid029/home_cream_631855649/CREAM631855649/__MACOSX/COMMON_FILES/._batchlauncher.m
/home/neugrid029/home_cream_631855649/CREAM631855649/__MACOSX/COMMON_FILES/._batchlauncher_reg.m
/home/neugrid029/home_cream_631855649/CREAM631855649/__MACOSX/COMMON_FILES/._template1.tex
/home/neugrid029/home_cream_631855649/CREAM631855649/INSTALL_SUPPORT_SOFTWARE
/home/neugrid029/home_cream_631855649/CREAM631855649/commonVbmFiles.tar

###########################
##                       ##
# ______               _  #
# | ___ \             | | #
# | |_/ / _   _   ___ | | #
# | ___ \| | | | / _ \| | #
# | |_/ /| |_| ||  __/|_| #
# \____/  \__, | \___|(_) #
#          __/ |          #
#         |___/           #
#                         #
##         end eXtract.sh #
###########################

FBF_TEMPLATE.nii
N4Uspmgridlogo.pdf
Normative
SingleCaseScript.sh
SingleCaseScript_reg.sh
actc.mat
avg152T1.hdr
avg152T1.img
batchlauncher.m
batchlauncher_reg.m
customizeParams.sh
extract.sh
flow_map.mat
libXp.so.6
libXp.so.6.2.0
mccExcludedFiles.log
normative.list
normativesubjectage.list
originalExtract.sh
pz_query_spm
readme.txt
run_split2_display.sh
split2_display
split2_display.m
split2_display.prj
split2_display_main.c
split2_display_mcc_component_data.c
spm_existfile.c
spm_existfile.m
spm_existfile.mexa64
spm_existfile.mexglx
spm_existfile.mexmaci
spm_existfile.mexmaci64
spm_existfile.mexw32
spm_existfile.mexw64
spm_sample_vol.mexa64
spm_sample_vol.mexglx
spm_sample_vol.mexmaci
spm_sample_vol.mexmaci64
spm_sample_vol.mexw32
spm_sample_vol.mexw64
spm_slice_vol.mexa64
spm_slice_vol.mexglx
spm_slice_vol.mexmaci
spm_slice_vol.mexmaci64
spm_slice_vol.mexw32
spm_slice_vol.mexw64
tValues.sh
template1.tex
template2.tex
testcase.list
testcaseage.list

############################################################
##      __   __ _                      _            _     ##
#       \ \ / /| |                    | |          | |     #
#   ___  \ V / | |_  _ __  __ _   ___ | |_     ___ | |__   #
#  / _ \ /   \ | __||  __|/ _  | / __|| __|   / __||  _ \  #
# |  __// /^\ \| |_ | |  | (_| || (__ | |_  _ \__ \| | | | #
#  \___|\/   \/ \__||_|   \__,_| \___| \__|(_)|___/|_| |_| #
##                                                        ##
############################################################

Analyzing file: 002_S_4171_FDG/inputDir/f_o_002_S_4171_FDG_0.nii.gz
File type is : gzip compressed data, from Unix
Analyzing file: 002_S_4171_FDG/inputDir/f_o_002_S_4171_FDG_0.nii
File type is : data
########################
## Listing local tree ##
########################
/home/neugrid029/home_cream_631855649/CREAM631855649
/home/neugrid029/home_cream_631855649/CREAM631855649/COMMON_FILES
/home/neugrid029/home_cream_631855649/CREAM631855649/COMMON_FILES/Normative
/home/neugrid029/home_cream_631855649/CREAM631855649/002_S_4171_FDG
/home/neugrid029/home_cream_631855649/CREAM631855649/002_S_4171_FDG/originalInput
/home/neugrid029/home_cream_631855649/CREAM631855649/002_S_4171_FDG/matFiles
/home/neugrid029/home_cream_631855649/CREAM631855649/002_S_4171_FDG/dicoms
/home/neugrid029/home_cream_631855649/CREAM631855649/002_S_4171_FDG/inverseMatFiles
/home/neugrid029/home_cream_631855649/CREAM631855649/002_S_4171_FDG/inputDir
/home/neugrid029/home_cream_631855649/CREAM631855649/002_S_4171_FDG/tmpDir
/home/neugrid029/home_cream_631855649/CREAM631855649/002_S_4171_FDG/tmpDir/002_S_4171_FDG
/home/neugrid029/home_cream_631855649/CREAM631855649/__MACOSX
/home/neugrid029/home_cream_631855649/CREAM631855649/__MACOSX/COMMON_FILES
/home/neugrid029/home_cream_631855649/CREAM631855649/Output
########################
## Listing files only ##
########################
/home/neugrid029/home_cream_631855649/CREAM631855649/002_S_4171_FDG.stderr
/home/neugrid029/home_cream_631855649/CREAM631855649/nG+FSL+5.0.7+Melodic+v01.script
/home/neugrid029/home_cream_631855649/CREAM631855649/002_S_4171_FDG.1wrapper-started
/home/neugrid029/home_cream_631855649/CREAM631855649/files4flirt.txt
/home/neugrid029/home_cream_631855649/CREAM631855649/CommonFiles+QCE+v1.tar.bz2
/home/neugrid029/home_cream_631855649/CREAM631855649/COMMON_FILES.zip
/home/neugrid029/home_cream_631855649/CREAM631855649/002_S_4171_FDG.3script-begn
/home/neugrid029/home_cream_631855649/CREAM631855649/pandora-common-functions.sh
/home/neugrid029/home_cream_631855649/CREAM631855649/toNiftiConv.sh
/home/neugrid029/home_cream_631855649/CREAM631855649/install_support_software.sh
/home/neugrid029/home_cream_631855649/CREAM631855649/.tmp_file
/home/neugrid029/home_cream_631855649/CREAM631855649/install-rpm-locally.sh
/home/neugrid029/home_cream_631855649/CREAM631855649/COMMON_FILES/split2_display
/home/neugrid029/home_cream_631855649/CREAM631855649/COMMON_FILES/spm_sample_vol.mexw32
/home/neugrid029/home_cream_631855649/CREAM631855649/COMMON_FILES/avg152T1.img
/home/neugrid029/home_cream_631855649/CREAM631855649/COMMON_FILES/actc.mat
/home/neugrid029/home_cream_631855649/CREAM631855649/COMMON_FILES/spm_sample_vol.mexa64
/home/neugrid029/home_cream_631855649/CREAM631855649/COMMON_FILES/readme.txt
/home/neugrid029/home_cream_631855649/CREAM631855649/COMMON_FILES/spm_existfile.mexglx
/home/neugrid029/home_cream_631855649/CREAM631855649/COMMON_FILES/spm_existfile.mexw64
/home/neugrid029/home_cream_631855649/CREAM631855649/COMMON_FILES/split2_display.m
/home/neugrid029/home_cream_631855649/CREAM631855649/COMMON_FILES/spm_existfile.c
/home/neugrid029/home_cream_631855649/CREAM631855649/COMMON_FILES/split2_display_mcc_component_data.c
/home/neugrid029/home_cream_631855649/CREAM631855649/COMMON_FILES/tValues.sh
/home/neugrid029/home_cream_631855649/CREAM631855649/COMMON_FILES/originalExtract.sh
/home/neugrid029/home_cream_631855649/CREAM631855649/COMMON_FILES/N4Uspmgridlogo.pdf
/home/neugrid029/home_cream_631855649/CREAM631855649/COMMON_FILES/pz_query_spm
/home/neugrid029/home_cream_631855649/CREAM631855649/COMMON_FILES/testcaseage.list
/home/neugrid029/home_cream_631855649/CREAM631855649/COMMON_FILES/spm_sample_vol.mexw64
/home/neugrid029/home_cream_631855649/CREAM631855649/COMMON_FILES/flow_map.mat
/home/neugrid029/home_cream_631855649/CREAM631855649/COMMON_FILES/mccExcludedFiles.log
/home/neugrid029/home_cream_631855649/CREAM631855649/COMMON_FILES/spm_existfile.mexw32
/home/neugrid029/home_cream_631855649/CREAM631855649/COMMON_FILES/normative.list
/home/neugrid029/home_cream_631855649/CREAM631855649/COMMON_FILES/spm_existfile.mexmaci
/home/neugrid029/home_cream_631855649/CREAM631855649/COMMON_FILES/libXp.so.6
/home/neugrid029/home_cream_631855649/CREAM631855649/COMMON_FILES/normativesubjectage.list
/home/neugrid029/home_cream_631855649/CREAM631855649/COMMON_FILES/Normative/NORM_MUC_NL_55.nii
/home/neugrid029/home_cream_631855649/CREAM631855649/COMMON_FILES/Normative/NORM_VUMC_44.nii
/home/neugrid029/home_cream_631855649/CREAM631855649/COMMON_FILES/Normative/NORM_MUC_NL_57.nii
/home/neugrid029/home_cream_631855649/CREAM631855649/COMMON_FILES/Normative/NORM_VUMC_25.nii
/home/neugrid029/home_cream_631855649/CREAM631855649/COMMON_FILES/Normative/NORM_GEN-040.nii
/home/neugrid029/home_cream_631855649/CREAM631855649/COMMON_FILES/Normative/NORM_BRE-NC-9.nii
/home/neugrid029/home_cream_631855649/CREAM631855649/COMMON_FILES/Normative/NORM_BRE-NC-1.nii
/home/neugrid029/home_cream_631855649/CREAM631855649/COMMON_FILES/Normative/NORM_BRE-NC-26.nii
/home/neugrid029/home_cream_631855649/CREAM631855649/COMMON_FILES/Normative/NORM_GEN-036.nii
/home/neugrid029/home_cream_631855649/CREAM631855649/COMMON_FILES/Normative/NORM_BRE-NC-10.nii
/home/neugrid029/home_cream_631855649/CREAM631855649/COMMON_FILES/Normative/NORM_MUC_NL_46.nii
/home/neugrid029/home_cream_631855649/CREAM631855649/COMMON_FILES/Normative/NORM_VUMC_47.nii
/home/neugrid029/home_cream_631855649/CREAM631855649/COMMON_FILES/Normative/NORM_BRE-NC-19.nii
/home/neugrid029/home_cream_631855649/CREAM631855649/COMMON_FILES/Normative/NORM_VUMC_05.nii
/home/neugrid029/home_cream_631855649/CREAM631855649/COMMON_FILES/Normative/NORM_VUMC_45.nii
/home/neugrid029/home_cream_631855649/CREAM631855649/COMMON_FILES/Normative/NORM_GEN-078.nii
/home/neugrid029/home_cream_631855649/CREAM631855649/COMMON_FILES/Normative/NORM_GEN-072.nii
/home/neugrid029/home_cream_631855649/CREAM631855649/COMMON_FILES/Normative/NORM_GEN-037.nii
/home/neugrid029/home_cream_631855649/CREAM631855649/COMMON_FILES/Normative/NORM_BRE-NC-12.nii
/home/neugrid029/home_cream_631855649/CREAM631855649/COMMON_FILES/Normative/NORM_VUMC_35.nii
/home/neugrid029/home_cream_631855649/CREAM631855649/COMMON_FILES/Normative/NORM_MUC_NL_60.nii
/home/neugrid029/home_cream_631855649/CREAM631855649/COMMON_FILES/Normative/NORM_GEN-038.nii
/home/neugrid029/home_cream_631855649/CREAM631855649/COMMON_FILES/Normative/NORM_MUC_NL_48.nii
/home/neugrid029/home_cream_631855649/CREAM631855649/COMMON_FILES/Normative/NORM_BRE-NC-5.nii
/home/neugrid029/home_cream_631855649/CREAM631855649/COMMON_FILES/Normative/NORM_BRE-NC-2.nii
/home/neugrid029/home_cream_631855649/CREAM631855649/COMMON_FILES/Normative/NORM_GEN-080.nii
/home/neugrid029/home_cream_631855649/CREAM631855649/COMMON_FILES/Normative/NORM_MAR-C-004.nii
/home/neugrid029/home_cream_631855649/CREAM631855649/COMMON_FILES/Normative/NORM_BRE-NC-24.nii
/home/neugrid029/home_cream_631855649/CREAM631855649/COMMON_FILES/Normative/NORM_GEN-069.nii
/home/neugrid029/home_cream_631855649/CREAM631855649/COMMON_FILES/Normative/NORM_BRE-NC-15.nii
/home/neugrid029/home_cream_631855649/CREAM631855649/COMMON_FILES/Normative/NORM_BRE-NC-17.nii
/home/neugrid029/home_cream_631855649/CREAM631855649/COMMON_FILES/Normative/NORM_BRE-NC-14.nii
/home/neugrid029/home_cream_631855649/CREAM631855649/COMMON_FILES/Normative/NORM_BRE-NC-16.nii
/home/neugrid029/home_cream_631855649/CREAM631855649/COMMON_FILES/Normative/NORM_VUMC_43.nii
/home/neugrid029/home_cream_631855649/CREAM631855649/COMMON_FILES/Normative/NORM_MUC_NL_50.nii
/home/neugrid029/home_cream_631855649/CREAM631855649/COMMON_FILES/Normative/NORM_GEN-076.nii
/home/neugrid029/home_cream_631855649/CREAM631855649/COMMON_FILES/Normative/NORM_MUC_NL_58.nii
/home/neugrid029/home_cream_631855649/CREAM631855649/COMMON_FILES/Normative/NORM_GEN-075.nii
/home/neugrid029/home_cream_631855649/CREAM631855649/COMMON_FILES/Normative/NORM_MUC_NL_44.nii
/home/neugrid029/home_cream_631855649/CREAM631855649/COMMON_FILES/Normative/NORM_GEN-035.nii
/home/neugrid029/home_cream_631855649/CREAM631855649/COMMON_FILES/Normative/NORM_MAR-C-010.nii
/home/neugrid029/home_cream_631855649/CREAM631855649/COMMON_FILES/Normative/NORM_MAR-C-008.nii
/home/neugrid029/home_cream_631855649/CREAM631855649/COMMON_FILES/Normative/NORM_GEN-039.nii
/home/neugrid029/home_cream_631855649/CREAM631855649/COMMON_FILES/Normative/NORM_GEN-079.nii
/home/neugrid029/home_cream_631855649/CREAM631855649/COMMON_FILES/Normative/NORM_GEN-077.nii
/home/neugrid029/home_cream_631855649/CREAM631855649/COMMON_FILES/Normative/NORM_MUC_NL_52.nii
/home/neugrid029/home_cream_631855649/CREAM631855649/COMMON_FILES/Normative/NORM_GEN-068.nii
/home/neugrid029/home_cream_631855649/CREAM631855649/COMMON_FILES/Normative/NORM_GEN-043.nii
/home/neugrid029/home_cream_631855649/CREAM631855649/COMMON_FILES/Normative/NORM_VUMC_04.nii
/home/neugrid029/home_cream_631855649/CREAM631855649/COMMON_FILES/Normative/NORM_VUMC_23.nii
/home/neugrid029/home_cream_631855649/CREAM631855649/COMMON_FILES/Normative/NORM_GEN-074.nii
/home/neugrid029/home_cream_631855649/CREAM631855649/COMMON_FILES/Normative/NORM_BRE-NC-4.nii
/home/neugrid029/home_cream_631855649/CREAM631855649/COMMON_FILES/Normative/NORM_VUMC_12.nii
/home/neugrid029/home_cream_631855649/CREAM631855649/COMMON_FILES/Normative/NORM_MUC_NL_56.nii
/home/neugrid029/home_cream_631855649/CREAM631855649/COMMON_FILES/Normative/NORM_MUC_NL_53.nii
/home/neugrid029/home_cream_631855649/CREAM631855649/COMMON_FILES/Normative/NORM_BRE-NC-11.nii
/home/neugrid029/home_cream_631855649/CREAM631855649/COMMON_FILES/Normative/NORM_GEN-041.nii
/home/neugrid029/home_cream_631855649/CREAM631855649/COMMON_FILES/Normative/NORM_MUC_NL_61.nii
/home/neugrid029/home_cream_631855649/CREAM631855649/COMMON_FILES/Normative/NORM_GEN-073.nii
/home/neugrid029/home_cream_631855649/CREAM631855649/COMMON_FILES/Normative/NORM_VUMC_22.nii
/home/neugrid029/home_cream_631855649/CREAM631855649/COMMON_FILES/Normative/NORM_MUC_NL_59.nii
/home/neugrid029/home_cream_631855649/CREAM631855649/COMMON_FILES/Normative/NORM_GEN-042.nii
/home/neugrid029/home_cream_631855649/CREAM631855649/COMMON_FILES/Normative/NORM_BRE-NC-3.nii
/home/neugrid029/home_cream_631855649/CREAM631855649/COMMON_FILES/Normative/NORM_BRE-NC-8.nii
/home/neugrid029/home_cream_631855649/CREAM631855649/COMMON_FILES/Normative/NORM_GEN-082.nii
/home/neugrid029/home_cream_631855649/CREAM631855649/COMMON_FILES/Normative/NORM_MUC_NL_54.nii
/home/neugrid029/home_cream_631855649/CREAM631855649/COMMON_FILES/Normative/NORM_GEN-085.nii
/home/neugrid029/home_cream_631855649/CREAM631855649/COMMON_FILES/Normative/NORM_VUMC_89.nii
/home/neugrid029/home_cream_631855649/CREAM631855649/COMMON_FILES/Normative/NORM_GEN-067.nii
/home/neugrid029/home_cream_631855649/CREAM631855649/COMMON_FILES/Normative/NORM_BRE-NC-27.nii
/home/neugrid029/home_cream_631855649/CREAM631855649/COMMON_FILES/Normative/NORM_BRE-NC-6.nii
/home/neugrid029/home_cream_631855649/CREAM631855649/COMMON_FILES/Normative/NORM_MUC_NL_51.nii
/home/neugrid029/home_cream_631855649/CREAM631855649/COMMON_FILES/Normative/NORM_MUC_NL_45.nii
/home/neugrid029/home_cream_631855649/CREAM631855649/COMMON_FILES/Normative/NORM_GEN-081.nii
/home/neugrid029/home_cream_631855649/CREAM631855649/COMMON_FILES/Normative/NORM_VUMC_02.nii
/home/neugrid029/home_cream_631855649/CREAM631855649/COMMON_FILES/Normative/NORM_BRE-NC-13.nii
/home/neugrid029/home_cream_631855649/CREAM631855649/COMMON_FILES/Normative/NORM_GEN-044.nii
/home/neugrid029/home_cream_631855649/CREAM631855649/COMMON_FILES/Normative/NORM_MUC_NL_49.nii
/home/neugrid029/home_cream_631855649/CREAM631855649/COMMON_FILES/Normative/NORM_GEN-083.nii
/home/neugrid029/home_cream_631855649/CREAM631855649/COMMON_FILES/Normative/NORM_GEN-084.nii
/home/neugrid029/home_cream_631855649/CREAM631855649/COMMON_FILES/Normative/NORM_VUMC_50.nii
/home/neugrid029/home_cream_631855649/CREAM631855649/COMMON_FILES/Normative/NORM_BRE-NC-20.nii
/home/neugrid029/home_cream_631855649/CREAM631855649/COMMON_FILES/Normative/NORM_BRE-NC-28.nii
/home/neugrid029/home_cream_631855649/CREAM631855649/COMMON_FILES/Normative/NORM_MAR-C-006.nii
/home/neugrid029/home_cream_631855649/CREAM631855649/COMMON_FILES/Normative/NORM_GEN-050.nii
/home/neugrid029/home_cream_631855649/CREAM631855649/COMMON_FILES/Normative/NORM_MUC_NL_62.nii
/home/neugrid029/home_cream_631855649/CREAM631855649/COMMON_FILES/Normative/NORM_BRE-NC-7.nii
/home/neugrid029/home_cream_631855649/CREAM631855649/COMMON_FILES/Normative/NORM_BRE-NC-21.nii
/home/neugrid029/home_cream_631855649/CREAM631855649/COMMON_FILES/Normative/NORM_MUC_NL_47.nii
/home/neugrid029/home_cream_631855649/CREAM631855649/COMMON_FILES/Normative/NORM_VUMC_07.nii
/home/neugrid029/home_cream_631855649/CREAM631855649/COMMON_FILES/Normative/NORM_MAR-C-003.nii
/home/neugrid029/home_cream_631855649/CREAM631855649/COMMON_FILES/Normative/NORM_MAR-C-001.nii
/home/neugrid029/home_cream_631855649/CREAM631855649/COMMON_FILES/Normative/NORM_GEN-070.nii
/home/neugrid029/home_cream_631855649/CREAM631855649/COMMON_FILES/Normative/NORM_VUMC_28.nii
/home/neugrid029/home_cream_631855649/CREAM631855649/COMMON_FILES/Normative/NORM_VUMC_40.nii
/home/neugrid029/home_cream_631855649/CREAM631855649/COMMON_FILES/Normative/NORM_VUMC_51.nii
/home/neugrid029/home_cream_631855649/CREAM631855649/COMMON_FILES/Normative/NORM_MAR-C-005.nii
/home/neugrid029/home_cream_631855649/CREAM631855649/COMMON_FILES/Normative/NORM_MAR-C-009.nii
/home/neugrid029/home_cream_631855649/CREAM631855649/COMMON_FILES/Normative/NORM_VUMC_01.nii
/home/neugrid029/home_cream_631855649/CREAM631855649/COMMON_FILES/Normative/NORM_MAR-C-007.nii
/home/neugrid029/home_cream_631855649/CREAM631855649/COMMON_FILES/Normative/NORM_VUMC_38.nii
/home/neugrid029/home_cream_631855649/CREAM631855649/COMMON_FILES/Normative/NORM_VUMC_16.nii
/home/neugrid029/home_cream_631855649/CREAM631855649/COMMON_FILES/Normative/NORM_BRE-NC-18.nii
/home/neugrid029/home_cream_631855649/CREAM631855649/COMMON_FILES/Normative/NORM_GEN-071.nii
/home/neugrid029/home_cream_631855649/CREAM631855649/COMMON_FILES/Normative/NORM_BRE-NC-23.nii
/home/neugrid029/home_cream_631855649/CREAM631855649/COMMON_FILES/Normative/NORM_BRE-NC-25.nii
/home/neugrid029/home_cream_631855649/CREAM631855649/COMMON_FILES/run_split2_display.sh
/home/neugrid029/home_cream_631855649/CREAM631855649/COMMON_FILES/testcase.list
/home/neugrid029/home_cream_631855649/CREAM631855649/COMMON_FILES/SingleCaseScript_reg.sh
/home/neugrid029/home_cream_631855649/CREAM631855649/COMMON_FILES/spm_slice_vol.mexw32
/home/neugrid029/home_cream_631855649/CREAM631855649/COMMON_FILES/spm_sample_vol.mexglx
/home/neugrid029/home_cream_631855649/CREAM631855649/COMMON_FILES/template1.tex
/home/neugrid029/home_cream_631855649/CREAM631855649/COMMON_FILES/spm_sample_vol.mexmaci
/home/neugrid029/home_cream_631855649/CREAM631855649/COMMON_FILES/spm_slice_vol.mexa64
/home/neugrid029/home_cream_631855649/CREAM631855649/COMMON_FILES/template2.tex
/home/neugrid029/home_cream_631855649/CREAM631855649/COMMON_FILES/spm_sample_vol.mexmaci64
/home/neugrid029/home_cream_631855649/CREAM631855649/COMMON_FILES/FBF_TEMPLATE.nii
/home/neugrid029/home_cream_631855649/CREAM631855649/COMMON_FILES/spm_slice_vol.mexmaci64
/home/neugrid029/home_cream_631855649/CREAM631855649/COMMON_FILES/split2_display_main.c
/home/neugrid029/home_cream_631855649/CREAM631855649/COMMON_FILES/SingleCaseScript.sh
/home/neugrid029/home_cream_631855649/CREAM631855649/COMMON_FILES/extract.sh
/home/neugrid029/home_cream_631855649/CREAM631855649/COMMON_FILES/spm_slice_vol.mexw64
/home/neugrid029/home_cream_631855649/CREAM631855649/COMMON_FILES/batchlauncher.m
/home/neugrid029/home_cream_631855649/CREAM631855649/COMMON_FILES/batchlauncher_reg.m
/home/neugrid029/home_cream_631855649/CREAM631855649/COMMON_FILES/customizeParams.sh
/home/neugrid029/home_cream_631855649/CREAM631855649/COMMON_FILES/spm_existfile.mexmaci64
/home/neugrid029/home_cream_631855649/CREAM631855649/COMMON_FILES/avg152T1.hdr
/home/neugrid029/home_cream_631855649/CREAM631855649/COMMON_FILES/spm_existfile.m
/home/neugrid029/home_cream_631855649/CREAM631855649/COMMON_FILES/split2_display.prj
/home/neugrid029/home_cream_631855649/CREAM631855649/COMMON_FILES/spm_existfile.mexa64
/home/neugrid029/home_cream_631855649/CREAM631855649/COMMON_FILES/libXp.so.6.2.0
/home/neugrid029/home_cream_631855649/CREAM631855649/COMMON_FILES/spm_slice_vol.mexmaci
/home/neugrid029/home_cream_631855649/CREAM631855649/COMMON_FILES/spm_slice_vol.mexglx
/home/neugrid029/home_cream_631855649/CREAM631855649/002_S_4171_FDG.stdout
/home/neugrid029/home_cream_631855649/CREAM631855649/InputSandbox.tar.bz2
/home/neugrid029/home_cream_631855649/CREAM631855649/job.output.stdout
/home/neugrid029/home_cream_631855649/CREAM631855649/diligence.sh
/home/neugrid029/home_cream_631855649/CREAM631855649/002_S_4171_FDG.2pres-begn
/home/neugrid029/home_cream_631855649/CREAM631855649/.BrokerInfo
/home/neugrid029/home_cream_631855649/CREAM631855649/recogFiles.txt
/home/neugrid029/home_cream_631855649/CREAM631855649/nG+SPM+8+SPMgrid+v07.express
/home/neugrid029/home_cream_631855649/CREAM631855649/commonTraculaFiles.tar
/home/neugrid029/home_cream_631855649/CREAM631855649/eXtract.sh
/home/neugrid029/home_cream_631855649/CREAM631855649/common.sh
/home/neugrid029/home_cream_631855649/CREAM631855649/002_S_4171_FDG/originalInput/o_002_S_4171_FDG_0.nii
/home/neugrid029/home_cream_631855649/CREAM631855649/002_S_4171_FDG/matFiles/o_002_S_4171_FDG_0.mat
/home/neugrid029/home_cream_631855649/CREAM631855649/002_S_4171_FDG/inputDir/f_o_002_S_4171_FDG_0.nii
/home/neugrid029/home_cream_631855649/CREAM631855649/002_S_4171_FDG/tmpDir/002_S_4171_FDG/002_S_4171_FDG.nii
/home/neugrid029/home_cream_631855649/CREAM631855649/nG+SPM+8+SPMgrid+v07.script
/home/neugrid029/home_cream_631855649/CREAM631855649/002_S_4171_FDG.2pres-done
/home/neugrid029/home_cream_631855649/CREAM631855649/__MACOSX/COMMON_FILES/._Normative
/home/neugrid029/home_cream_631855649/CREAM631855649/__MACOSX/COMMON_FILES/._testcase.list
/home/neugrid029/home_cream_631855649/CREAM631855649/__MACOSX/COMMON_FILES/._customizeParams.sh
/home/neugrid029/home_cream_631855649/CREAM631855649/__MACOSX/COMMON_FILES/._N4Uspmgridlogo.pdf
/home/neugrid029/home_cream_631855649/CREAM631855649/__MACOSX/COMMON_FILES/._testcaseage.list
/home/neugrid029/home_cream_631855649/CREAM631855649/__MACOSX/COMMON_FILES/._SingleCaseScript.sh
/home/neugrid029/home_cream_631855649/CREAM631855649/__MACOSX/COMMON_FILES/._template2.tex
/home/neugrid029/home_cream_631855649/CREAM631855649/__MACOSX/COMMON_FILES/._FBF_TEMPLATE.nii
/home/neugrid029/home_cream_631855649/CREAM631855649/__MACOSX/COMMON_FILES/._batchlauncher.m
/home/neugrid029/home_cream_631855649/CREAM631855649/__MACOSX/COMMON_FILES/._batchlauncher_reg.m
/home/neugrid029/home_cream_631855649/CREAM631855649/__MACOSX/COMMON_FILES/._template1.tex
/home/neugrid029/home_cream_631855649/CREAM631855649/INSTALL_SUPPORT_SOFTWARE
/home/neugrid029/home_cream_631855649/CREAM631855649/commonVbmFiles.tar

###########################
##                       ##
# ______               _  #
# | ___ \             | | #
# | |_/ / _   _   ___ | | #
# | ___ \| | | | / _ \| | #
# | |_/ /| |_| ||  __/|_| #
# \____/  \__, | \___|(_) #
#          __/ |          #
#         |___/           #
#                         #
##         end eXtract.sh #
###########################

1 0 0 0
0 1 0 0
0 0 1 0
0 0 0 1
##*****Debug Info*****##
FBF_TEMPLATE.nii
N4Uspmgridlogo.pdf
Normative
SingleCaseScript.sh
SingleCaseScript_reg.sh
actc.mat
avg152T1.hdr
avg152T1.img
batchlauncher.m
batchlauncher_reg.m
customizeParams.sh
extract.sh
f_o_002_S_4171_FDG_0.nii
flow_map.mat
libXp.so.6
libXp.so.6.2.0
mccExcludedFiles.log
normative.list
normativesubjectage.list
originalExtract.sh
pz_query_spm
readme.txt
run_split2_display.sh
split2_display
split2_display.m
split2_display.prj
split2_display_main.c
split2_display_mcc_component_data.c
spm_existfile.c
spm_existfile.m
spm_existfile.mexa64
spm_existfile.mexglx
spm_existfile.mexmaci
spm_existfile.mexmaci64
spm_existfile.mexw32
spm_existfile.mexw64
spm_sample_vol.mexa64
spm_sample_vol.mexglx
spm_sample_vol.mexmaci
spm_sample_vol.mexmaci64
spm_sample_vol.mexw32
spm_sample_vol.mexw64
spm_slice_vol.mexa64
spm_slice_vol.mexglx
spm_slice_vol.mexmaci
spm_slice_vol.mexmaci64
spm_slice_vol.mexw32
spm_slice_vol.mexw64
tValues.sh
template1.tex
template2.tex
testcase.list
testcaseage.list
002_S_4171_FDG
002_S_4171_FDG.1wrapper-started
002_S_4171_FDG.2pres-begn
002_S_4171_FDG.2pres-done
002_S_4171_FDG.3script-begn
002_S_4171_FDG.stderr
002_S_4171_FDG.stdout
COMMON_FILES
COMMON_FILES.zip
CommonFiles+QCE+v1.tar.bz2
INSTALL_SUPPORT_SOFTWARE
InputSandbox.tar.bz2
Output
__MACOSX
common.sh
commonTraculaFiles.tar
commonVbmFiles.tar
diligence.sh
eXtract.sh
files4flirt.txt
install-rpm-locally.sh
install_support_software.sh
job.output.stdout
nG+FSL+5.0.7+Melodic+v01.script
nG+SPM+8+SPMgrid+v07.express
nG+SPM+8+SPMgrid+v07.script
pandora-common-functions.sh
recogFiles.txt
toNiftiConv.sh
f_o_002_S_4171_FDG_0.nii
../002_S_4171_FDG/inputDir/f_o_002_S_4171_FDG_0.nii
Normative/NORM_BRE-NC-10.nii
Normative/NORM_BRE-NC-11.nii
Normative/NORM_BRE-NC-12.nii
Normative/NORM_BRE-NC-13.nii
Normative/NORM_BRE-NC-14.nii
Normative/NORM_BRE-NC-15.nii
Normative/NORM_BRE-NC-16.nii
Normative/NORM_BRE-NC-17.nii
Normative/NORM_BRE-NC-18.nii
Normative/NORM_BRE-NC-19.nii
Normative/NORM_BRE-NC-1.nii
Normative/NORM_BRE-NC-20.nii
Normative/NORM_BRE-NC-21.nii
Normative/NORM_BRE-NC-23.nii
Normative/NORM_BRE-NC-24.nii
Normative/NORM_BRE-NC-25.nii
Normative/NORM_BRE-NC-26.nii
Normative/NORM_BRE-NC-27.nii
Normative/NORM_BRE-NC-28.nii
Normative/NORM_BRE-NC-2.nii
Normative/NORM_BRE-NC-3.nii
Normative/NORM_BRE-NC-4.nii
Normative/NORM_BRE-NC-5.nii
Normative/NORM_BRE-NC-6.nii
Normative/NORM_BRE-NC-7.nii
Normative/NORM_BRE-NC-8.nii
Normative/NORM_BRE-NC-9.nii
Normative/NORM_GEN-035.nii
Normative/NORM_GEN-036.nii
Normative/NORM_GEN-037.nii
Normative/NORM_GEN-038.nii
Normative/NORM_GEN-039.nii
Normative/NORM_GEN-040.nii
Normative/NORM_GEN-041.nii
Normative/NORM_GEN-042.nii
Normative/NORM_GEN-043.nii
Normative/NORM_GEN-044.nii
Normative/NORM_GEN-050.nii
Normative/NORM_GEN-067.nii
Normative/NORM_GEN-068.nii
Normative/NORM_GEN-069.nii
Normative/NORM_GEN-070.nii
Normative/NORM_GEN-071.nii
Normative/NORM_GEN-072.nii
Normative/NORM_GEN-073.nii
Normative/NORM_GEN-074.nii
Normative/NORM_GEN-075.nii
Normative/NORM_GEN-076.nii
Normative/NORM_GEN-077.nii
Normative/NORM_GEN-078.nii
Normative/NORM_GEN-079.nii
Normative/NORM_GEN-080.nii
Normative/NORM_GEN-081.nii
Normative/NORM_GEN-082.nii
Normative/NORM_GEN-083.nii
Normative/NORM_GEN-084.nii
Normative/NORM_GEN-085.nii
Normative/NORM_MAR-C-001.nii
Normative/NORM_MAR-C-003.nii
Normative/NORM_MAR-C-004.nii
Normative/NORM_MAR-C-005.nii
Normative/NORM_MAR-C-006.nii
Normative/NORM_MAR-C-007.nii
Normative/NORM_MAR-C-008.nii
Normative/NORM_MAR-C-009.nii
Normative/NORM_MAR-C-010.nii
Normative/NORM_MUC_NL_44.nii
Normative/NORM_MUC_NL_45.nii
Normative/NORM_MUC_NL_46.nii
Normative/NORM_MUC_NL_47.nii
Normative/NORM_MUC_NL_48.nii
Normative/NORM_MUC_NL_49.nii
Normative/NORM_MUC_NL_50.nii
Normative/NORM_MUC_NL_51.nii
Normative/NORM_MUC_NL_52.nii
Normative/NORM_MUC_NL_53.nii
Normative/NORM_MUC_NL_54.nii
Normative/NORM_MUC_NL_55.nii
Normative/NORM_MUC_NL_56.nii
Normative/NORM_MUC_NL_57.nii
Normative/NORM_MUC_NL_58.nii
Normative/NORM_MUC_NL_59.nii
Normative/NORM_MUC_NL_60.nii
Normative/NORM_MUC_NL_61.nii
Normative/NORM_MUC_NL_62.nii
Normative/NORM_VUMC_01.nii
Normative/NORM_VUMC_02.nii
Normative/NORM_VUMC_04.nii
Normative/NORM_VUMC_05.nii
Normative/NORM_VUMC_07.nii
Normative/NORM_VUMC_12.nii
Normative/NORM_VUMC_16.nii
Normative/NORM_VUMC_22.nii
Normative/NORM_VUMC_23.nii
Normative/NORM_VUMC_25.nii
Normative/NORM_VUMC_28.nii
Normative/NORM_VUMC_35.nii
Normative/NORM_VUMC_38.nii
Normative/NORM_VUMC_40.nii
Normative/NORM_VUMC_43.nii
Normative/NORM_VUMC_44.nii
Normative/NORM_VUMC_45.nii
Normative/NORM_VUMC_47.nii
Normative/NORM_VUMC_50.nii
Normative/NORM_VUMC_51.nii
Normative/NORM_VUMC_89.nii
#*********************#
SPM8 (5242): /opt/exp_soft/neugrid/spm-8_r5236/spm8_mcr/spm8
 ___  ____  __  __                                            
/ __)(  _ \(  \/  )                                           
\__ \ )___/ )    (   Statistical Parametric Mapping           
(___/(__)  (_/\/\_)  SPM8 - http://www.fil.ion.ucl.ac.uk/spm/


------------------------------------------------------------------------
Running job #1
------------------------------------------------------------------------
Running 'Check Registration'
Done    'Check Registration'
Running 'Normalise: Estimate & Write'
Smoothing by 0 & 8mm..
Coarse Affine Registration..
Fine Affine Registration..
3D CT Norm...
 iteration  1:  FWHM =  17.02 Var = 3.61966
 iteration  2:  FWHM =  13.97 Var = 0.863246
 iteration  3:  FWHM =  13.02 Var = 0.531877
 iteration  4:  FWHM =  12.64 Var = 0.437914
 iteration  5:  FWHM =  12.47 Var = 0.400839
 iteration  6:  FWHM =   12.4 Var = 0.384809
 iteration  7:  FWHM =  12.35 Var = 0.375711
 iteration  8:  FWHM =  12.33 Var = 0.371089
 iteration  9:  FWHM =  12.31 Var = 0.368868
 iteration 10:  FWHM =  12.31 Var = 0.367782
 iteration 11:  FWHM =   12.3 Var = 0.366974
 iteration 12:  FWHM =   12.3 Var = 0.366467
 iteration 13:  FWHM =   12.3 Var = 0.366077
 iteration 14:  FWHM =   12.3 Var = 0.365679
 iteration 15:  FWHM =   12.3 Var = 0.365492
 iteration 16:  FWHM =   12.3 Var = 0.365436


------------------------------------------------------------------------
Running job #2
------------------------------------------------------------------------
Running 'Print'

Printing to
/home/neugrid029/home_cream_631855649/CREAM631855649/COMMON_FILES/spm_2016Feb13.ps
Done    'Print'
Done

Saving Parameters..
Done    'Normalise: Estimate & Write'
Done

Execution failed: batchlauncher_reg.mExecution failed: -displayExecution failed: localhost:13891Bye for now...

SPM8 (5242): /opt/exp_soft/neugrid/spm-8_r5236/spm8_mcr/spm8
 ___  ____  __  __                                            
/ __)(  _ \(  \/  )                                           
\__ \ )___/ )    (   Statistical Parametric Mapping           
(___/(__)  (_/\/\_)  SPM8 - http://www.fil.ion.ucl.ac.uk/spm/


------------------------------------------------------------------------
Running job #1
------------------------------------------------------------------------
Running 'Normalise: Estimate & Write'
Smoothing by 0 & 8mm..
Coarse Affine Registration..
Fine Affine Registration..
3D CT Norm...
 iteration  1:  FWHM =  17.02 Var = 3.61966
 iteration  2:  FWHM =  13.97 Var = 0.863246
 iteration  3:  FWHM =  13.02 Var = 0.531877
 iteration  4:  FWHM =  12.64 Var = 0.437914
 iteration  5:  FWHM =  12.47 Var = 0.400839
 iteration  6:  FWHM =   12.4 Var = 0.384809
 iteration  7:  FWHM =  12.35 Var = 0.375711
 iteration  8:  FWHM =  12.33 Var = 0.371089
 iteration  9:  FWHM =  12.31 Var = 0.368868
 iteration 10:  FWHM =  12.31 Var = 0.367782
 iteration 11:  FWHM =   12.3 Var = 0.366974
 iteration 12:  FWHM =   12.3 Var = 0.366467
 iteration 13:  FWHM =   12.3 Var = 0.366077
 iteration 14:  FWHM =   12.3 Var = 0.365679
 iteration 15:  FWHM =   12.3 Var = 0.365492
 iteration 16:  FWHM =   12.3 Var = 0.365436
Saving Parameters..
Done    'Normalise: Estimate & Write'
Running 'Smooth'
Done    'Smooth'
Running 'Normalise: Estimate & Write'
Smoothing by 0 & 8mm..
Coarse Affine Registration..
Fine Affine Registration..
3D CT Norm...
 iteration  1:  FWHM =  18.39 Var = 3.59218
 iteration  2:  FWHM =  12.94 Var = 0.50857
 iteration  3:  FWHM =  12.22 Var = 0.325322
 iteration  4:  FWHM =  11.93 Var = 0.275844
 iteration  5:  FWHM =   11.8 Var = 0.257862
 iteration  6:  FWHM =  11.76 Var = 0.250908
 iteration  7:  FWHM =  11.74 Var = 0.248043
 iteration  8:  FWHM =  11.74 Var = 0.246987
 iteration  9:  FWHM =  11.73 Var = 0.246277
 iteration 10:  FWHM =  11.73 Var = 0.245781
 iteration 11:  FWHM =  11.73 Var = 0.245446
 iteration 12:  FWHM =  11.72 Var = 0.245226
 iteration 13:  FWHM =  11.72 Var = 0.24513
 iteration 14:  FWHM =  11.72 Var = 0.245038
 iteration 15:  FWHM =  11.72 Var = 0.245038
 iteration 16:  FWHM =  11.73 Var = 0.245038
Saving Parameters..
Smoothing by 0 & 8mm..
Coarse Affine Registration..
Fine Affine Registration..
3D CT Norm...
 iteration  1:  FWHM =   14.3 Var = 1.28027
 iteration  2:  FWHM =  12.12 Var = 0.416082
 iteration  3:  FWHM =  11.47 Var = 0.299075
 iteration  4:  FWHM =  11.22 Var = 0.263992
 iteration  5:  FWHM =  11.12 Var = 0.250655
 iteration  6:  FWHM =  11.07 Var = 0.24405
 iteration  7:  FWHM =  11.05 Var = 0.240729
 iteration  8:  FWHM =  11.03 Var = 0.238211
 iteration  9:  FWHM =  11.02 Var = 0.236688
 iteration 10:  FWHM =  11.01 Var = 0.235831
 iteration 11:  FWHM =     11 Var = 0.234959
 iteration 12:  FWHM =     11 Var = 0.234404
 iteration 13:  FWHM =     11 Var = 0.233929
 iteration 14:  FWHM =  10.99 Var = 0.233101
 iteration 15:  FWHM =  10.98 Var = 0.232694
 iteration 16:  FWHM =  10.98 Var = 0.2323
Saving Parameters..
Smoothing by 0 & 8mm..
Coarse Affine Registration..
Fine Affine Registration..
3D CT Norm...
 iteration  1:  FWHM =  15.39 Var = 1.42924
 iteration  2:  FWHM =  12.77 Var = 0.388351
 iteration  3:  FWHM =   11.9 Var = 0.252616
 iteration  4:  FWHM =   11.6 Var = 0.217099
 iteration  5:  FWHM =  11.47 Var = 0.203552
 iteration  6:  FWHM =   11.4 Var = 0.197084
 iteration  7:  FWHM =  11.37 Var = 0.194272
 iteration  8:  FWHM =  11.37 Var = 0.193204
 iteration  9:  FWHM =  11.36 Var = 0.192775
 iteration 10:  FWHM =  11.36 Var = 0.19249
 iteration 11:  FWHM =  11.36 Var = 0.19242
 iteration 12:  FWHM =  11.36 Var = 0.192365
 iteration 13:  FWHM =  11.36 Var = 0.192365
 iteration 14:  FWHM =  11.36 Var = 0.192306
 iteration 15:  FWHM =  11.36 Var = 0.192297
 iteration 16:  FWHM =  11.36 Var = 0.192284
Saving Parameters..
Smoothing by 0 & 8mm..
Coarse Affine Registration..
Fine Affine Registration..
3D CT Norm...
 iteration  1:  FWHM =  14.87 Var = 1.55502
 iteration  2:  FWHM =  12.09 Var = 0.386101
 iteration  3:  FWHM =  11.32 Var = 0.250798
 iteration  4:  FWHM =  11.03 Var = 0.21432
 iteration  5:  FWHM =  10.93 Var = 0.201868
 iteration  6:  FWHM =  10.86 Var = 0.195415
 iteration  7:  FWHM =  10.84 Var = 0.192605
 iteration  8:  FWHM =  10.82 Var = 0.190973
 iteration  9:  FWHM =  10.81 Var = 0.190058
 iteration 10:  FWHM =   10.8 Var = 0.189634
 iteration 11:  FWHM =   10.8 Var = 0.189336
 iteration 12:  FWHM =   10.8 Var = 0.189269
 iteration 13:  FWHM =   10.8 Var = 0.189224
 iteration 14:  FWHM =   10.8 Var = 0.189199
 iteration 15:  FWHM =   10.8 Var = 0.189199
 iteration 16:  FWHM =   10.8 Var = 0.189199
Saving Parameters..
Smoothing by 0 & 8mm..
Coarse Affine Registration..
Fine Affine Registration..
3D CT Norm...
 iteration  1:  FWHM =  14.51 Var = 1.26563
 iteration  2:  FWHM =  12.33 Var = 0.394582
 iteration  3:  FWHM =   11.6 Var = 0.26483
 iteration  4:  FWHM =  11.27 Var = 0.224176
 iteration  5:  FWHM =  11.15 Var = 0.21011
 iteration  6:  FWHM =   11.1 Var = 0.20477
 iteration  7:  FWHM =  11.07 Var = 0.202126
 iteration  8:  FWHM =  11.07 Var = 0.201155
 iteration  9:  FWHM =  11.06 Var = 0.200766
 iteration 10:  FWHM =  11.06 Var = 0.200509
 iteration 11:  FWHM =  11.06 Var = 0.200331
 iteration 12:  FWHM =  11.06 Var = 0.200268
 iteration 13:  FWHM =  11.06 Var = 0.200268
 iteration 14:  FWHM =  11.06 Var = 0.200215
 iteration 15:  FWHM =  11.06 Var = 0.200215
 iteration 16:  FWHM =  11.06 Var = 0.200184
Saving Parameters..
Smoothing by 0 & 8mm..
Coarse Affine Registration..
Fine Affine Registration..
3D CT Norm...
 iteration  1:  FWHM =  16.45 Var = 2.39752
 iteration  2:  FWHM =  12.79 Var = 0.467438
 iteration  3:  FWHM =  12.04 Var = 0.314859
 iteration  4:  FWHM =  11.85 Var = 0.284154
 iteration  5:  FWHM =  11.79 Var = 0.275141
 iteration  6:  FWHM =  11.77 Var = 0.272208
 iteration  7:  FWHM =  11.77 Var = 0.271503
 iteration  8:  FWHM =  11.77 Var = 0.271081
 iteration  9:  FWHM =  11.76 Var = 0.270712
 iteration 10:  FWHM =  11.76 Var = 0.270647
 iteration 11:  FWHM =  11.77 Var = 0.270599
 iteration 12:  FWHM =  11.77 Var = 0.270599
 iteration 13:  FWHM =  11.78 Var = 0.270582
 iteration 14:  FWHM =  11.78 Var = 0.270577
 iteration 15:  FWHM =  11.78 Var = 0.270554
 iteration 16:  FWHM =  11.78 Var = 0.270554
Saving Parameters..
Smoothing by 0 & 8mm..
Coarse Affine Registration..
Fine Affine Registration..
3D CT Norm...
 iteration  1:  FWHM =  17.47 Var = 3.37208
 iteration  2:  FWHM =   13.4 Var = 0.703296
 iteration  3:  FWHM =  12.39 Var = 0.403562
 iteration  4:  FWHM =  11.92 Var = 0.314711
 iteration  5:  FWHM =  11.69 Var = 0.280005
 iteration  6:  FWHM =  11.59 Var = 0.265777
 iteration  7:  FWHM =  11.55 Var = 0.259239
 iteration  8:  FWHM =  11.53 Var = 0.256825
 iteration  9:  FWHM =  11.54 Var = 0.256224
 iteration 10:  FWHM =  11.54 Var = 0.25603
 iteration 11:  FWHM =  11.54 Var = 0.255967
 iteration 12:  FWHM =  11.54 Var = 0.255967
 iteration 13:  FWHM =  11.54 Var = 0.255967
 iteration 14:  FWHM =  11.54 Var = 0.255967
 iteration 15:  FWHM =  11.55 Var = 0.255967
 iteration 16:  FWHM =  11.55 Var = 0.255967
Saving Parameters..
Smoothing by 0 & 8mm..
Coarse Affine Registration..
Fine Affine Registration..
3D CT Norm...
 iteration  1:  FWHM =  14.69 Var = 1.43652
 iteration  2:  FWHM =  12.09 Var = 0.373236
 iteration  3:  FWHM =  11.34 Var = 0.238817
 iteration  4:  FWHM =  11.04 Var = 0.203275
 iteration  5:  FWHM =  10.94 Var = 0.191673
 iteration  6:  FWHM =  10.89 Var = 0.186815
 iteration  7:  FWHM =  10.87 Var = 0.184624
 iteration  8:  FWHM =  10.85 Var = 0.182899
 iteration  9:  FWHM =  10.83 Var = 0.181229
 iteration 10:  FWHM =  10.83 Var = 0.181229
 iteration 11:  FWHM =  10.82 Var = 0.180536
 iteration 12:  FWHM =  10.83 Var = 0.180536
 iteration 13:  FWHM =  10.82 Var = 0.180229
 iteration 14:  FWHM =  10.83 Var = 0.180229
 iteration 15:  FWHM =  10.82 Var = 0.180107
 iteration 16:  FWHM =  10.83 Var = 0.180107
Saving Parameters..
Smoothing by 0 & 8mm..
Coarse Affine Registration..
Fine Affine Registration..
3D CT Norm...
 iteration  1:  FWHM =  18.21 Var = 3.46725
 iteration  2:  FWHM =  12.02 Var = 0.331145
 iteration  3:  FWHM =  11.03 Var = 0.183895
 iteration  4:  FWHM =  10.75 Var = 0.154132
 iteration  5:  FWHM =  10.66 Var = 0.144893
 iteration  6:  FWHM =  10.61 Var = 0.14057
 iteration  7:  FWHM =  10.58 Var = 0.138476
 iteration  8:  FWHM =  10.57 Var = 0.137413
 iteration  9:  FWHM =  10.56 Var = 0.136607
 iteration 10:  FWHM =  10.55 Var = 0.136147
 iteration 11:  FWHM =  10.56 Var = 0.136046
 iteration 12:  FWHM =  10.55 Var = 0.135991
 iteration 13:  FWHM =  10.56 Var = 0.13599
 iteration 14:  FWHM =  10.55 Var = 0.135954
 iteration 15:  FWHM =  10.55 Var = 0.135884
 iteration 16:  FWHM =  10.55 Var = 0.135883
Saving Parameters..
Smoothing by 0 & 8mm..
Coarse Affine Registration..
Fine Affine Registration..
3D CT Norm...
 iteration  1:  FWHM =  15.32 Var = 1.81152
 iteration  2:  FWHM =  11.64 Var = 0.297466
 iteration  3:  FWHM =  10.64 Var = 0.160251
 iteration  4:  FWHM =  10.36 Var = 0.131863
 iteration  5:  FWHM =  10.26 Var = 0.122836
 iteration  6:  FWHM =  10.22 Var = 0.119348
 iteration  7:  FWHM =  10.21 Var = 0.118254
 iteration  8:  FWHM =  10.22 Var = 0.117897
 iteration  9:  FWHM =  10.21 Var = 0.117675
 iteration 10:  FWHM =  10.22 Var = 0.117517
 iteration 11:  FWHM =  10.21 Var = 0.117434
 iteration 12:  FWHM =  10.22 Var = 0.117332
 iteration 13:  FWHM =  10.21 Var = 0.117264
 iteration 14:  FWHM =  10.21 Var = 0.117103
 iteration 15:  FWHM =  10.21 Var = 0.116957
 iteration 16:  FWHM =  10.21 Var = 0.116848
Saving Parameters..
Smoothing by 0 & 8mm..
Coarse Affine Registration..
Fine Affine Registration..
3D CT Norm...
 iteration  1:  FWHM =  15.29 Var = 1.65944
 iteration  2:  FWHM =  13.14 Var = 0.572501
 iteration  3:  FWHM =  12.56 Var = 0.430886
 iteration  4:  FWHM =  12.38 Var = 0.395752
 iteration  5:  FWHM =  12.32 Var = 0.384293
 iteration  6:  FWHM =   12.3 Var = 0.379566
 iteration  7:  FWHM =  12.28 Var = 0.377966
 iteration  8:  FWHM =  12.28 Var = 0.377362
 iteration  9:  FWHM =  12.28 Var = 0.376759
 iteration 10:  FWHM =  12.27 Var = 0.376323
 iteration 11:  FWHM =  12.27 Var = 0.376083
 iteration 12:  FWHM =  12.27 Var = 0.376063
 iteration 13:  FWHM =  12.27 Var = 0.375966
 iteration 14:  FWHM =  12.27 Var = 0.375783
 iteration 15:  FWHM =  12.27 Var = 0.375783
 iteration 16:  FWHM =  12.27 Var = 0.375783
Saving Parameters..
Smoothing by 0 & 8mm..
Coarse Affine Registration..
Fine Affine Registration..
3D CT Norm...
 iteration  1:  FWHM =  17.75 Var = 3.45827
 iteration  2:  FWHM =  13.79 Var = 0.697174
 iteration  3:  FWHM =  12.63 Var = 0.377571
 iteration  4:  FWHM =  12.01 Var = 0.277421
 iteration  5:  FWHM =  11.65 Var = 0.233042
 iteration  6:  FWHM =  11.46 Var = 0.212365
 iteration  7:  FWHM =  11.38 Var = 0.202878
 iteration  8:  FWHM =  11.34 Var = 0.198674
 iteration  9:  FWHM =  11.32 Var = 0.196879
 iteration 10:  FWHM =  11.31 Var = 0.195688
 iteration 11:  FWHM =   11.3 Var = 0.194767
 iteration 12:  FWHM =  11.29 Var = 0.194099
 iteration 13:  FWHM =  11.28 Var = 0.193554
 iteration 14:  FWHM =  11.28 Var = 0.193188
 iteration 15:  FWHM =  11.27 Var = 0.19276
 iteration 16:  FWHM =  11.27 Var = 0.1925
Saving Parameters..
Smoothing by 0 & 8mm..
Coarse Affine Registration..
Fine Affine Registration..
3D CT Norm...
 iteration  1:  FWHM =  16.81 Var = 2.5664
 iteration  2:  FWHM =  12.99 Var = 0.503812
 iteration  3:  FWHM =  12.11 Var = 0.332498
 iteration  4:  FWHM =  11.86 Var = 0.29115
 iteration  5:  FWHM =  11.77 Var = 0.277935
 iteration  6:  FWHM =  11.72 Var = 0.272399
 iteration  7:  FWHM =  11.71 Var = 0.269856
 iteration  8:  FWHM =   11.7 Var = 0.268779
 iteration  9:  FWHM =  11.69 Var = 0.268037
 iteration 10:  FWHM =  11.69 Var = 0.267558
 iteration 11:  FWHM =  11.68 Var = 0.267181
 iteration 12:  FWHM =  11.68 Var = 0.267121
 iteration 13:  FWHM =  11.68 Var = 0.266914
 iteration 14:  FWHM =  11.68 Var = 0.266914
 iteration 15:  FWHM =  11.68 Var = 0.266838
 iteration 16:  FWHM =  11.68 Var = 0.266838
Saving Parameters..
Smoothing by 0 & 8mm..
Coarse Affine Registration..
Fine Affine Registration..
3D CT Norm...
 iteration  1:  FWHM =  16.61 Var = 2.38507
 iteration  2:  FWHM =  12.98 Var = 0.504014
 iteration  3:  FWHM =   12.1 Var = 0.318188
 iteration  4:  FWHM =  11.68 Var = 0.257797
 iteration  5:  FWHM =  11.47 Var = 0.231342
 iteration  6:  FWHM =  11.36 Var = 0.21804
 iteration  7:  FWHM =  11.29 Var = 0.210627
 iteration  8:  FWHM =  11.26 Var = 0.206836
 iteration  9:  FWHM =  11.24 Var = 0.204365
 iteration 10:  FWHM =  11.23 Var = 0.202902
 iteration 11:  FWHM =  11.22 Var = 0.201854
 iteration 12:  FWHM =  11.21 Var = 0.201296
 iteration 13:  FWHM =  11.21 Var = 0.200843
 iteration 14:  FWHM =   11.2 Var = 0.200366
 iteration 15:  FWHM =   11.2 Var = 0.200052
 iteration 16:  FWHM =   11.2 Var = 0.199721
Saving Parameters..
Smoothing by 0 & 8mm..
Coarse Affine Registration..
Fine Affine Registration..
3D CT Norm...
 iteration  1:  FWHM =  14.46 Var = 1.19665
 iteration  2:  FWHM =  11.96 Var = 0.334496
 iteration  3:  FWHM =  11.34 Var = 0.238796
 iteration  4:  FWHM =  11.16 Var = 0.214675
 iteration  5:  FWHM =   11.1 Var = 0.207416
 iteration  6:  FWHM =  11.07 Var = 0.203948
 iteration  7:  FWHM =  11.05 Var = 0.202497
 iteration  8:  FWHM =  11.04 Var = 0.201506
 iteration  9:  FWHM =  11.04 Var = 0.201172
 iteration 10:  FWHM =  11.04 Var = 0.201005
 iteration 11:  FWHM =  11.04 Var = 0.200965
 iteration 12:  FWHM =  11.04 Var = 0.200933
 iteration 13:  FWHM =  11.04 Var = 0.200933
 iteration 14:  FWHM =  11.04 Var = 0.200906
 iteration 15:  FWHM =  11.04 Var = 0.200906
 iteration 16:  FWHM =  11.04 Var = 0.200868
Saving Parameters..
Smoothing by 0 & 8mm..
Coarse Affine Registration..
Fine Affine Registration..
3D CT Norm...
 iteration  1:  FWHM =   17.3 Var = 3.00094
 iteration  2:  FWHM =  13.65 Var = 0.70623
 iteration  3:  FWHM =  12.91 Var = 0.475853
 iteration  4:  FWHM =  12.68 Var = 0.420621
 iteration  5:  FWHM =  12.61 Var = 0.402614
 iteration  6:  FWHM =   12.6 Var = 0.397471
 iteration  7:  FWHM =  12.59 Var = 0.394957
 iteration  8:  FWHM =  12.59 Var = 0.393985
 iteration  9:  FWHM =  12.59 Var = 0.393545
 iteration 10:  FWHM =  12.59 Var = 0.39331
 iteration 11:  FWHM =  12.59 Var = 0.393109
 iteration 12:  FWHM =  12.59 Var = 0.392977
 iteration 13:  FWHM =  12.58 Var = 0.392569
 iteration 14:  FWHM =  12.58 Var = 0.392067
 iteration 15:  FWHM =  12.58 Var = 0.391423
 iteration 16:  FWHM =  12.58 Var = 0.391281
Saving Parameters..
Smoothing by 0 & 8mm..
Coarse Affine Registration..
Fine Affine Registration..
3D CT Norm...
 iteration  1:  FWHM =  15.04 Var = 1.30778
 iteration  2:  FWHM =  12.86 Var = 0.440067
 iteration  3:  FWHM =  12.45 Var = 0.351679
 iteration  4:  FWHM =  12.37 Var = 0.333394
 iteration  5:  FWHM =  12.42 Var = 0.333394
 iteration  6:  FWHM =  12.44 Var = 0.333394
 iteration  7:  FWHM =  12.46 Var = 0.333394
 iteration  8:  FWHM =  12.47 Var = 0.333394
 iteration  9:  FWHM =  12.47 Var = 0.333394
 iteration 10:  FWHM =  12.47 Var = 0.333394
 iteration 11:  FWHM =  12.47 Var = 0.333394
 iteration 12:  FWHM =  12.47 Var = 0.333394
 iteration 13:  FWHM =  12.47 Var = 0.333394
 iteration 14:  FWHM =  12.47 Var = 0.333394
 iteration 15:  FWHM =  12.47 Var = 0.333394
 iteration 16:  FWHM =  12.47 Var = 0.333394
Saving Parameters..
Smoothing by 0 & 8mm..
Coarse Affine Registration..
Fine Affine Registration..
3D CT Norm...
 iteration  1:  FWHM =  15.63 Var = 2.13426
 iteration  2:  FWHM =  13.21 Var = 0.657561
 iteration  3:  FWHM =  12.55 Var = 0.467517
 iteration  4:  FWHM =  12.34 Var = 0.421108
 iteration  5:  FWHM =  12.27 Var = 0.405912
 iteration  6:  FWHM =  12.24 Var = 0.399343
 iteration  7:  FWHM =  12.22 Var = 0.396511
 iteration  8:  FWHM =  12.21 Var = 0.394382
 iteration  9:  FWHM =  12.22 Var = 0.394251
 iteration 10:  FWHM =  12.21 Var = 0.393133
 iteration 11:  FWHM =  12.24 Var = 0.393133
 iteration 12:  FWHM =  12.22 Var = 0.392343
 iteration 13:  FWHM =  12.24 Var = 0.392343
 iteration 14:  FWHM =  12.23 Var = 0.392341
 iteration 15:  FWHM =  12.24 Var = 0.392341
 iteration 16:  FWHM =  12.23 Var = 0.39181
Saving Parameters..
Smoothing by 0 & 8mm..
Coarse Affine Registration..
Fine Affine Registration..
3D CT Norm...
 iteration  1:  FWHM =  14.79 Var = 1.76305
 iteration  2:  FWHM =  12.09 Var = 0.425797
 iteration  3:  FWHM =  11.29 Var = 0.262684
 iteration  4:  FWHM =  11.03 Var = 0.223921
 iteration  5:  FWHM =  10.93 Var = 0.210538
 iteration  6:  FWHM =  10.89 Var = 0.205558
 iteration  7:  FWHM =  10.87 Var = 0.203291
 iteration  8:  FWHM =  10.87 Var = 0.202122
 iteration  9:  FWHM =  10.87 Var = 0.201286
 iteration 10:  FWHM =  10.86 Var = 0.200679
 iteration 11:  FWHM =  10.86 Var = 0.200487
 iteration 12:  FWHM =  10.86 Var = 0.200391
 iteration 13:  FWHM =  10.86 Var = 0.200297
 iteration 14:  FWHM =  10.86 Var = 0.200193
 iteration 15:  FWHM =  10.86 Var = 0.200102
 iteration 16:  FWHM =  10.86 Var = 0.200018
Saving Parameters..
Smoothing by 0 & 8mm..
Coarse Affine Registration..
Fine Affine Registration..
3D CT Norm...
 iteration  1:  FWHM =   17.4 Var = 3.16278
 iteration  2:  FWHM =  13.87 Var = 0.816047
 iteration  3:  FWHM =  13.23 Var = 0.568623
 iteration  4:  FWHM =  12.96 Var = 0.494996
 iteration  5:  FWHM =  12.86 Var = 0.468228
 iteration  6:  FWHM =  12.81 Var = 0.456731
 iteration  7:  FWHM =  12.78 Var = 0.451706
 iteration  8:  FWHM =  12.77 Var = 0.448498
 iteration  9:  FWHM =  12.75 Var = 0.446331
 iteration 10:  FWHM =  12.74 Var = 0.444863
 iteration 11:  FWHM =  12.74 Var = 0.444309
 iteration 12:  FWHM =  12.74 Var = 0.443918
 iteration 13:  FWHM =  12.74 Var = 0.443749
 iteration 14:  FWHM =  12.74 Var = 0.443366
 iteration 15:  FWHM =  12.73 Var = 0.442861
 iteration 16:  FWHM =  12.73 Var = 0.442642
Saving Parameters..
Smoothing by 0 & 8mm..
Coarse Affine Registration..
Fine Affine Registration..
3D CT Norm...
 iteration  1:  FWHM =  15.97 Var = 2.05476
 iteration  2:  FWHM =  13.31 Var = 0.665972
 iteration  3:  FWHM =  12.39 Var = 0.435072
 iteration  4:  FWHM =  12.06 Var = 0.371698
 iteration  5:  FWHM =  11.86 Var = 0.341656
 iteration  6:  FWHM =  11.74 Var = 0.324947
 iteration  7:  FWHM =  11.69 Var = 0.317998
 iteration  8:  FWHM =  11.67 Var = 0.315155
 iteration  9:  FWHM =  11.66 Var = 0.313754
 iteration 10:  FWHM =  11.65 Var = 0.312582
 iteration 11:  FWHM =  11.65 Var = 0.311927
 iteration 12:  FWHM =  11.65 Var = 0.311927
 iteration 13:  FWHM =  11.65 Var = 0.311801
 iteration 14:  FWHM =  11.65 Var = 0.311801
 iteration 15:  FWHM =  11.65 Var = 0.311781
 iteration 16:  FWHM =  11.65 Var = 0.311781
Saving Parameters..
Smoothing by 0 & 8mm..
Coarse Affine Registration..
Fine Affine Registration..
3D CT Norm...
 iteration  1:  FWHM =  15.12 Var = 1.60721
 iteration  2:  FWHM =   12.7 Var = 0.45121
 iteration  3:  FWHM =  12.01 Var = 0.312917
 iteration  4:  FWHM =  11.79 Var = 0.277143
 iteration  5:  FWHM =  11.66 Var = 0.259532
 iteration  6:  FWHM =  11.62 Var = 0.254535
 iteration  7:  FWHM =  11.59 Var = 0.249171
 iteration  8:  FWHM =   11.6 Var = 0.249171
 iteration  9:  FWHM =  11.56 Var = 0.246439
 iteration 10:  FWHM =  11.58 Var = 0.246439
 iteration 11:  FWHM =  11.55 Var = 0.244874
 iteration 12:  FWHM =  11.58 Var = 0.244874
 iteration 13:  FWHM =  11.55 Var = 0.244542
 iteration 14:  FWHM =  11.58 Var = 0.244542
 iteration 15:  FWHM =  11.54 Var = 0.244396
 iteration 16:  FWHM =  11.58 Var = 0.244396
Saving Parameters..
Smoothing by 0 & 8mm..
Coarse Affine Registration..
Fine Affine Registration..
3D CT Norm...
 iteration  1:  FWHM =   14.6 Var = 1.43453
 iteration  2:  FWHM =  12.99 Var = 0.60759
 iteration  3:  FWHM =  12.48 Var = 0.468421
 iteration  4:  FWHM =  12.29 Var = 0.427343
 iteration  5:  FWHM =  12.22 Var = 0.411989
 iteration  6:  FWHM =  12.19 Var = 0.405394
 iteration  7:  FWHM =  12.17 Var = 0.402234
 iteration  8:  FWHM =  12.17 Var = 0.4006
 iteration  9:  FWHM =  12.16 Var = 0.399818
 iteration 10:  FWHM =  12.16 Var = 0.399388
 iteration 11:  FWHM =  12.15 Var = 0.398877
 iteration 12:  FWHM =  12.15 Var = 0.398675
 iteration 13:  FWHM =  12.15 Var = 0.398195
 iteration 14:  FWHM =  12.15 Var = 0.398177
 iteration 15:  FWHM =  12.15 Var = 0.398134
 iteration 16:  FWHM =  12.15 Var = 0.398134
Saving Parameters..
Smoothing by 0 & 8mm..
Coarse Affine Registration..
Fine Affine Registration..
3D CT Norm...
 iteration  1:  FWHM =  15.07 Var = 1.90912
 iteration  2:  FWHM =  13.11 Var = 0.766572
 iteration  3:  FWHM =  12.57 Var = 0.577413
 iteration  4:  FWHM =   12.4 Var = 0.526925
 iteration  5:  FWHM =  12.34 Var = 0.509315
 iteration  6:  FWHM =  12.32 Var = 0.501953
 iteration  7:  FWHM =  12.31 Var = 0.497896
 iteration  8:  FWHM =   12.3 Var = 0.494923
 iteration  9:  FWHM =  12.29 Var = 0.492937
 iteration 10:  FWHM =  12.28 Var = 0.491665
 iteration 11:  FWHM =  12.28 Var = 0.490806
 iteration 12:  FWHM =  12.28 Var = 0.490302
 iteration 13:  FWHM =  12.28 Var = 0.490023
 iteration 14:  FWHM =  12.28 Var = 0.489926
 iteration 15:  FWHM =  12.28 Var = 0.489864
 iteration 16:  FWHM =  12.28 Var = 0.489812
Saving Parameters..
Smoothing by 0 & 8mm..
Coarse Affine Registration..
Fine Affine Registration..
3D CT Norm...
 iteration  1:  FWHM =  15.88 Var = 2.10701
 iteration  2:  FWHM =  13.27 Var = 0.64241
 iteration  3:  FWHM =  12.54 Var = 0.432077
 iteration  4:  FWHM =  12.28 Var = 0.372838
 iteration  5:  FWHM =  12.16 Var = 0.349548
 iteration  6:  FWHM =  12.11 Var = 0.339798
 iteration  7:  FWHM =  12.09 Var = 0.335614
 iteration  8:  FWHM =  12.09 Var = 0.334221
 iteration  9:  FWHM =  12.09 Var = 0.33373
 iteration 10:  FWHM =  12.09 Var = 0.333446
 iteration 11:  FWHM =  12.09 Var = 0.333353
 iteration 12:  FWHM =  12.09 Var = 0.33323
 iteration 13:  FWHM =  12.09 Var = 0.33323
 iteration 14:  FWHM =  12.09 Var = 0.333128
 iteration 15:  FWHM =  12.09 Var = 0.333116
 iteration 16:  FWHM =  12.09 Var = 0.332835
Saving Parameters..
Smoothing by 0 & 8mm..
Coarse Affine Registration..
Fine Affine Registration..
3D CT Norm...
 iteration  1:  FWHM =  15.66 Var = 1.66958
 iteration  2:  FWHM =  12.32 Var = 0.368146
 iteration  3:  FWHM =  11.38 Var = 0.22803
 iteration  4:  FWHM =  10.97 Var = 0.185536
 iteration  5:  FWHM =  10.83 Var = 0.170502
 iteration  6:  FWHM =  10.77 Var = 0.164277
 iteration  7:  FWHM =  10.74 Var = 0.161389
 iteration  8:  FWHM =  10.72 Var = 0.160079
 iteration  9:  FWHM =  10.72 Var = 0.159411
 iteration 10:  FWHM =  10.71 Var = 0.158823
 iteration 11:  FWHM =  10.71 Var = 0.158603
 iteration 12:  FWHM =  10.71 Var = 0.158504
 iteration 13:  FWHM =  10.71 Var = 0.158479
 iteration 14:  FWHM =   10.7 Var = 0.158308
 iteration 15:  FWHM =  10.71 Var = 0.158284
 iteration 16:  FWHM =  10.71 Var = 0.158215
Saving Parameters..
Smoothing by 0 & 8mm..
Coarse Affine Registration..
Fine Affine Registration..
3D CT Norm...
 iteration  1:  FWHM =  17.23 Var = 2.82446
 iteration  2:  FWHM =  14.09 Var = 0.698335
 iteration  3:  FWHM =  12.99 Var = 0.401459
 iteration  4:  FWHM =  12.49 Var = 0.310758
 iteration  5:  FWHM =  12.21 Var = 0.272709
 iteration  6:  FWHM =  12.06 Var = 0.254145
 iteration  7:  FWHM =  11.97 Var = 0.24426
 iteration  8:  FWHM =  11.92 Var = 0.238917
 iteration  9:  FWHM =  11.89 Var = 0.235735
 iteration 10:  FWHM =  11.87 Var = 0.233956
 iteration 11:  FWHM =  11.86 Var = 0.233003
 iteration 12:  FWHM =  11.86 Var = 0.232314
 iteration 13:  FWHM =  11.85 Var = 0.231835
 iteration 14:  FWHM =  11.85 Var = 0.231692
 iteration 15:  FWHM =  11.85 Var = 0.231513
 iteration 16:  FWHM =  11.85 Var = 0.231481
Saving Parameters..
Smoothing by 0 & 8mm..
Coarse Affine Registration..
Fine Affine Registration..
3D CT Norm...
 iteration  1:  FWHM =  14.88 Var = 1.43795
 iteration  2:  FWHM =  12.79 Var = 0.479932
 iteration  3:  FWHM =     12 Var = 0.32011
 iteration  4:  FWHM =   11.7 Var = 0.276485
 iteration  5:  FWHM =  11.59 Var = 0.262071
 iteration  6:  FWHM =  11.55 Var = 0.255988
 iteration  7:  FWHM =  11.54 Var = 0.254656
 iteration  8:  FWHM =  11.53 Var = 0.25326
 iteration  9:  FWHM =  11.53 Var = 0.25326
 iteration 10:  FWHM =  11.52 Var = 0.252729
 iteration 11:  FWHM =  11.53 Var = 0.252729
 iteration 12:  FWHM =  11.53 Var = 0.252729
 iteration 13:  FWHM =  11.53 Var = 0.252729
 iteration 14:  FWHM =  11.52 Var = 0.252595
 iteration 15:  FWHM =  11.53 Var = 0.252595
 iteration 16:  FWHM =  11.53 Var = 0.252595
Saving Parameters..
Smoothing by 0 & 8mm..
Coarse Affine Registration..
Fine Affine Registration..
3D CT Norm...
 iteration  1:  FWHM =  19.09 Var = 7.02475
 iteration  2:  FWHM =  15.62 Var = 2.02499
 iteration  3:  FWHM =  14.99 Var = 1.38916
 iteration  4:  FWHM =  14.67 Var = 1.15703
 iteration  5:  FWHM =  14.48 Var = 1.04436
 iteration  6:  FWHM =  14.38 Var = 0.98755
 iteration  7:  FWHM =   14.3 Var = 0.951667
 iteration  8:  FWHM =  14.24 Var = 0.928417
 iteration  9:  FWHM =  14.21 Var = 0.914185
 iteration 10:  FWHM =  14.19 Var = 0.905373
 iteration 11:  FWHM =  14.18 Var = 0.899891
 iteration 12:  FWHM =  14.18 Var = 0.897365
 iteration 13:  FWHM =  14.17 Var = 0.895845
 iteration 14:  FWHM =  14.17 Var = 0.894941
 iteration 15:  FWHM =  14.17 Var = 0.894151
 iteration 16:  FWHM =  14.17 Var = 0.893836
Saving Parameters..
Smoothing by 0 & 8mm..
Coarse Affine Registration..
Fine Affine Registration..
3D CT Norm...
 iteration  1:  FWHM =   15.2 Var = 1.88893
 iteration  2:  FWHM =  13.68 Var = 0.927929
 iteration  3:  FWHM =  13.22 Var = 0.752225
 iteration  4:  FWHM =  13.08 Var = 0.703385
 iteration  5:  FWHM =  13.01 Var = 0.682371
 iteration  6:  FWHM =  12.99 Var = 0.675137
 iteration  7:  FWHM =  12.97 Var = 0.670799
 iteration  8:  FWHM =  12.96 Var = 0.667003
 iteration  9:  FWHM =  12.95 Var = 0.665242
 iteration 10:  FWHM =  12.94 Var = 0.66286
 iteration 11:  FWHM =  12.93 Var = 0.661308
 iteration 12:  FWHM =  12.93 Var = 0.660793
 iteration 13:  FWHM =  12.93 Var = 0.660605
 iteration 14:  FWHM =  12.93 Var = 0.660469
 iteration 15:  FWHM =  12.93 Var = 0.660227
 iteration 16:  FWHM =  12.93 Var = 0.660017
Saving Parameters..
Smoothing by 0 & 8mm..
Coarse Affine Registration..
Fine Affine Registration..
3D CT Norm...
 iteration  1:  FWHM =  16.05 Var = 2.72746
 iteration  2:  FWHM =   13.7 Var = 0.942948
 iteration  3:  FWHM =  12.95 Var = 0.656202
 iteration  4:  FWHM =  12.68 Var = 0.575195
 iteration  5:  FWHM =  12.59 Var = 0.552804
 iteration  6:  FWHM =  12.54 Var = 0.539788
 iteration  7:  FWHM =  12.52 Var = 0.5334
 iteration  8:  FWHM =  12.52 Var = 0.531848
 iteration  9:  FWHM =  12.52 Var = 0.531087
 iteration 10:  FWHM =  12.52 Var = 0.530532
 iteration 11:  FWHM =  12.52 Var = 0.53014
 iteration 12:  FWHM =  12.52 Var = 0.52985
 iteration 13:  FWHM =  12.51 Var = 0.529218
 iteration 14:  FWHM =  12.51 Var = 0.529042
 iteration 15:  FWHM =  12.51 Var = 0.528824
 iteration 16:  FWHM =  12.51 Var = 0.528787
Saving Parameters..
Smoothing by 0 & 8mm..
Coarse Affine Registration..
Fine Affine Registration..
3D CT Norm...
 iteration  1:  FWHM =  16.22 Var = 2.33245
 iteration  2:  FWHM =  13.38 Var = 0.643871
 iteration  3:  FWHM =  12.42 Var = 0.394125
 iteration  4:  FWHM =     12 Var = 0.315038
 iteration  5:  FWHM =  11.71 Var = 0.275729
 iteration  6:  FWHM =  11.54 Var = 0.2556
 iteration  7:  FWHM =  11.44 Var = 0.244144
 iteration  8:  FWHM =  11.39 Var = 0.238449
 iteration  9:  FWHM =  11.37 Var = 0.23577
 iteration 10:  FWHM =  11.36 Var = 0.234542
 iteration 11:  FWHM =  11.36 Var = 0.234267
 iteration 12:  FWHM =  11.35 Var = 0.233711
 iteration 13:  FWHM =  11.35 Var = 0.233619
 iteration 14:  FWHM =  11.34 Var = 0.233028
 iteration 15:  FWHM =  11.34 Var = 0.233015
 iteration 16:  FWHM =  11.34 Var = 0.232829
Saving Parameters..
Smoothing by 0 & 8mm..
Coarse Affine Registration..
Fine Affine Registration..
3D CT Norm...
 iteration  1:  FWHM =  16.22 Var = 3.00963
 iteration  2:  FWHM =  14.54 Var = 1.2691
 iteration  3:  FWHM =  14.15 Var = 1.00001
 iteration  4:  FWHM =  14.02 Var = 0.920138
 iteration  5:  FWHM =  13.96 Var = 0.886896
 iteration  6:  FWHM =  13.93 Var = 0.870953
 iteration  7:  FWHM =  13.92 Var = 0.865341
 iteration  8:  FWHM =  13.92 Var = 0.862493
 iteration  9:  FWHM =  13.92 Var = 0.861164
 iteration 10:  FWHM =  13.91 Var = 0.860071
 iteration 11:  FWHM =  13.91 Var = 0.859633
 iteration 12:  FWHM =  13.92 Var = 0.859405
 iteration 13:  FWHM =  13.92 Var = 0.859335
 iteration 14:  FWHM =  13.92 Var = 0.859285
 iteration 15:  FWHM =  13.92 Var = 0.859259
 iteration 16:  FWHM =  13.92 Var = 0.859259
Saving Parameters..
Smoothing by 0 & 8mm..
Coarse Affine Registration..
Fine Affine Registration..
3D CT Norm...
 iteration  1:  FWHM =  16.33 Var = 2.25032
 iteration  2:  FWHM =  13.69 Var = 0.686065
 iteration  3:  FWHM =  13.04 Var = 0.479168
 iteration  4:  FWHM =  12.83 Var = 0.422077
 iteration  5:  FWHM =  12.74 Var = 0.400442
 iteration  6:  FWHM =  12.71 Var = 0.392285
 iteration  7:  FWHM =  12.69 Var = 0.387755
 iteration  8:  FWHM =  12.68 Var = 0.385982
 iteration  9:  FWHM =  12.67 Var = 0.384324
 iteration 10:  FWHM =  12.66 Var = 0.383335
 iteration 11:  FWHM =  12.66 Var = 0.382366
 iteration 12:  FWHM =  12.66 Var = 0.382366
 iteration 13:  FWHM =  12.66 Var = 0.382265
 iteration 14:  FWHM =  12.66 Var = 0.382133
 iteration 15:  FWHM =  12.66 Var = 0.382015
 iteration 16:  FWHM =  12.66 Var = 0.38191
Saving Parameters..
Smoothing by 0 & 8mm..
Coarse Affine Registration..
Fine Affine Registration..
3D CT Norm...
 iteration  1:  FWHM =  16.62 Var = 2.39599
 iteration  2:  FWHM =  13.59 Var = 0.690888
 iteration  3:  FWHM =  12.79 Var = 0.451422
 iteration  4:  FWHM =  12.48 Var = 0.383894
 iteration  5:  FWHM =  12.33 Var = 0.355868
 iteration  6:  FWHM =  12.25 Var = 0.342003
 iteration  7:  FWHM =  12.23 Var = 0.33656
 iteration  8:  FWHM =  12.21 Var = 0.333718
 iteration  9:  FWHM =   12.2 Var = 0.332258
 iteration 10:  FWHM =   12.2 Var = 0.331119
 iteration 11:  FWHM =  12.19 Var = 0.330109
 iteration 12:  FWHM =  12.19 Var = 0.329752
 iteration 13:  FWHM =  12.19 Var = 0.329467
 iteration 14:  FWHM =  12.19 Var = 0.329257
 iteration 15:  FWHM =  12.18 Var = 0.328976
 iteration 16:  FWHM =  12.18 Var = 0.328795
Saving Parameters..
Smoothing by 0 & 8mm..
Coarse Affine Registration..
Fine Affine Registration..
3D CT Norm...
 iteration  1:  FWHM =  15.44 Var = 1.58925
 iteration  2:  FWHM =  13.75 Var = 0.654855
 iteration  3:  FWHM =  13.17 Var = 0.493235
 iteration  4:  FWHM =  12.99 Var = 0.44892
 iteration  5:  FWHM =  12.92 Var = 0.431149
 iteration  6:  FWHM =  12.89 Var = 0.423838
 iteration  7:  FWHM =  12.87 Var = 0.420453
 iteration  8:  FWHM =  12.87 Var = 0.419272
 iteration  9:  FWHM =  12.86 Var = 0.418524
 iteration 10:  FWHM =  12.86 Var = 0.418307
 iteration 11:  FWHM =  12.86 Var = 0.418091
 iteration 12:  FWHM =  12.86 Var = 0.418032
 iteration 13:  FWHM =  12.86 Var = 0.418008
 iteration 14:  FWHM =  12.86 Var = 0.418002
 iteration 15:  FWHM =  12.86 Var = 0.417869
 iteration 16:  FWHM =  12.86 Var = 0.417869
Saving Parameters..
Smoothing by 0 & 8mm..
Coarse Affine Registration..
Fine Affine Registration..
3D CT Norm...
 iteration  1:  FWHM =   17.9 Var = 3.9003
 iteration  2:  FWHM =  15.17 Var = 1.37478
 iteration  3:  FWHM =   14.5 Var = 0.963995
 iteration  4:  FWHM =  14.15 Var = 0.815451
 iteration  5:  FWHM =  13.95 Var = 0.745603
 iteration  6:  FWHM =  13.81 Var = 0.705812
 iteration  7:  FWHM =  13.73 Var = 0.681559
 iteration  8:  FWHM =  13.66 Var = 0.665553
 iteration  9:  FWHM =  13.63 Var = 0.654469
 iteration 10:  FWHM =   13.6 Var = 0.647257
 iteration 11:  FWHM =  13.59 Var = 0.644408
 iteration 12:  FWHM =  13.57 Var = 0.639967
 iteration 13:  FWHM =  13.57 Var = 0.638737
 iteration 14:  FWHM =  13.55 Var = 0.635238
 iteration 15:  FWHM =  13.55 Var = 0.634128
 iteration 16:  FWHM =  13.54 Var = 0.632462
Saving Parameters..
Smoothing by 0 & 8mm..
Coarse Affine Registration..
Fine Affine Registration..
3D CT Norm...
 iteration  1:  FWHM =  15.45 Var = 1.67972
 iteration  2:  FWHM =  12.68 Var = 0.449243
 iteration  3:  FWHM =  11.65 Var = 0.253293
 iteration  4:  FWHM =  11.19 Var = 0.194376
 iteration  5:  FWHM =  10.99 Var = 0.173498
 iteration  6:  FWHM =   10.9 Var = 0.165294
 iteration  7:  FWHM =  10.85 Var = 0.161446
 iteration  8:  FWHM =  10.83 Var = 0.159573
 iteration  9:  FWHM =   10.8 Var = 0.15779
 iteration 10:  FWHM =  10.79 Var = 0.156923
 iteration 11:  FWHM =  10.78 Var = 0.156231
 iteration 12:  FWHM =  10.78 Var = 0.155726
 iteration 13:  FWHM =  10.77 Var = 0.155483
 iteration 14:  FWHM =  10.77 Var = 0.155346
 iteration 15:  FWHM =  10.77 Var = 0.155106
 iteration 16:  FWHM =  10.77 Var = 0.155043
Saving Parameters..
Smoothing by 0 & 8mm..
Coarse Affine Registration..
Fine Affine Registration..
3D CT Norm...
 iteration  1:  FWHM =  14.55 Var = 2.09208
 iteration  2:  FWHM =  12.95 Var = 0.923352
 iteration  3:  FWHM =   12.4 Var = 0.680971
 iteration  4:  FWHM =  12.17 Var = 0.591957
 iteration  5:  FWHM =  12.06 Var = 0.553913
 iteration  6:  FWHM =  11.99 Var = 0.53286
 iteration  7:  FWHM =  11.96 Var = 0.523505
 iteration  8:  FWHM =  11.93 Var = 0.516158
 iteration  9:  FWHM =  11.94 Var = 0.513937
 iteration 10:  FWHM =  11.92 Var = 0.511411
 iteration 11:  FWHM =  11.93 Var = 0.51047
 iteration 12:  FWHM =  11.92 Var = 0.509503
 iteration 13:  FWHM =  11.92 Var = 0.509006
 iteration 14:  FWHM =  11.91 Var = 0.508077
 iteration 15:  FWHM =  11.93 Var = 0.507633
 iteration 16:  FWHM =  11.92 Var = 0.507383
Saving Parameters..
Smoothing by 0 & 8mm..
Coarse Affine Registration..
Fine Affine Registration..
3D CT Norm...
 iteration  1:  FWHM =  15.66 Var = 2.17168
 iteration  2:  FWHM =  12.71 Var = 0.627365
 iteration  3:  FWHM =  12.33 Var = 0.485507
 iteration  4:  FWHM =  12.37 Var = 0.475086
 iteration  5:  FWHM =   12.4 Var = 0.475086
 iteration  6:  FWHM =   12.4 Var = 0.474518
 iteration  7:  FWHM =  12.39 Var = 0.473547
 iteration  8:  FWHM =  12.38 Var = 0.472956
 iteration  9:  FWHM =  12.38 Var = 0.472629
 iteration 10:  FWHM =  12.38 Var = 0.472531
 iteration 11:  FWHM =  12.38 Var = 0.472531
 iteration 12:  FWHM =  12.38 Var = 0.472265
 iteration 13:  FWHM =  12.37 Var = 0.472008
 iteration 14:  FWHM =  12.38 Var = 0.472008
 iteration 15:  FWHM =  12.37 Var = 0.471479
 iteration 16:  FWHM =  12.39 Var = 0.471479
Saving Parameters..
Smoothing by 0 & 8mm..
Coarse Affine Registration..
Fine Affine Registration..
3D CT Norm...
 iteration  1:  FWHM =  14.67 Var = 2.0259
 iteration  2:  FWHM =  13.54 Var = 1.20013
 iteration  3:  FWHM =  13.27 Var = 1.05089
 iteration  4:  FWHM =  13.28 Var = 1.03815
 iteration  5:  FWHM =  13.29 Var = 1.03317
 iteration  6:  FWHM =  13.29 Var = 1.03003
 iteration  7:  FWHM =  13.28 Var = 1.02722
 iteration  8:  FWHM =  13.28 Var = 1.02527
 iteration  9:  FWHM =  13.28 Var = 1.02489
 iteration 10:  FWHM =  13.28 Var = 1.02461
 iteration 11:  FWHM =  13.28 Var = 1.02422
 iteration 12:  FWHM =  13.28 Var = 1.02396
 iteration 13:  FWHM =  13.28 Var = 1.02384
 iteration 14:  FWHM =  13.28 Var = 1.02368
 iteration 15:  FWHM =  13.28 Var = 1.02361
 iteration 16:  FWHM =  13.28 Var = 1.02347
Saving Parameters..
Smoothing by 0 & 8mm..
Coarse Affine Registration..
Fine Affine Registration..
3D CT Norm...
 iteration  1:  FWHM =  13.35 Var = 1.13471
 iteration  2:  FWHM =  11.65 Var = 0.439452
 iteration  3:  FWHM =  11.16 Var = 0.32292
 iteration  4:  FWHM =  10.98 Var = 0.290756
 iteration  5:  FWHM =  10.91 Var = 0.279005
 iteration  6:  FWHM =  10.89 Var = 0.275541
 iteration  7:  FWHM =  10.87 Var = 0.273333
 iteration  8:  FWHM =  10.86 Var = 0.27179
 iteration  9:  FWHM =  10.85 Var = 0.270793
 iteration 10:  FWHM =  10.84 Var = 0.270196
 iteration 11:  FWHM =  10.84 Var = 0.270029
 iteration 12:  FWHM =  10.84 Var = 0.269879
 iteration 13:  FWHM =  10.84 Var = 0.269737
 iteration 14:  FWHM =  10.84 Var = 0.269737
 iteration 15:  FWHM =  10.85 Var = 0.269737
 iteration 16:  FWHM =  10.85 Var = 0.269737
Saving Parameters..
Smoothing by 0 & 8mm..
Coarse Affine Registration..
Fine Affine Registration..
3D CT Norm...
 iteration  1:  FWHM =  14.38 Var = 1.78361
 iteration  2:  FWHM =  12.51 Var = 0.688636
 iteration  3:  FWHM =  12.01 Var = 0.495716
 iteration  4:  FWHM =  11.77 Var = 0.428523
 iteration  5:  FWHM =  11.65 Var = 0.398623
 iteration  6:  FWHM =  11.58 Var = 0.383374
 iteration  7:  FWHM =  11.55 Var = 0.375126
 iteration  8:  FWHM =  11.52 Var = 0.37069
 iteration  9:  FWHM =  11.51 Var = 0.367856
 iteration 10:  FWHM =   11.5 Var = 0.366033
 iteration 11:  FWHM =   11.5 Var = 0.365111
 iteration 12:  FWHM =  11.49 Var = 0.364369
 iteration 13:  FWHM =   11.5 Var = 0.364131
 iteration 14:  FWHM =   11.5 Var = 0.363813
 iteration 15:  FWHM =  11.49 Var = 0.363681
 iteration 16:  FWHM =   11.5 Var = 0.363588
Saving Parameters..
Smoothing by 0 & 8mm..
Coarse Affine Registration..
Fine Affine Registration..
3D CT Norm...
 iteration  1:  FWHM =  14.39 Var = 1.52206
 iteration  2:  FWHM =  12.21 Var = 0.546975
 iteration  3:  FWHM =  11.61 Var = 0.394747
 iteration  4:  FWHM =  11.35 Var = 0.340783
 iteration  5:  FWHM =  11.21 Var = 0.314444
 iteration  6:  FWHM =  11.14 Var = 0.301017
 iteration  7:  FWHM =   11.1 Var = 0.294781
 iteration  8:  FWHM =  11.09 Var = 0.291963
 iteration  9:  FWHM =  11.08 Var = 0.289813
 iteration 10:  FWHM =  11.07 Var = 0.288886
 iteration 11:  FWHM =  11.06 Var = 0.287983
 iteration 12:  FWHM =  11.06 Var = 0.287774
 iteration 13:  FWHM =  11.06 Var = 0.287471
 iteration 14:  FWHM =  11.06 Var = 0.287315
 iteration 15:  FWHM =  11.06 Var = 0.287305
 iteration 16:  FWHM =  11.06 Var = 0.287305
Saving Parameters..
Smoothing by 0 & 8mm..
Coarse Affine Registration..
Fine Affine Registration..
3D CT Norm...
 iteration  1:  FWHM =  13.55 Var = 1.19268
 iteration  2:  FWHM =  11.89 Var = 0.465761
 iteration  3:  FWHM =  11.26 Var = 0.336546
 iteration  4:  FWHM =  11.05 Var = 0.300978
 iteration  5:  FWHM =  10.97 Var = 0.287371
 iteration  6:  FWHM =  10.94 Var = 0.282074
 iteration  7:  FWHM =  10.93 Var = 0.279789
 iteration  8:  FWHM =  10.92 Var = 0.277678
 iteration  9:  FWHM =  10.91 Var = 0.276207
 iteration 10:  FWHM =   10.9 Var = 0.274405
 iteration 11:  FWHM =  10.89 Var = 0.273309
 iteration 12:  FWHM =  10.88 Var = 0.272658
 iteration 13:  FWHM =  10.88 Var = 0.27204
 iteration 14:  FWHM =  10.88 Var = 0.271736
 iteration 15:  FWHM =  10.87 Var = 0.271407
 iteration 16:  FWHM =  10.87 Var = 0.271351
Saving Parameters..
Smoothing by 0 & 8mm..
Coarse Affine Registration..
Fine Affine Registration..
3D CT Norm...
 iteration  1:  FWHM =  15.41 Var = 2.147
 iteration  2:  FWHM =  13.06 Var = 0.714263
 iteration  3:  FWHM =  12.61 Var = 0.56286
 iteration  4:  FWHM =  12.46 Var = 0.52038
 iteration  5:  FWHM =  12.33 Var = 0.492502
 iteration  6:  FWHM =  12.28 Var = 0.481437
 iteration  7:  FWHM =  12.23 Var = 0.470747
 iteration  8:  FWHM =  12.22 Var = 0.468728
 iteration  9:  FWHM =  12.12 Var = 0.449409
 iteration 10:  FWHM =  12.18 Var = 0.449409
 iteration 11:  FWHM =  12.18 Var = 0.449409
 iteration 12:  FWHM =  12.07 Var = 0.440642
 iteration 13:  FWHM =  12.16 Var = 0.440642
 iteration 14:  FWHM =  12.16 Var = 0.440642
 iteration 15:  FWHM =  12.07 Var = 0.439555
 iteration 16:  FWHM =  12.15 Var = 0.439555
Saving Parameters..
Smoothing by 0 & 8mm..
Coarse Affine Registration..
Fine Affine Registration..
3D CT Norm...
 iteration  1:  FWHM =  15.77 Var = 2.45136
 iteration  2:  FWHM =  14.38 Var = 1.13652
 iteration  3:  FWHM =  13.64 Var = 0.819041
 iteration  4:  FWHM =  13.29 Var = 0.706046
 iteration  5:  FWHM =  13.12 Var = 0.654368
 iteration  6:  FWHM =  13.05 Var = 0.632821
 iteration  7:  FWHM =  13.01 Var = 0.62156
 iteration  8:  FWHM =  12.98 Var = 0.614135
 iteration  9:  FWHM =  12.98 Var = 0.612036
 iteration 10:  FWHM =  12.97 Var = 0.60976
 iteration 11:  FWHM =  12.98 Var = 0.609282
 iteration 12:  FWHM =  12.98 Var = 0.609282
 iteration 13:  FWHM =  12.98 Var = 0.609253
 iteration 14:  FWHM =  12.98 Var = 0.609253
 iteration 15:  FWHM =  12.98 Var = 0.609253
 iteration 16:  FWHM =  12.98 Var = 0.609253
Saving Parameters..
Smoothing by 0 & 8mm..
Coarse Affine Registration..
Fine Affine Registration..
3D CT Norm...
 iteration  1:  FWHM =  18.99 Var = 14.3454
 iteration  2:  FWHM =  16.63 Var = 5.54678
 iteration  3:  FWHM =  16.19 Var = 4.70468
 iteration  4:  FWHM =  15.98 Var = 4.44547
 iteration  5:  FWHM =  15.83 Var = 4.28791
 iteration  6:  FWHM =  15.73 Var = 4.18022
 iteration  7:  FWHM =  15.68 Var = 4.12785
 iteration  8:  FWHM =  15.65 Var = 4.10173
 iteration  9:  FWHM =  15.63 Var = 4.08702
 iteration 10:  FWHM =  15.62 Var = 4.0743
 iteration 11:  FWHM =  15.62 Var = 4.06974
 iteration 12:  FWHM =  15.61 Var = 4.06469
 iteration 13:  FWHM =  15.61 Var = 4.06319
 iteration 14:  FWHM =  15.61 Var = 4.05996
 iteration 15:  FWHM =   15.6 Var = 4.05683
 iteration 16:  FWHM =   15.6 Var = 4.05683
Saving Parameters..
Smoothing by 0 & 8mm..
Coarse Affine Registration..
Fine Affine Registration..
3D CT Norm...
 iteration  1:  FWHM =  15.64 Var = 1.67856
 iteration  2:  FWHM =  12.83 Var = 0.462623
 iteration  3:  FWHM =  12.25 Var = 0.32664
 iteration  4:  FWHM =  11.96 Var = 0.278896
 iteration  5:  FWHM =  11.82 Var = 0.259657
 iteration  6:  FWHM =  11.74 Var = 0.249206
 iteration  7:  FWHM =  11.69 Var = 0.243251
 iteration  8:  FWHM =  11.68 Var = 0.240813
 iteration  9:  FWHM =  11.66 Var = 0.238607
 iteration 10:  FWHM =  11.66 Var = 0.238583
 iteration 11:  FWHM =  11.64 Var = 0.237217
 iteration 12:  FWHM =  11.65 Var = 0.237217
 iteration 13:  FWHM =  11.63 Var = 0.235864
 iteration 14:  FWHM =  11.64 Var = 0.235864
 iteration 15:  FWHM =  11.63 Var = 0.235105
 iteration 16:  FWHM =  11.64 Var = 0.235105
Saving Parameters..
Smoothing by 0 & 8mm..
Coarse Affine Registration..
Fine Affine Registration..
3D CT Norm...
 iteration  1:  FWHM =  14.71 Var = 1.6027
 iteration  2:  FWHM =  12.16 Var = 0.451647
 iteration  3:  FWHM =  11.31 Var = 0.295063
 iteration  4:  FWHM =   11.1 Var = 0.260169
 iteration  5:  FWHM =  11.01 Var = 0.246298
 iteration  6:  FWHM =  10.95 Var = 0.238841
 iteration  7:  FWHM =  10.92 Var = 0.235716
 iteration  8:  FWHM =  10.88 Var = 0.231607
 iteration  9:  FWHM =  10.88 Var = 0.231076
 iteration 10:  FWHM =  10.87 Var = 0.229776
 iteration 11:  FWHM =  10.89 Var = 0.229776
 iteration 12:  FWHM =  10.87 Var = 0.229242
 iteration 13:  FWHM =  10.89 Var = 0.229242
 iteration 14:  FWHM =  10.87 Var = 0.229023
 iteration 15:  FWHM =  10.89 Var = 0.229023
 iteration 16:  FWHM =  10.87 Var = 0.228765
Saving Parameters..
Smoothing by 0 & 8mm..
Coarse Affine Registration..
Fine Affine Registration..
3D CT Norm...
 iteration  1:  FWHM =  14.82 Var = 2.00809
 iteration  2:  FWHM =  12.67 Var = 0.750556
 iteration  3:  FWHM =  12.01 Var = 0.540244
 iteration  4:  FWHM =  11.97 Var = 0.512852
 iteration  5:  FWHM =  11.92 Var = 0.499484
 iteration  6:  FWHM =   11.9 Var = 0.489279
 iteration  7:  FWHM =  11.84 Var = 0.477975
 iteration  8:  FWHM =   11.9 Var = 0.477975
 iteration  9:  FWHM =  11.83 Var = 0.471482
 iteration 10:  FWHM =  11.92 Var = 0.471482
 iteration 11:  FWHM =  11.83 Var = 0.470774
 iteration 12:  FWHM =  11.91 Var = 0.470774
 iteration 13:  FWHM =   11.8 Var = 0.465261
 iteration 14:  FWHM =  11.91 Var = 0.465261
 iteration 15:  FWHM =   11.8 Var = 0.463767
 iteration 16:  FWHM =  11.99 Var = 0.463767
Saving Parameters..
Smoothing by 0 & 8mm..
Coarse Affine Registration..
Fine Affine Registration..
3D CT Norm...
 iteration  1:  FWHM =  14.35 Var = 2.4217
 iteration  2:  FWHM =  12.82 Var = 1.15665
 iteration  3:  FWHM =  12.24 Var = 0.892936
 iteration  4:  FWHM =  11.97 Var = 0.791589
 iteration  5:  FWHM =  11.85 Var = 0.751485
 iteration  6:  FWHM =  11.79 Var = 0.730922
 iteration  7:  FWHM =  11.76 Var = 0.721575
 iteration  8:  FWHM =  11.73 Var = 0.713094
 iteration  9:  FWHM =  11.71 Var = 0.707577
 iteration 10:  FWHM =   11.7 Var = 0.70326
 iteration 11:  FWHM =  11.69 Var = 0.701063
 iteration 12:  FWHM =  11.69 Var = 0.700063
 iteration 13:  FWHM =  11.69 Var = 0.698612
 iteration 14:  FWHM =  11.69 Var = 0.698354
 iteration 15:  FWHM =  11.68 Var = 0.697081
 iteration 16:  FWHM =  11.68 Var = 0.695866
Saving Parameters..
Smoothing by 0 & 8mm..
Coarse Affine Registration..
Fine Affine Registration..
3D CT Norm...
 iteration  1:  FWHM =  14.88 Var = 1.8466
 iteration  2:  FWHM =   11.8 Var = 0.446335
 iteration  3:  FWHM =   11.2 Var = 0.314434
 iteration  4:  FWHM =     11 Var = 0.28082
 iteration  5:  FWHM =  10.91 Var = 0.266497
 iteration  6:  FWHM =  10.87 Var = 0.261575
 iteration  7:  FWHM =  10.85 Var = 0.258564
 iteration  8:  FWHM =  10.86 Var = 0.258121
 iteration  9:  FWHM =  10.86 Var = 0.257848
 iteration 10:  FWHM =  10.86 Var = 0.257786
 iteration 11:  FWHM =  10.85 Var = 0.257582
 iteration 12:  FWHM =  10.85 Var = 0.257524
 iteration 13:  FWHM =  10.85 Var = 0.257415
 iteration 14:  FWHM =  10.85 Var = 0.257383
 iteration 15:  FWHM =  10.85 Var = 0.257381
 iteration 16:  FWHM =  10.85 Var = 0.257361
Saving Parameters..
Smoothing by 0 & 8mm..
Coarse Affine Registration..
Fine Affine Registration..
3D CT Norm...
 iteration  1:  FWHM =  13.26 Var = 1.29323
 iteration  2:  FWHM =  11.52 Var = 0.518127
 iteration  3:  FWHM =  11.12 Var = 0.40805
 iteration  4:  FWHM =  11.01 Var = 0.380093
 iteration  5:  FWHM =  10.97 Var = 0.370327
 iteration  6:  FWHM =  10.95 Var = 0.36649
 iteration  7:  FWHM =  10.95 Var = 0.364384
 iteration  8:  FWHM =  10.94 Var = 0.362575
 iteration  9:  FWHM =  10.94 Var = 0.361938
 iteration 10:  FWHM =  10.94 Var = 0.361522
 iteration 11:  FWHM =  10.94 Var = 0.361152
 iteration 12:  FWHM =  10.94 Var = 0.360975
 iteration 13:  FWHM =  10.94 Var = 0.360719
 iteration 14:  FWHM =  10.94 Var = 0.360597
 iteration 15:  FWHM =  10.94 Var = 0.360499
 iteration 16:  FWHM =  10.94 Var = 0.360495
Saving Parameters..
Smoothing by 0 & 8mm..
Coarse Affine Registration..
Fine Affine Registration..
3D CT Norm...
 iteration  1:  FWHM =  17.91 Var = 4.19109
 iteration  2:  FWHM =  12.31 Var = 0.515697
 iteration  3:  FWHM =  11.17 Var = 0.248592
 iteration  4:  FWHM =  10.53 Var = 0.168644
 iteration  5:  FWHM =  10.22 Var = 0.140467
 iteration  6:  FWHM =  10.07 Var = 0.129156
 iteration  7:  FWHM =  9.991 Var = 0.123919
 iteration  8:  FWHM =  9.955 Var = 0.121515
 iteration  9:  FWHM =  9.931 Var = 0.120076
 iteration 10:  FWHM =  9.911 Var = 0.119042
 iteration 11:  FWHM =  9.901 Var = 0.118438
 iteration 12:  FWHM =  9.895 Var = 0.118111
 iteration 13:  FWHM =  9.889 Var = 0.11782
 iteration 14:  FWHM =  9.884 Var = 0.117587
 iteration 15:  FWHM =  9.883 Var = 0.117542
 iteration 16:  FWHM =  9.881 Var = 0.117405
Saving Parameters..
Smoothing by 0 & 8mm..
Coarse Affine Registration..
Fine Affine Registration..
3D CT Norm...
 iteration  1:  FWHM =  15.38 Var = 2.42516
 iteration  2:  FWHM =  12.46 Var = 0.618335
 iteration  3:  FWHM =  11.73 Var = 0.407489
 iteration  4:  FWHM =  11.49 Var = 0.354972
 iteration  5:  FWHM =  11.42 Var = 0.33778
 iteration  6:  FWHM =  11.37 Var = 0.329376
 iteration  7:  FWHM =  11.35 Var = 0.325248
 iteration  8:  FWHM =  11.34 Var = 0.323634
 iteration  9:  FWHM =  11.33 Var = 0.322654
 iteration 10:  FWHM =  11.33 Var = 0.322238
 iteration 11:  FWHM =  11.33 Var = 0.322008
 iteration 12:  FWHM =  11.33 Var = 0.321675
 iteration 13:  FWHM =  11.33 Var = 0.32112
 iteration 14:  FWHM =  11.33 Var = 0.320947
 iteration 15:  FWHM =  11.33 Var = 0.320777
 iteration 16:  FWHM =  11.32 Var = 0.320737
Saving Parameters..
Smoothing by 0 & 8mm..
Coarse Affine Registration..
Fine Affine Registration..
3D CT Norm...
 iteration  1:  FWHM =  14.09 Var = 1.33429
 iteration  2:  FWHM =  12.12 Var = 0.496288
 iteration  3:  FWHM =  11.69 Var = 0.398185
 iteration  4:  FWHM =  11.52 Var = 0.366835
 iteration  5:  FWHM =  11.46 Var = 0.355201
 iteration  6:  FWHM =  11.42 Var = 0.348444
 iteration  7:  FWHM =  11.41 Var = 0.346015
 iteration  8:  FWHM =  11.41 Var = 0.34477
 iteration  9:  FWHM =  11.41 Var = 0.344323
 iteration 10:  FWHM =   11.4 Var = 0.34237
 iteration 11:  FWHM =  11.41 Var = 0.34216
 iteration 12:  FWHM =  11.41 Var = 0.341199
 iteration 13:  FWHM =  11.42 Var = 0.341199
 iteration 14:  FWHM =  11.41 Var = 0.34078
 iteration 15:  FWHM =  11.42 Var = 0.34078
 iteration 16:  FWHM =  11.41 Var = 0.340711
Saving Parameters..
Smoothing by 0 & 8mm..
Coarse Affine Registration..
Fine Affine Registration..
3D CT Norm...
 iteration  1:  FWHM =  16.56 Var = 3.66926
 iteration  2:  FWHM =  14.97 Var = 1.40319
 iteration  3:  FWHM =  14.31 Var = 1.05532
 iteration  4:  FWHM =  13.98 Var = 0.936939
 iteration  5:  FWHM =  13.85 Var = 0.89414
 iteration  6:  FWHM =  13.78 Var = 0.875018
 iteration  7:  FWHM =  13.75 Var = 0.865933
 iteration  8:  FWHM =  13.74 Var = 0.861601
 iteration  9:  FWHM =  13.73 Var = 0.858217
 iteration 10:  FWHM =  13.71 Var = 0.854046
 iteration 11:  FWHM =  13.71 Var = 0.852855
 iteration 12:  FWHM =  13.71 Var = 0.851394
 iteration 13:  FWHM =   13.7 Var = 0.849954
 iteration 14:  FWHM =   13.7 Var = 0.849954
 iteration 15:  FWHM =   13.7 Var = 0.849504
 iteration 16:  FWHM =   13.7 Var = 0.849504
Saving Parameters..
Smoothing by 0 & 8mm..
Coarse Affine Registration..
Fine Affine Registration..
3D CT Norm...
 iteration  1:  FWHM =  15.18 Var = 2.26745
 iteration  2:  FWHM =  13.71 Var = 0.906361
 iteration  3:  FWHM =  13.18 Var = 0.688615
 iteration  4:  FWHM =  13.01 Var = 0.632126
 iteration  5:  FWHM =  12.95 Var = 0.614179
 iteration  6:  FWHM =  12.93 Var = 0.608033
 iteration  7:  FWHM =   12.9 Var = 0.6036
 iteration  8:  FWHM =  12.89 Var = 0.601054
 iteration  9:  FWHM =  12.88 Var = 0.599062
 iteration 10:  FWHM =  12.87 Var = 0.597602
 iteration 11:  FWHM =  12.87 Var = 0.596331
 iteration 12:  FWHM =  12.86 Var = 0.594554
 iteration 13:  FWHM =  12.86 Var = 0.593529
 iteration 14:  FWHM =  12.86 Var = 0.593054
 iteration 15:  FWHM =  12.85 Var = 0.592113
 iteration 16:  FWHM =  12.85 Var = 0.591591
Saving Parameters..
Smoothing by 0 & 8mm..
Coarse Affine Registration..
Fine Affine Registration..
3D CT Norm...
 iteration  1:  FWHM =  27.85 Var = 32.1249
 iteration  2:  FWHM =  17.04 Var = 1.97853
 iteration  3:  FWHM =  16.61 Var = 1.33593
 iteration  4:  FWHM =  16.19 Var = 1.10604
 iteration  5:  FWHM =  15.99 Var = 1.0063
 iteration  6:  FWHM =  15.88 Var = 0.953007
 iteration  7:  FWHM =   15.8 Var = 0.918973
 iteration  8:  FWHM =  15.73 Var = 0.894239
 iteration  9:  FWHM =  15.68 Var = 0.875692
 iteration 10:  FWHM =  15.64 Var = 0.860769
 iteration 11:  FWHM =  15.61 Var = 0.849648
 iteration 12:  FWHM =  15.58 Var = 0.840129
 iteration 13:  FWHM =  15.56 Var = 0.832502
 iteration 14:  FWHM =  15.55 Var = 0.827364
 iteration 15:  FWHM =  15.54 Var = 0.823315
 iteration 16:  FWHM =  15.53 Var = 0.819934
Saving Parameters..
Smoothing by 0 & 8mm..
Coarse Affine Registration..
Fine Affine Registration..
3D CT Norm...
 iteration  1:  FWHM =  29.75 Var = 42.924
 iteration  2:  FWHM =  17.08 Var = 1.84552
 iteration  3:  FWHM =  16.54 Var = 1.32197
 iteration  4:  FWHM =  16.43 Var = 1.22839
 iteration  5:  FWHM =  16.38 Var = 1.19458
 iteration  6:  FWHM =  16.36 Var = 1.17742
 iteration  7:  FWHM =  16.34 Var = 1.16628
 iteration  8:  FWHM =  16.32 Var = 1.15526
 iteration  9:  FWHM =   16.3 Var = 1.147
 iteration 10:  FWHM =  16.28 Var = 1.13968
 iteration 11:  FWHM =  16.28 Var = 1.13563
 iteration 12:  FWHM =  16.28 Var = 1.1334
 iteration 13:  FWHM =  16.28 Var = 1.13179
 iteration 14:  FWHM =  16.27 Var = 1.12967
 iteration 15:  FWHM =  16.27 Var = 1.12712
 iteration 16:  FWHM =  16.26 Var = 1.12538
Saving Parameters..
Smoothing by 0 & 8mm..
Coarse Affine Registration..
Fine Affine Registration..
3D CT Norm...
 iteration  1:  FWHM =  21.93 Var = 9.55156
 iteration  2:  FWHM =  15.85 Var = 1.20204
 iteration  3:  FWHM =  15.55 Var = 0.830906
 iteration  4:  FWHM =  15.26 Var = 0.722646
 iteration  5:  FWHM =  15.11 Var = 0.672797
 iteration  6:  FWHM =  15.02 Var = 0.645232
 iteration  7:  FWHM =  14.96 Var = 0.627736
 iteration  8:  FWHM =  14.91 Var = 0.614715
 iteration  9:  FWHM =  14.88 Var = 0.605485
 iteration 10:  FWHM =  14.85 Var = 0.598859
 iteration 11:  FWHM =  14.84 Var = 0.594079
 iteration 12:  FWHM =  14.82 Var = 0.590233
 iteration 13:  FWHM =  14.81 Var = 0.58722
 iteration 14:  FWHM =   14.8 Var = 0.58508
 iteration 15:  FWHM =  14.79 Var = 0.583472
 iteration 16:  FWHM =  14.78 Var = 0.582172
Saving Parameters..
Smoothing by 0 & 8mm..
Coarse Affine Registration..
Fine Affine Registration..
3D CT Norm...
 iteration  1:  FWHM =  16.19 Var = 2.19864
 iteration  2:  FWHM =  14.36 Var = 0.80095
 iteration  3:  FWHM =  13.66 Var = 0.567664
 iteration  4:  FWHM =  13.39 Var = 0.499132
 iteration  5:  FWHM =  13.32 Var = 0.480177
 iteration  6:  FWHM =  13.22 Var = 0.460975
 iteration  7:  FWHM =  13.25 Var = 0.460951
 iteration  8:  FWHM =  13.16 Var = 0.449474
 iteration  9:  FWHM =  13.24 Var = 0.449474
 iteration 10:  FWHM =  13.12 Var = 0.44192
 iteration 11:  FWHM =  13.23 Var = 0.44192
 iteration 12:  FWHM =   13.1 Var = 0.438385
 iteration 13:  FWHM =  13.24 Var = 0.438385
 iteration 14:  FWHM =  13.11 Var = 0.437163
 iteration 15:  FWHM =  13.24 Var = 0.437163
 iteration 16:  FWHM =  13.11 Var = 0.436742
Saving Parameters..
Smoothing by 0 & 8mm..
Coarse Affine Registration..
Fine Affine Registration..
3D CT Norm...
 iteration  1:  FWHM =  31.63 Var = 50.2916
 iteration  2:  FWHM =  17.67 Var = 2.29752
 iteration  3:  FWHM =  17.01 Var = 1.49746
 iteration  4:  FWHM =  16.57 Var = 1.22367
 iteration  5:  FWHM =   16.3 Var = 1.0936
 iteration  6:  FWHM =  16.12 Var = 1.01928
 iteration  7:  FWHM =  15.99 Var = 0.971798
 iteration  8:  FWHM =   15.9 Var = 0.940889
 iteration  9:  FWHM =  15.83 Var = 0.918687
 iteration 10:  FWHM =  15.79 Var = 0.9037
 iteration 11:  FWHM =  15.76 Var = 0.892877
 iteration 12:  FWHM =  15.73 Var = 0.885699
 iteration 13:  FWHM =  15.72 Var = 0.880424
 iteration 14:  FWHM =   15.7 Var = 0.876672
 iteration 15:  FWHM =  15.69 Var = 0.873955
 iteration 16:  FWHM =  15.69 Var = 0.872148
Saving Parameters..
Smoothing by 0 & 8mm..
Coarse Affine Registration..
Fine Affine Registration..
3D CT Norm...
 iteration  1:  FWHM =  22.88 Var = 10.0493
 iteration  2:  FWHM =  16.02 Var = 1.23657
 iteration  3:  FWHM =  15.09 Var = 0.817142
 iteration  4:  FWHM =  14.64 Var = 0.678642
 iteration  5:  FWHM =   14.3 Var = 0.593416
 iteration  6:  FWHM =  14.04 Var = 0.537084
 iteration  7:  FWHM =  13.84 Var = 0.498071
 iteration  8:  FWHM =  13.69 Var = 0.470662
 iteration  9:  FWHM =  13.59 Var = 0.451594
 iteration 10:  FWHM =  13.51 Var = 0.437912
 iteration 11:  FWHM =  13.46 Var = 0.428845
 iteration 12:  FWHM =  13.42 Var = 0.421745
 iteration 13:  FWHM =  13.39 Var = 0.417043
 iteration 14:  FWHM =  13.37 Var = 0.413849
 iteration 15:  FWHM =  13.36 Var = 0.411269
 iteration 16:  FWHM =  13.35 Var = 0.409422
Saving Parameters..
Smoothing by 0 & 8mm..
Coarse Affine Registration..
Fine Affine Registration..
3D CT Norm...
 iteration  1:  FWHM =  23.85 Var = 22.1167
 iteration  2:  FWHM =  16.77 Var = 2.38306
 iteration  3:  FWHM =  16.35 Var = 1.91788
 iteration  4:  FWHM =  16.24 Var = 1.83161
 iteration  5:  FWHM =   16.2 Var = 1.80319
 iteration  6:  FWHM =  16.19 Var = 1.79352
 iteration  7:  FWHM =  16.18 Var = 1.78847
 iteration  8:  FWHM =  16.17 Var = 1.78769
 iteration  9:  FWHM =  16.17 Var = 1.78634
 iteration 10:  FWHM =  16.17 Var = 1.78627
 iteration 11:  FWHM =  16.17 Var = 1.78627
 iteration 12:  FWHM =  16.17 Var = 1.78627
 iteration 13:  FWHM =  16.17 Var = 1.786
 iteration 14:  FWHM =  16.17 Var = 1.786
 iteration 15:  FWHM =  16.17 Var = 1.78597
 iteration 16:  FWHM =  16.17 Var = 1.78597
Saving Parameters..
Smoothing by 0 & 8mm..
Coarse Affine Registration..
Fine Affine Registration..
3D CT Norm...
 iteration  1:  FWHM =  22.04 Var = 11.4729
 iteration  2:  FWHM =  18.63 Var = 3.76947
 iteration  3:  FWHM =  18.43 Var = 3.36496
 iteration  4:  FWHM =  18.42 Var = 3.30943
 iteration  5:  FWHM =  18.42 Var = 3.29626
 iteration  6:  FWHM =   18.4 Var = 3.28316
 iteration  7:  FWHM =   18.4 Var = 3.2796
 iteration  8:  FWHM =   18.4 Var = 3.27745
 iteration  9:  FWHM =   18.4 Var = 3.2759
 iteration 10:  FWHM =   18.4 Var = 3.27467
 iteration 11:  FWHM =  18.39 Var = 3.2735
 iteration 12:  FWHM =  18.39 Var = 3.27308
 iteration 13:  FWHM =  18.39 Var = 3.27168
 iteration 14:  FWHM =  18.39 Var = 3.2714
 iteration 15:  FWHM =  18.39 Var = 3.27111
 iteration 16:  FWHM =  18.39 Var = 3.27078
Saving Parameters..
Smoothing by 0 & 8mm..
Coarse Affine Registration..
Fine Affine Registration..
3D CT Norm...
 iteration  1:  FWHM =  17.03 Var = 4.07269
 iteration  2:  FWHM =   15.7 Var = 1.97289
 iteration  3:  FWHM =  15.46 Var = 1.66233
 iteration  4:  FWHM =  15.23 Var = 1.52314
 iteration  5:  FWHM =  15.08 Var = 1.44231
 iteration  6:  FWHM =  14.98 Var = 1.39242
 iteration  7:  FWHM =  14.92 Var = 1.36268
 iteration  8:  FWHM =  14.88 Var = 1.34189
 iteration  9:  FWHM =  14.85 Var = 1.32793
 iteration 10:  FWHM =  14.83 Var = 1.31823
 iteration 11:  FWHM =  14.82 Var = 1.31261
 iteration 12:  FWHM =  14.81 Var = 1.3086
 iteration 13:  FWHM =   14.8 Var = 1.30538
 iteration 14:  FWHM =   14.8 Var = 1.30379
 iteration 15:  FWHM =  14.79 Var = 1.3025
 iteration 16:  FWHM =  14.79 Var = 1.30209
Saving Parameters..
Smoothing by 0 & 8mm..
Coarse Affine Registration..
Fine Affine Registration..
3D CT Norm...
 iteration  1:  FWHM =  18.07 Var = 4.51954
 iteration  2:  FWHM =  14.59 Var = 1.2247
 iteration  3:  FWHM =  13.69 Var = 0.816782
 iteration  4:  FWHM =  13.13 Var = 0.643548
 iteration  5:  FWHM =  12.79 Var = 0.555893
 iteration  6:  FWHM =  12.58 Var = 0.508166
 iteration  7:  FWHM =  12.46 Var = 0.481843
 iteration  8:  FWHM =  12.38 Var = 0.46628
 iteration  9:  FWHM =  12.33 Var = 0.456877
 iteration 10:  FWHM =  12.31 Var = 0.452443
 iteration 11:  FWHM =   12.3 Var = 0.450203
 iteration 12:  FWHM =  12.29 Var = 0.44907
 iteration 13:  FWHM =  12.29 Var = 0.448552
 iteration 14:  FWHM =  12.29 Var = 0.448274
 iteration 15:  FWHM =   12.3 Var = 0.448177
 iteration 16:  FWHM =   12.3 Var = 0.448078
Saving Parameters..
Smoothing by 0 & 8mm..
Coarse Affine Registration..
Fine Affine Registration..
3D CT Norm...
 iteration  1:  FWHM =  15.98 Var = 2.47722
 iteration  2:  FWHM =  14.12 Var = 1.12498
 iteration  3:  FWHM =  13.39 Var = 0.814515
 iteration  4:  FWHM =  12.89 Var = 0.664656
 iteration  5:  FWHM =   12.6 Var = 0.585694
 iteration  6:  FWHM =  12.42 Var = 0.542754
 iteration  7:  FWHM =  12.31 Var = 0.517177
 iteration  8:  FWHM =  12.25 Var = 0.502481
 iteration  9:  FWHM =  12.22 Var = 0.494627
 iteration 10:  FWHM =   12.2 Var = 0.490257
 iteration 11:  FWHM =   12.2 Var = 0.488938
 iteration 12:  FWHM =   12.2 Var = 0.488393
 iteration 13:  FWHM =   12.2 Var = 0.488079
 iteration 14:  FWHM =   12.2 Var = 0.487919
 iteration 15:  FWHM =   12.2 Var = 0.487791
 iteration 16:  FWHM =   12.2 Var = 0.487698
Saving Parameters..
Smoothing by 0 & 8mm..
Coarse Affine Registration..
Fine Affine Registration..
3D CT Norm...
 iteration  1:  FWHM =  16.33 Var = 3.15387
 iteration  2:  FWHM =   15.4 Var = 1.75386
 iteration  3:  FWHM =  15.01 Var = 1.43553
 iteration  4:  FWHM =  14.74 Var = 1.28374
 iteration  5:  FWHM =  14.54 Var = 1.1818
 iteration  6:  FWHM =  14.35 Var = 1.09909
 iteration  7:  FWHM =   14.2 Var = 1.03331
 iteration  8:  FWHM =  14.05 Var = 0.977814
 iteration  9:  FWHM =  13.94 Var = 0.933245
 iteration 10:  FWHM =  13.84 Var = 0.898775
 iteration 11:  FWHM =  13.77 Var = 0.872369
 iteration 12:  FWHM =  13.71 Var = 0.8518
 iteration 13:  FWHM =  13.67 Var = 0.837972
 iteration 14:  FWHM =  13.64 Var = 0.826818
 iteration 15:  FWHM =  13.61 Var = 0.818459
 iteration 16:  FWHM =  13.59 Var = 0.812247
Saving Parameters..
Smoothing by 0 & 8mm..
Coarse Affine Registration..
Fine Affine Registration..
3D CT Norm...
 iteration  1:  FWHM =  17.18 Var = 3.85867
 iteration  2:  FWHM =  14.95 Var = 1.39099
 iteration  3:  FWHM =  14.19 Var = 0.98872
 iteration  4:  FWHM =  13.73 Var = 0.81416
 iteration  5:  FWHM =  13.42 Var = 0.717287
 iteration  6:  FWHM =  13.24 Var = 0.663408
 iteration  7:  FWHM =  13.13 Var = 0.633679
 iteration  8:  FWHM =  13.07 Var = 0.61718
 iteration  9:  FWHM =  13.03 Var = 0.607378
 iteration 10:  FWHM =     13 Var = 0.601741
 iteration 11:  FWHM =  12.99 Var = 0.598811
 iteration 12:  FWHM =  12.98 Var = 0.597086
 iteration 13:  FWHM =  12.98 Var = 0.596279
 iteration 14:  FWHM =  12.98 Var = 0.595774
 iteration 15:  FWHM =  12.98 Var = 0.59566
 iteration 16:  FWHM =  12.98 Var = 0.595588
Saving Parameters..
Smoothing by 0 & 8mm..
Coarse Affine Registration..
Fine Affine Registration..
3D CT Norm...
 iteration  1:  FWHM =  17.01 Var = 3.55563
 iteration  2:  FWHM =  14.18 Var = 1.05803
 iteration  3:  FWHM =   13.3 Var = 0.691037
 iteration  4:  FWHM =  12.93 Var = 0.574257
 iteration  5:  FWHM =  12.73 Var = 0.520024
 iteration  6:  FWHM =  12.63 Var = 0.494593
 iteration  7:  FWHM =  12.58 Var = 0.481573
 iteration  8:  FWHM =  12.55 Var = 0.475212
 iteration  9:  FWHM =  12.53 Var = 0.471655
 iteration 10:  FWHM =  12.52 Var = 0.468794
 iteration 11:  FWHM =  12.51 Var = 0.467196
 iteration 12:  FWHM =  12.51 Var = 0.466647
 iteration 13:  FWHM =  12.51 Var = 0.466306
 iteration 14:  FWHM =   12.5 Var = 0.466035
 iteration 15:  FWHM =   12.5 Var = 0.465876
 iteration 16:  FWHM =  12.51 Var = 0.465858
Saving Parameters..
Smoothing by 0 & 8mm..
Coarse Affine Registration..
Fine Affine Registration..
3D CT Norm...
 iteration  1:  FWHM =  16.67 Var = 3.0616
 iteration  2:  FWHM =  13.98 Var = 0.922585
 iteration  3:  FWHM =  12.95 Var = 0.553114
 iteration  4:  FWHM =   12.4 Var = 0.424072
 iteration  5:  FWHM =  12.09 Var = 0.367647
 iteration  6:  FWHM =  11.91 Var = 0.33927
 iteration  7:  FWHM =  11.82 Var = 0.325374
 iteration  8:  FWHM =  11.76 Var = 0.318243
 iteration  9:  FWHM =  11.74 Var = 0.314537
 iteration 10:  FWHM =  11.72 Var = 0.312245
 iteration 11:  FWHM =  11.71 Var = 0.310995
 iteration 12:  FWHM =   11.7 Var = 0.310332
 iteration 13:  FWHM =   11.7 Var = 0.310053
 iteration 14:  FWHM =   11.7 Var = 0.310013
 iteration 15:  FWHM =   11.7 Var = 0.310013
 iteration 16:  FWHM =   11.7 Var = 0.310013
Saving Parameters..
Smoothing by 0 & 8mm..
Coarse Affine Registration..
Fine Affine Registration..
3D CT Norm...
 iteration  1:  FWHM =  16.16 Var = 2.36357
 iteration  2:  FWHM =  14.15 Var = 0.913589
 iteration  3:  FWHM =  13.37 Var = 0.645761
 iteration  4:  FWHM =  13.04 Var = 0.550368
 iteration  5:  FWHM =  12.87 Var = 0.506264
 iteration  6:  FWHM =  12.76 Var = 0.481797
 iteration  7:  FWHM =  12.71 Var = 0.468012
 iteration  8:  FWHM =  12.67 Var = 0.459659
 iteration  9:  FWHM =  12.65 Var = 0.454835
 iteration 10:  FWHM =  12.65 Var = 0.452426
 iteration 11:  FWHM =  12.64 Var = 0.45027
 iteration 12:  FWHM =  12.63 Var = 0.448802
 iteration 13:  FWHM =  12.62 Var = 0.447146
 iteration 14:  FWHM =  12.62 Var = 0.446291
 iteration 15:  FWHM =  12.61 Var = 0.445567
 iteration 16:  FWHM =  12.61 Var = 0.44507
Saving Parameters..
Smoothing by 0 & 8mm..
Coarse Affine Registration..
Fine Affine Registration..
3D CT Norm...
 iteration  1:  FWHM =     21 Var = 8.73729
 iteration  2:  FWHM =  15.63 Var = 1.54727
 iteration  3:  FWHM =  14.83 Var = 1.04675
 iteration  4:  FWHM =  14.32 Var = 0.838247
 iteration  5:  FWHM =  13.99 Var = 0.729134
 iteration  6:  FWHM =  13.79 Var = 0.668785
 iteration  7:  FWHM =  13.67 Var = 0.632249
 iteration  8:  FWHM =  13.57 Var = 0.608167
 iteration  9:  FWHM =  13.52 Var = 0.593907
 iteration 10:  FWHM =  13.48 Var = 0.584795
 iteration 11:  FWHM =  13.46 Var = 0.580017
 iteration 12:  FWHM =  13.45 Var = 0.577627
 iteration 13:  FWHM =  13.44 Var = 0.575909
 iteration 14:  FWHM =  13.44 Var = 0.574897
 iteration 15:  FWHM =  13.44 Var = 0.57407
 iteration 16:  FWHM =  13.44 Var = 0.573747
Saving Parameters..
Smoothing by 0 & 8mm..
Coarse Affine Registration..
Fine Affine Registration..
3D CT Norm...
 iteration  1:  FWHM =  16.44 Var = 2.38218
 iteration  2:  FWHM =  13.99 Var = 0.86977
 iteration  3:  FWHM =  13.37 Var = 0.647643
 iteration  4:  FWHM =  13.06 Var = 0.562931
 iteration  5:  FWHM =  12.88 Var = 0.520013
 iteration  6:  FWHM =  12.78 Var = 0.496538
 iteration  7:  FWHM =  12.71 Var = 0.483331
 iteration  8:  FWHM =  12.68 Var = 0.47581
 iteration  9:  FWHM =  12.65 Var = 0.471365
 iteration 10:  FWHM =  12.64 Var = 0.469025
 iteration 11:  FWHM =  12.64 Var = 0.467598
 iteration 12:  FWHM =  12.63 Var = 0.46677
 iteration 13:  FWHM =  12.63 Var = 0.466413
 iteration 14:  FWHM =  12.63 Var = 0.466207
 iteration 15:  FWHM =  12.63 Var = 0.466085
 iteration 16:  FWHM =  12.63 Var = 0.465916
Saving Parameters..
Smoothing by 0 & 8mm..
Coarse Affine Registration..
Fine Affine Registration..
3D CT Norm...
 iteration  1:  FWHM =  18.58 Var = 5.3849
 iteration  2:  FWHM =   15.5 Var = 1.8691
 iteration  3:  FWHM =  14.87 Var = 1.43093
 iteration  4:  FWHM =  14.59 Var = 1.27587
 iteration  5:  FWHM =  14.41 Var = 1.18611
 iteration  6:  FWHM =  14.27 Var = 1.12246
 iteration  7:  FWHM =  14.13 Var = 1.06909
 iteration  8:  FWHM =  14.02 Var = 1.02629
 iteration  9:  FWHM =  13.93 Var = 0.990147
 iteration 10:  FWHM =  13.85 Var = 0.959641
 iteration 11:  FWHM =  13.77 Var = 0.932748
 iteration 12:  FWHM =  13.71 Var = 0.909831
 iteration 13:  FWHM =  13.65 Var = 0.891375
 iteration 14:  FWHM =  13.61 Var = 0.877119
 iteration 15:  FWHM =  13.57 Var = 0.865201
 iteration 16:  FWHM =  13.55 Var = 0.856149
Saving Parameters..
Smoothing by 0 & 8mm..
Coarse Affine Registration..
Fine Affine Registration..
3D CT Norm...
 iteration  1:  FWHM =  17.16 Var = 2.59422
 iteration  2:  FWHM =  14.28 Var = 0.838903
 iteration  3:  FWHM =  13.39 Var = 0.570885
 iteration  4:  FWHM =  12.75 Var = 0.438064
 iteration  5:  FWHM =  12.28 Var = 0.358019
 iteration  6:  FWHM =  11.95 Var = 0.309852
 iteration  7:  FWHM =  11.74 Var = 0.282526
 iteration  8:  FWHM =  11.62 Var = 0.267805
 iteration  9:  FWHM =  11.55 Var = 0.259703
 iteration 10:  FWHM =  11.52 Var = 0.255479
 iteration 11:  FWHM =   11.5 Var = 0.252945
 iteration 12:  FWHM =  11.48 Var = 0.251556
 iteration 13:  FWHM =  11.48 Var = 0.250698
 iteration 14:  FWHM =  11.47 Var = 0.250245
 iteration 15:  FWHM =  11.47 Var = 0.249928
 iteration 16:  FWHM =  11.47 Var = 0.249661
Saving Parameters..
Smoothing by 0 & 8mm..
Coarse Affine Registration..
Fine Affine Registration..
3D CT Norm...
 iteration  1:  FWHM =  15.42 Var = 2.24092
 iteration  2:  FWHM =  13.72 Var = 0.978174
 iteration  3:  FWHM =   13.4 Var = 0.798002
 iteration  4:  FWHM =  13.24 Var = 0.735456
 iteration  5:  FWHM =  13.15 Var = 0.705176
 iteration  6:  FWHM =  13.09 Var = 0.688923
 iteration  7:  FWHM =  13.05 Var = 0.677759
 iteration  8:  FWHM =  13.02 Var = 0.670759
 iteration  9:  FWHM =  12.99 Var = 0.665503
 iteration 10:  FWHM =  12.98 Var = 0.662342
 iteration 11:  FWHM =  12.97 Var = 0.660398
 iteration 12:  FWHM =  12.97 Var = 0.658578
 iteration 13:  FWHM =  12.96 Var = 0.657597
 iteration 14:  FWHM =  12.96 Var = 0.656718
 iteration 15:  FWHM =  12.95 Var = 0.656018
 iteration 16:  FWHM =  12.95 Var = 0.655125
Saving Parameters..
Smoothing by 0 & 8mm..
Coarse Affine Registration..
Fine Affine Registration..
3D CT Norm...
 iteration  1:  FWHM =  18.19 Var = 4.81108
 iteration  2:  FWHM =  14.72 Var = 1.23866
 iteration  3:  FWHM =  14.04 Var = 0.865869
 iteration  4:  FWHM =   13.7 Var = 0.736696
 iteration  5:  FWHM =   13.5 Var = 0.672786
 iteration  6:  FWHM =   13.4 Var = 0.64047
 iteration  7:  FWHM =  13.33 Var = 0.621889
 iteration  8:  FWHM =   13.3 Var = 0.612746
 iteration  9:  FWHM =  13.28 Var = 0.607568
 iteration 10:  FWHM =  13.26 Var = 0.604252
 iteration 11:  FWHM =  13.26 Var = 0.602411
 iteration 12:  FWHM =  13.25 Var = 0.601491
 iteration 13:  FWHM =  13.25 Var = 0.600862
 iteration 14:  FWHM =  13.25 Var = 0.600216
 iteration 15:  FWHM =  13.24 Var = 0.599367
 iteration 16:  FWHM =  13.24 Var = 0.598612
Saving Parameters..
Smoothing by 0 & 8mm..
Coarse Affine Registration..
Fine Affine Registration..
3D CT Norm...
 iteration  1:  FWHM =  15.85 Var = 1.96611
 iteration  2:  FWHM =  13.48 Var = 0.674767
 iteration  3:  FWHM =  12.97 Var = 0.5121
 iteration  4:  FWHM =  12.73 Var = 0.457657
 iteration  5:  FWHM =  12.63 Var = 0.435982
 iteration  6:  FWHM =  12.58 Var = 0.42666
 iteration  7:  FWHM =  12.55 Var = 0.421344
 iteration  8:  FWHM =  12.54 Var = 0.418704
 iteration  9:  FWHM =  12.54 Var = 0.417503
 iteration 10:  FWHM =  12.53 Var = 0.416867
 iteration 11:  FWHM =  12.53 Var = 0.416674
 iteration 12:  FWHM =  12.53 Var = 0.416572
 iteration 13:  FWHM =  12.53 Var = 0.416536
 iteration 14:  FWHM =  12.54 Var = 0.416506
 iteration 15:  FWHM =  12.54 Var = 0.416506
 iteration 16:  FWHM =  12.54 Var = 0.41648
Saving Parameters..
Smoothing by 0 & 8mm..
Coarse Affine Registration..
Fine Affine Registration..
3D CT Norm...
 iteration  1:  FWHM =  15.18 Var = 1.9346
 iteration  2:  FWHM =  13.75 Var = 1.0065
 iteration  3:  FWHM =  13.31 Var = 0.814605
 iteration  4:  FWHM =  13.08 Var = 0.740044
 iteration  5:  FWHM =  12.99 Var = 0.705081
 iteration  6:  FWHM =  12.93 Var = 0.684999
 iteration  7:  FWHM =  12.86 Var = 0.667404
 iteration  8:  FWHM =  12.82 Var = 0.658378
 iteration  9:  FWHM =   12.8 Var = 0.652603
 iteration 10:  FWHM =  12.79 Var = 0.649478
 iteration 11:  FWHM =  12.77 Var = 0.646821
 iteration 12:  FWHM =  12.77 Var = 0.645223
 iteration 13:  FWHM =  12.75 Var = 0.64399
 iteration 14:  FWHM =  12.76 Var = 0.642575
 iteration 15:  FWHM =  12.75 Var = 0.641983
 iteration 16:  FWHM =  12.75 Var = 0.640841
Saving Parameters..
Smoothing by 0 & 8mm..
Coarse Affine Registration..
Fine Affine Registration..
3D CT Norm...
 iteration  1:  FWHM =  15.03 Var = 1.95058
 iteration  2:  FWHM =  13.73 Var = 0.952507
 iteration  3:  FWHM =  13.22 Var = 0.745694
 iteration  4:  FWHM =  12.89 Var = 0.648673
 iteration  5:  FWHM =   12.7 Var = 0.597867
 iteration  6:  FWHM =  12.58 Var = 0.568855
 iteration  7:  FWHM =  12.52 Var = 0.552544
 iteration  8:  FWHM =  12.47 Var = 0.54296
 iteration  9:  FWHM =  12.45 Var = 0.537723
 iteration 10:  FWHM =  12.44 Var = 0.534105
 iteration 11:  FWHM =  12.43 Var = 0.532098
 iteration 12:  FWHM =  12.43 Var = 0.530958
 iteration 13:  FWHM =  12.42 Var = 0.530187
 iteration 14:  FWHM =  12.42 Var = 0.529526
 iteration 15:  FWHM =  12.42 Var = 0.529347
 iteration 16:  FWHM =  12.42 Var = 0.529275
Saving Parameters..
Smoothing by 0 & 8mm..
Coarse Affine Registration..
Fine Affine Registration..
3D CT Norm...
 iteration  1:  FWHM =  16.69 Var = 3.22761
 iteration  2:  FWHM =  15.26 Var = 1.6721
 iteration  3:  FWHM =  14.73 Var = 1.32909
 iteration  4:  FWHM =  14.42 Var = 1.17363
 iteration  5:  FWHM =   14.2 Var = 1.0773
 iteration  6:  FWHM =  14.03 Var = 1.00922
 iteration  7:  FWHM =   13.9 Var = 0.95697
 iteration  8:  FWHM =  13.78 Var = 0.916346
 iteration  9:  FWHM =   13.7 Var = 0.886083
 iteration 10:  FWHM =  13.64 Var = 0.864809
 iteration 11:  FWHM =   13.6 Var = 0.851838
 iteration 12:  FWHM =  13.58 Var = 0.842999
 iteration 13:  FWHM =  13.56 Var = 0.836557
 iteration 14:  FWHM =  13.54 Var = 0.832721
 iteration 15:  FWHM =  13.54 Var = 0.830139
 iteration 16:  FWHM =  13.53 Var = 0.828421
Saving Parameters..
Smoothing by 0 & 8mm..
Coarse Affine Registration..
Fine Affine Registration..
3D CT Norm...
 iteration  1:  FWHM =   15.8 Var = 2.50646
 iteration  2:  FWHM =  13.83 Var = 0.972823
 iteration  3:  FWHM =  13.27 Var = 0.770637
 iteration  4:  FWHM =  13.08 Var = 0.711532
 iteration  5:  FWHM =  13.01 Var = 0.693676
 iteration  6:  FWHM =  12.97 Var = 0.683492
 iteration  7:  FWHM =  12.94 Var = 0.676829
 iteration  8:  FWHM =  12.92 Var = 0.67234
 iteration  9:  FWHM =   12.9 Var = 0.668975
 iteration 10:  FWHM =  12.89 Var = 0.666371
 iteration 11:  FWHM =  12.88 Var = 0.664742
 iteration 12:  FWHM =  12.88 Var = 0.663202
 iteration 13:  FWHM =  12.88 Var = 0.662939
 iteration 14:  FWHM =  12.87 Var = 0.662301
 iteration 15:  FWHM =  12.87 Var = 0.661948
 iteration 16:  FWHM =  12.87 Var = 0.661461
Saving Parameters..
Smoothing by 0 & 8mm..
Coarse Affine Registration..
Fine Affine Registration..
3D CT Norm...
 iteration  1:  FWHM =  19.88 Var = 5.64172
 iteration  2:  FWHM =  13.59 Var = 0.645309
 iteration  3:  FWHM =   12.5 Var = 0.342021
 iteration  4:  FWHM =  11.88 Var = 0.245583
 iteration  5:  FWHM =  11.53 Var = 0.204935
 iteration  6:  FWHM =  11.37 Var = 0.187745
 iteration  7:  FWHM =  11.29 Var = 0.179475
 iteration  8:  FWHM =  11.25 Var = 0.175449
 iteration  9:  FWHM =  11.23 Var = 0.173215
 iteration 10:  FWHM =  11.21 Var = 0.171856
 iteration 11:  FWHM =   11.2 Var = 0.170892
 iteration 12:  FWHM =  11.19 Var = 0.170477
 iteration 13:  FWHM =  11.19 Var = 0.169942
 iteration 14:  FWHM =  11.18 Var = 0.169609
 iteration 15:  FWHM =  11.18 Var = 0.169487
 iteration 16:  FWHM =  11.18 Var = 0.169393
Saving Parameters..
Smoothing by 0 & 8mm..
Coarse Affine Registration..
Fine Affine Registration..
3D CT Norm...
 iteration  1:  FWHM =  19.19 Var = 4.09942
 iteration  2:  FWHM =  14.82 Var = 0.981529
 iteration  3:  FWHM =  13.94 Var = 0.657239
 iteration  4:  FWHM =  13.55 Var = 0.548567
 iteration  5:  FWHM =   13.4 Var = 0.506675
 iteration  6:  FWHM =  13.33 Var = 0.489598
 iteration  7:  FWHM =  13.29 Var = 0.480373
 iteration  8:  FWHM =  13.27 Var = 0.475372
 iteration  9:  FWHM =  13.26 Var = 0.472828
 iteration 10:  FWHM =  13.25 Var = 0.471249
 iteration 11:  FWHM =  13.25 Var = 0.470811
 iteration 12:  FWHM =  13.25 Var = 0.470564
 iteration 13:  FWHM =  13.25 Var = 0.470482
 iteration 14:  FWHM =  13.25 Var = 0.470427
 iteration 15:  FWHM =  13.25 Var = 0.470411
 iteration 16:  FWHM =  13.25 Var = 0.470327
Saving Parameters..
Smoothing by 0 & 8mm..
Coarse Affine Registration..
Fine Affine Registration..
3D CT Norm...
 iteration  1:  FWHM =  14.83 Var = 1.55072
 iteration  2:  FWHM =  12.88 Var = 0.623201
 iteration  3:  FWHM =  12.33 Var = 0.470188
 iteration  4:  FWHM =  12.15 Var = 0.428375
 iteration  5:  FWHM =  12.08 Var = 0.413688
 iteration  6:  FWHM =  12.06 Var = 0.408684
 iteration  7:  FWHM =  12.05 Var = 0.406529
 iteration  8:  FWHM =  12.04 Var = 0.405441
 iteration  9:  FWHM =  12.04 Var = 0.404929
 iteration 10:  FWHM =  12.04 Var = 0.40468
 iteration 11:  FWHM =  12.04 Var = 0.404562
 iteration 12:  FWHM =  12.04 Var = 0.404464
 iteration 13:  FWHM =  12.05 Var = 0.404322
 iteration 14:  FWHM =  12.04 Var = 0.404252
 iteration 15:  FWHM =  12.04 Var = 0.403793
 iteration 16:  FWHM =  12.03 Var = 0.403253
Saving Parameters..
Smoothing by 0 & 8mm..
Coarse Affine Registration..
Fine Affine Registration..
3D CT Norm...
 iteration  1:  FWHM =  17.53 Var = 3.33896
 iteration  2:  FWHM =  13.98 Var = 0.816855
 iteration  3:  FWHM =  13.31 Var = 0.586166
 iteration  4:  FWHM =  13.11 Var = 0.527631
 iteration  5:  FWHM =  13.02 Var = 0.506752
 iteration  6:  FWHM =     13 Var = 0.499668
 iteration  7:  FWHM =  12.99 Var = 0.497609
 iteration  8:  FWHM =     13 Var = 0.497038
 iteration  9:  FWHM =     13 Var = 0.496861
 iteration 10:  FWHM =  13.01 Var = 0.49669
 iteration 11:  FWHM =  13.01 Var = 0.4965
 iteration 12:  FWHM =  13.01 Var = 0.496334
 iteration 13:  FWHM =  13.01 Var = 0.496315
 iteration 14:  FWHM =  13.01 Var = 0.496297
 iteration 15:  FWHM =  13.01 Var = 0.496297
 iteration 16:  FWHM =  13.01 Var = 0.496297
Saving Parameters..
Smoothing by 0 & 8mm..
Coarse Affine Registration..
Fine Affine Registration..
3D CT Norm...
 iteration  1:  FWHM =  16.93 Var = 3.05718
 iteration  2:  FWHM =  13.55 Var = 0.779206
 iteration  3:  FWHM =  12.91 Var = 0.557593
 iteration  4:  FWHM =  12.61 Var = 0.483969
 iteration  5:  FWHM =  12.45 Var = 0.448193
 iteration  6:  FWHM =  12.37 Var = 0.43054
 iteration  7:  FWHM =  12.32 Var = 0.421005
 iteration  8:  FWHM =   12.3 Var = 0.415832
 iteration  9:  FWHM =  12.28 Var = 0.41297
 iteration 10:  FWHM =  12.28 Var = 0.411976
 iteration 11:  FWHM =  12.28 Var = 0.411316
 iteration 12:  FWHM =  12.28 Var = 0.410929
 iteration 13:  FWHM =  12.28 Var = 0.410438
 iteration 14:  FWHM =  12.28 Var = 0.410015
 iteration 15:  FWHM =  12.28 Var = 0.40966
 iteration 16:  FWHM =  12.28 Var = 0.409349
Saving Parameters..
Smoothing by 0 & 8mm..
Coarse Affine Registration..
Fine Affine Registration..
3D CT Norm...
 iteration  1:  FWHM =  17.24 Var = 3.27388
 iteration  2:  FWHM =  13.63 Var = 0.80226
 iteration  3:  FWHM =  12.94 Var = 0.558095
 iteration  4:  FWHM =   12.6 Var = 0.473702
 iteration  5:  FWHM =  12.53 Var = 0.452518
 iteration  6:  FWHM =  12.44 Var = 0.432369
 iteration  7:  FWHM =  12.46 Var = 0.430273
 iteration  8:  FWHM =  12.42 Var = 0.425567
 iteration  9:  FWHM =  12.46 Var = 0.425567
 iteration 10:  FWHM =  12.43 Var = 0.423212
 iteration 11:  FWHM =  12.46 Var = 0.423212
 iteration 12:  FWHM =  12.42 Var = 0.420826
 iteration 13:  FWHM =  12.45 Var = 0.420826
 iteration 14:  FWHM =   12.4 Var = 0.419019
 iteration 15:  FWHM =  12.44 Var = 0.419019
 iteration 16:  FWHM =   12.4 Var = 0.418286
Saving Parameters..
Smoothing by 0 & 8mm..
Coarse Affine Registration..
Fine Affine Registration..
3D CT Norm...
 iteration  1:  FWHM =  16.19 Var = 2.59234
 iteration  2:  FWHM =  13.13 Var = 0.743744
 iteration  3:  FWHM =  12.57 Var = 0.543136
 iteration  4:  FWHM =   12.4 Var = 0.490771
 iteration  5:  FWHM =   12.3 Var = 0.468369
 iteration  6:  FWHM =  12.29 Var = 0.461145
 iteration  7:  FWHM =  12.28 Var = 0.458089
 iteration  8:  FWHM =  12.27 Var = 0.455907
 iteration  9:  FWHM =  12.26 Var = 0.454098
 iteration 10:  FWHM =  12.26 Var = 0.453455
 iteration 11:  FWHM =  12.26 Var = 0.452762
 iteration 12:  FWHM =  12.26 Var = 0.452524
 iteration 13:  FWHM =  12.26 Var = 0.452141
 iteration 14:  FWHM =  12.25 Var = 0.451709
 iteration 15:  FWHM =  12.25 Var = 0.451512
 iteration 16:  FWHM =  12.25 Var = 0.451482
Saving Parameters..
Smoothing by 0 & 8mm..
Coarse Affine Registration..
Fine Affine Registration..
3D CT Norm...
 iteration  1:  FWHM =  19.99 Var = 5.54153
 iteration  2:  FWHM =  14.65 Var = 0.968032
 iteration  3:  FWHM =  13.85 Var = 0.667363
 iteration  4:  FWHM =  13.46 Var = 0.556939
 iteration  5:  FWHM =  13.18 Var = 0.48799
 iteration  6:  FWHM =  12.95 Var = 0.441229
 iteration  7:  FWHM =  12.79 Var = 0.410519
 iteration  8:  FWHM =  12.68 Var = 0.38982
 iteration  9:  FWHM =   12.6 Var = 0.376531
 iteration 10:  FWHM =  12.55 Var = 0.368037
 iteration 11:  FWHM =  12.52 Var = 0.36293
 iteration 12:  FWHM =  12.49 Var = 0.358733
 iteration 13:  FWHM =  12.47 Var = 0.35597
 iteration 14:  FWHM =  12.46 Var = 0.3539
 iteration 15:  FWHM =  12.45 Var = 0.352764
 iteration 16:  FWHM =  12.45 Var = 0.352066
Saving Parameters..
Smoothing by 0 & 8mm..
Coarse Affine Registration..
Fine Affine Registration..
3D CT Norm...
 iteration  1:  FWHM =  17.72 Var = 5.37299
 iteration  2:  FWHM =  15.26 Var = 1.88955
 iteration  3:  FWHM =  14.78 Var = 1.52849
 iteration  4:  FWHM =  14.66 Var = 1.44717
 iteration  5:  FWHM =  14.61 Var = 1.41677
 iteration  6:  FWHM =  14.58 Var = 1.40257
 iteration  7:  FWHM =  14.56 Var = 1.39448
 iteration  8:  FWHM =  14.55 Var = 1.39018
 iteration  9:  FWHM =  14.54 Var = 1.38669
 iteration 10:  FWHM =  14.54 Var = 1.38518
 iteration 11:  FWHM =  14.54 Var = 1.38454
 iteration 12:  FWHM =  14.53 Var = 1.38205
 iteration 13:  FWHM =  14.52 Var = 1.37909
 iteration 14:  FWHM =  14.51 Var = 1.37664
 iteration 15:  FWHM =  14.51 Var = 1.37541
 iteration 16:  FWHM =  14.51 Var = 1.37483
Saving Parameters..
Smoothing by 0 & 8mm..
Coarse Affine Registration..
Fine Affine Registration..
3D CT Norm...
 iteration  1:  FWHM =  16.39 Var = 2.45252
 iteration  2:  FWHM =  12.66 Var = 0.527952
 iteration  3:  FWHM =  12.06 Var = 0.376114
 iteration  4:  FWHM =  11.88 Var = 0.337749
 iteration  5:  FWHM =  11.81 Var = 0.323258
 iteration  6:  FWHM =  11.78 Var = 0.316362
 iteration  7:  FWHM =  11.77 Var = 0.313089
 iteration  8:  FWHM =  11.76 Var = 0.311532
 iteration  9:  FWHM =  11.75 Var = 0.310501
 iteration 10:  FWHM =  11.75 Var = 0.310134
 iteration 11:  FWHM =  11.75 Var = 0.309737
 iteration 12:  FWHM =  11.75 Var = 0.309619
 iteration 13:  FWHM =  11.74 Var = 0.309487
 iteration 14:  FWHM =  11.75 Var = 0.309437
 iteration 15:  FWHM =  11.74 Var = 0.309385
 iteration 16:  FWHM =  11.75 Var = 0.309366
Saving Parameters..
Smoothing by 0 & 8mm..
Coarse Affine Registration..
Fine Affine Registration..
3D CT Norm...
 iteration  1:  FWHM =  15.26 Var = 2.02376
 iteration  2:  FWHM =  14.14 Var = 1.0036
 iteration  3:  FWHM =  13.57 Var = 0.79238
 iteration  4:  FWHM =  13.38 Var = 0.732765
 iteration  5:  FWHM =  13.32 Var = 0.713351
 iteration  6:  FWHM =   13.3 Var = 0.706128
 iteration  7:  FWHM =  13.28 Var = 0.702259
 iteration  8:  FWHM =  13.27 Var = 0.699041
 iteration  9:  FWHM =  13.26 Var = 0.696286
 iteration 10:  FWHM =  13.25 Var = 0.694087
 iteration 11:  FWHM =  13.24 Var = 0.690838
 iteration 12:  FWHM =  13.22 Var = 0.685678
 iteration 13:  FWHM =   13.2 Var = 0.681521
 iteration 14:  FWHM =  13.21 Var = 0.68149
 iteration 15:  FWHM =   13.2 Var = 0.68079
 iteration 16:  FWHM =  13.21 Var = 0.68079
Saving Parameters..
Smoothing by 0 & 8mm..
Coarse Affine Registration..
Fine Affine Registration..
3D CT Norm...
 iteration  1:  FWHM =  17.74 Var = 3.40746
 iteration  2:  FWHM =  13.78 Var = 0.689382
 iteration  3:  FWHM =  12.98 Var = 0.454593
 iteration  4:  FWHM =  12.75 Var = 0.402414
 iteration  5:  FWHM =  12.67 Var = 0.385919
 iteration  6:  FWHM =  12.64 Var = 0.379797
 iteration  7:  FWHM =  12.63 Var = 0.377167
 iteration  8:  FWHM =  12.63 Var = 0.376513
 iteration  9:  FWHM =  12.63 Var = 0.376098
 iteration 10:  FWHM =  12.63 Var = 0.375819
 iteration 11:  FWHM =  12.63 Var = 0.375611
 iteration 12:  FWHM =  12.62 Var = 0.37549
 iteration 13:  FWHM =  12.63 Var = 0.37546
 iteration 14:  FWHM =  12.62 Var = 0.375449
 iteration 15:  FWHM =  12.63 Var = 0.375427
 iteration 16:  FWHM =  12.63 Var = 0.375384
Saving Parameters..
Smoothing by 0 & 8mm..
Coarse Affine Registration..
Fine Affine Registration..
3D CT Norm...
 iteration  1:  FWHM =  16.92 Var = 2.80369
 iteration  2:  FWHM =  13.38 Var = 0.642961
 iteration  3:  FWHM =  12.62 Var = 0.420597
 iteration  4:  FWHM =  12.31 Var = 0.357234
 iteration  5:  FWHM =  12.19 Var = 0.334997
 iteration  6:  FWHM =  12.15 Var = 0.326253
 iteration  7:  FWHM =  12.13 Var = 0.322635
 iteration  8:  FWHM =  12.11 Var = 0.320568
 iteration  9:  FWHM =  12.11 Var = 0.31988
 iteration 10:  FWHM =  12.11 Var = 0.319528
 iteration 11:  FWHM =  12.11 Var = 0.319367
 iteration 12:  FWHM =  12.11 Var = 0.319245
 iteration 13:  FWHM =  12.11 Var = 0.319134
 iteration 14:  FWHM =  12.11 Var = 0.318997
 iteration 15:  FWHM =  12.11 Var = 0.318837
 iteration 16:  FWHM =  12.11 Var = 0.318788
Saving Parameters..
Smoothing by 0 & 8mm..
Coarse Affine Registration..
Fine Affine Registration..
3D CT Norm...
 iteration  1:  FWHM =  22.76 Var = 12.4663
 iteration  2:  FWHM =  14.18 Var = 0.896712
 iteration  3:  FWHM =  13.34 Var = 0.519924
 iteration  4:  FWHM =  12.94 Var = 0.413614
 iteration  5:  FWHM =  12.77 Var = 0.374272
 iteration  6:  FWHM =  12.68 Var = 0.356071
 iteration  7:  FWHM =  12.63 Var = 0.346612
 iteration  8:  FWHM =   12.6 Var = 0.341342
 iteration  9:  FWHM =  12.58 Var = 0.337722
 iteration 10:  FWHM =  12.56 Var = 0.335051
 iteration 11:  FWHM =  12.55 Var = 0.333565
 iteration 12:  FWHM =  12.55 Var = 0.332913
 iteration 13:  FWHM =  12.55 Var = 0.332612
 iteration 14:  FWHM =  12.55 Var = 0.33233
 iteration 15:  FWHM =  12.55 Var = 0.332293
 iteration 16:  FWHM =  12.55 Var = 0.332251
Saving Parameters..
Smoothing by 0 & 8mm..
Coarse Affine Registration..
Fine Affine Registration..
3D CT Norm...
 iteration  1:  FWHM =  15.84 Var = 1.97428
 iteration  2:  FWHM =  14.36 Var = 0.872417
 iteration  3:  FWHM =  14.11 Var = 0.752021
 iteration  4:  FWHM =  13.99 Var = 0.710607
 iteration  5:  FWHM =  13.93 Var = 0.693213
 iteration  6:  FWHM =   13.9 Var = 0.682322
 iteration  7:  FWHM =  13.89 Var = 0.678706
 iteration  8:  FWHM =  13.87 Var = 0.674849
 iteration  9:  FWHM =  13.86 Var = 0.671752
 iteration 10:  FWHM =  13.85 Var = 0.668791
 iteration 11:  FWHM =  13.85 Var = 0.668692
 iteration 12:  FWHM =  13.83 Var = 0.665742
 iteration 13:  FWHM =  13.85 Var = 0.665742
 iteration 14:  FWHM =  13.83 Var = 0.664551
 iteration 15:  FWHM =  13.84 Var = 0.664551
 iteration 16:  FWHM =  13.83 Var = 0.663702
Saving Parameters..
Smoothing by 0 & 8mm..
Coarse Affine Registration..
Fine Affine Registration..
3D CT Norm...
 iteration  1:  FWHM =  18.51 Var = 4.65449
 iteration  2:  FWHM =  14.38 Var = 1.07487
 iteration  3:  FWHM =  13.45 Var = 0.692784
 iteration  4:  FWHM =  13.13 Var = 0.584069
 iteration  5:  FWHM =  12.98 Var = 0.540215
 iteration  6:  FWHM =   12.9 Var = 0.52076
 iteration  7:  FWHM =  12.87 Var = 0.511689
 iteration  8:  FWHM =  12.85 Var = 0.506714
 iteration  9:  FWHM =  12.84 Var = 0.504033
 iteration 10:  FWHM =  12.83 Var = 0.502483
 iteration 11:  FWHM =  12.83 Var = 0.501536
 iteration 12:  FWHM =  12.82 Var = 0.5008
 iteration 13:  FWHM =  12.83 Var = 0.500484
 iteration 14:  FWHM =  12.82 Var = 0.500172
 iteration 15:  FWHM =  12.82 Var = 0.499985
 iteration 16:  FWHM =  12.83 Var = 0.49985
Saving Parameters..
Smoothing by 0 & 8mm..
Coarse Affine Registration..
Fine Affine Registration..
3D CT Norm...
 iteration  1:  FWHM =  14.37 Var = 1.41874
 iteration  2:  FWHM =  12.56 Var = 0.547741
 iteration  3:  FWHM =     12 Var = 0.410878
 iteration  4:  FWHM =  11.82 Var = 0.370225
 iteration  5:  FWHM =  11.73 Var = 0.352265
 iteration  6:  FWHM =  11.68 Var = 0.34342
 iteration  7:  FWHM =  11.66 Var = 0.339192
 iteration  8:  FWHM =  11.66 Var = 0.337168
 iteration  9:  FWHM =  11.65 Var = 0.335707
 iteration 10:  FWHM =  11.65 Var = 0.33497
 iteration 11:  FWHM =  11.65 Var = 0.334444
 iteration 12:  FWHM =  11.64 Var = 0.333928
 iteration 13:  FWHM =  11.64 Var = 0.333652
 iteration 14:  FWHM =  11.64 Var = 0.333412
 iteration 15:  FWHM =  11.64 Var = 0.333364
 iteration 16:  FWHM =  11.64 Var = 0.333361
Saving Parameters..
Smoothing by 0 & 8mm..
Coarse Affine Registration..
Fine Affine Registration..
3D CT Norm...
 iteration  1:  FWHM =  16.99 Var = 2.92752
 iteration  2:  FWHM =  14.29 Var = 0.797296
 iteration  3:  FWHM =  13.45 Var = 0.53776
 iteration  4:  FWHM =  13.17 Var = 0.471492
 iteration  5:  FWHM =  13.08 Var = 0.450634
 iteration  6:  FWHM =  13.05 Var = 0.4437
 iteration  7:  FWHM =  13.04 Var = 0.440831
 iteration  8:  FWHM =  13.04 Var = 0.439837
 iteration  9:  FWHM =  13.03 Var = 0.439056
 iteration 10:  FWHM =  13.04 Var = 0.438779
 iteration 11:  FWHM =  13.04 Var = 0.438661
 iteration 12:  FWHM =  13.04 Var = 0.438549
 iteration 13:  FWHM =  13.04 Var = 0.438536
 iteration 14:  FWHM =  13.04 Var = 0.438505
 iteration 15:  FWHM =  13.04 Var = 0.43849
 iteration 16:  FWHM =  13.04 Var = 0.438485
Saving Parameters..
Smoothing by 0 & 8mm..
Coarse Affine Registration..
Fine Affine Registration..
3D CT Norm...
 iteration  1:  FWHM =  17.33 Var = 2.75504
 iteration  2:  FWHM =  14.71 Var = 0.919477
 iteration  3:  FWHM =  14.22 Var = 0.699074
 iteration  4:  FWHM =  14.03 Var = 0.629433
 iteration  5:  FWHM =  13.96 Var = 0.601046
 iteration  6:  FWHM =  13.91 Var = 0.586686
 iteration  7:  FWHM =  13.89 Var = 0.58011
 iteration  8:  FWHM =  13.87 Var = 0.576057
 iteration  9:  FWHM =  13.87 Var = 0.574932
 iteration 10:  FWHM =  13.86 Var = 0.574043
 iteration 11:  FWHM =  13.86 Var = 0.573459
 iteration 12:  FWHM =  13.86 Var = 0.573227
 iteration 13:  FWHM =  13.86 Var = 0.572829
 iteration 14:  FWHM =  13.85 Var = 0.572098
 iteration 15:  FWHM =  13.85 Var = 0.57172
 iteration 16:  FWHM =  13.85 Var = 0.571668
Saving Parameters..
Smoothing by 0 & 8mm..
Coarse Affine Registration..
Fine Affine Registration..
3D CT Norm...
 iteration  1:  FWHM =  15.84 Var = 1.97428
 iteration  2:  FWHM =  14.36 Var = 0.872417
 iteration  3:  FWHM =  14.11 Var = 0.752021
 iteration  4:  FWHM =  13.99 Var = 0.710607
 iteration  5:  FWHM =  13.93 Var = 0.693213
 iteration  6:  FWHM =   13.9 Var = 0.682322
 iteration  7:  FWHM =  13.89 Var = 0.678706
 iteration  8:  FWHM =  13.87 Var = 0.674849
 iteration  9:  FWHM =  13.86 Var = 0.671752
 iteration 10:  FWHM =  13.85 Var = 0.668791
 iteration 11:  FWHM =  13.85 Var = 0.668692
 iteration 12:  FWHM =  13.83 Var = 0.665742
 iteration 13:  FWHM =  13.85 Var = 0.665742
 iteration 14:  FWHM =  13.83 Var = 0.664551
 iteration 15:  FWHM =  13.84 Var = 0.664551
 iteration 16:  FWHM =  13.83 Var = 0.663702
Saving Parameters..
Done    'Normalise: Estimate & Write'
Running 'Smooth'
Done    'Smooth'
Running 'Factorial design specification'
Mapping files                           :                        ...done
Calculating globals                     :                                                        1/107                         2/107                         3/107                         4/107                         5/107                         6/107                         7/107                         8/107                         9/107                        10/107                        11/107                        12/107                        13/107                        14/107                        15/107                        16/107                        17/107                        18/107                        19/107                        20/107                        21/107                        22/107                        23/107                        24/107                        25/107                        26/107                        27/107                        28/107                        29/107                        30/107                        31/107                        32/107                        33/107                        34/107                        35/107                        36/107                        37/107                        38/107                        39/107                        40/107                        41/107                        42/107                        43/107                        44/107                        45/107                        46/107                        47/107                        48/107                        49/107                        50/107                        51/107                        52/107                        53/107                        54/107                        55/107                        56/107                        57/107                        58/107                        59/107                        60/107                        61/107                        62/107                        63/107                        64/107                        65/107                        66/107                        67/107                        68/107                        69/107                        70/107                        71/107                        72/107                        73/107                        74/107                        75/107                        76/107                        77/107                        78/107                        79/107                        80/107                        81/107                        82/107                        83/107                        84/107                        85/107                        86/107                        87/107                        88/107                        89/107                        90/107                        91/107                        92/107                        93/107                        94/107                        95/107                        96/107                        97/107                        98/107                        99/107                       100/107                       101/107                       102/107                       103/107                       104/107                       105/107                       106/107                       107/107                       ...done
Design configuration                    :                        ...done
Saving SPM configuration                :               ...SPM.mat saved
Design reporting                        :                        ...done
Done
Done    'Factorial design specification'
Running 'Model estimation'

SPM8: spm_spm (v4515)                              22:27:57 - 13/02/2016
========================================================================
Initialising parameters                 :                   ...computing                       ...done
Output images                           :                ...initialising                ...initialised
Plane   1/68 , block   1/1              :                                          ...read & mask data                  ...filtering                 ...estimation               ...saving plane                       ...donePlane   2/68 , block   1/1              :                                          ...read & mask data                  ...filtering                 ...estimation               ...saving plane                       ...donePlane   3/68 , block   1/1              :                                          ...read & mask data                  ...filtering                 ...estimation               ...saving plane                       ...donePlane   4/68 , block   1/1              :                                          ...read & mask data                  ...filtering                 ...estimation               ...saving plane                       ...donePlane   5/68 , block   1/1              :                                          ...read & mask data                  ...filtering                 ...estimation               ...saving plane                       ...donePlane   6/68 , block   1/1              :                                          ...read & mask data                  ...filtering                 ...estimation               ...saving plane                       ...donePlane   7/68 , block   1/1              :                                          ...read & mask data                  ...filtering                 ...estimation               ...saving plane                       ...donePlane   8/68 , block   1/1              :                                          ...read & mask data                  ...filtering                 ...estimation               ...saving plane                       ...donePlane   9/68 , block   1/1              :                                          ...read & mask data                  ...filtering                 ...estimation               ...saving plane                       ...donePlane  10/68 , block   1/1              :                                          ...read & mask data                  ...filtering                 ...estimation               ...saving plane                       ...donePlane  11/68 , block   1/1              :                                          ...read & mask data                  ...filtering                 ...estimation               ...saving plane                       ...donePlane  12/68 , block   1/1              :                                          ...read & mask data                  ...filtering                 ...estimation               ...saving plane                       ...donePlane  13/68 , block   1/1              :                                          ...read & mask data                  ...filtering                 ...estimation               ...saving plane                       ...donePlane  14/68 , block   1/1              :                                          ...read & mask data                  ...filtering                 ...estimation               ...saving plane                       ...donePlane  15/68 , block   1/1              :                                          ...read & mask data                  ...filtering                 ...estimation               ...saving plane                       ...donePlane  16/68 , block   1/1              :                                          ...read & mask data                  ...filtering                 ...estimation               ...saving plane                       ...donePlane  17/68 , block   1/1              :                                          ...read & mask data                  ...filtering                 ...estimation               ...saving plane                       ...donePlane  18/68 , block   1/1              :                                          ...read & mask data                  ...filtering                 ...estimation               ...saving plane                       ...donePlane  19/68 , block   1/1              :                                          ...read & mask data                  ...filtering                 ...estimation               ...saving plane                       ...donePlane  20/68 , block   1/1              :                                          ...read & mask data                  ...filtering                 ...estimation               ...saving plane                       ...donePlane  21/68 , block   1/1              :                                          ...read & mask data                  ...filtering                 ...estimation               ...saving plane                       ...donePlane  22/68 , block   1/1              :                                          ...read & mask data                  ...filtering                 ...estimation               ...saving plane                       ...donePlane  23/68 , block   1/1              :                                          ...read & mask data                  ...filtering                 ...estimation               ...saving plane                       ...donePlane  24/68 , block   1/1              :                                          ...read & mask data                  ...filtering                 ...estimation               ...saving plane                       ...donePlane  25/68 , block   1/1              :                                          ...read & mask data                  ...filtering                 ...estimation               ...saving plane                       ...donePlane  26/68 , block   1/1              :                                          ...read & mask data                  ...filtering                 ...estimation               ...saving plane                       ...donePlane  27/68 , block   1/1              :                                          ...read & mask data                  ...filtering                 ...estimation               ...saving plane                       ...donePlane  28/68 , block   1/1              :                                          ...read & mask data                  ...filtering                 ...estimation               ...saving plane                       ...donePlane  29/68 , block   1/1              :                                          ...read & mask data                  ...filtering                 ...estimation               ...saving plane                       ...donePlane  30/68 , block   1/1              :                                          ...read & mask data                  ...filtering                 ...estimation               ...saving plane                       ...donePlane  31/68 , block   1/1              :                                          ...read & mask data                  ...filtering                 ...estimation               ...saving plane                       ...donePlane  32/68 , block   1/1              :                                          ...read & mask data                  ...filtering                 ...estimation               ...saving plane                       ...donePlane  33/68 , block   1/1              :                                          ...read & mask data                  ...filtering                 ...estimation               ...saving plane                       ...donePlane  34/68 , block   1/1              :                                          ...read & mask data                  ...filtering                 ...estimation               ...saving plane                       ...donePlane  35/68 , block   1/1              :                                          ...read & mask data                  ...filtering                 ...estimation               ...saving plane                       ...donePlane  36/68 , block   1/1              :                                          ...read & mask data                  ...filtering                 ...estimation               ...saving plane                       ...donePlane  37/68 , block   1/1              :                                          ...read & mask data                  ...filtering                 ...estimation               ...saving plane                       ...donePlane  38/68 , block   1/1              :                                          ...read & mask data                  ...filtering                 ...estimation               ...saving plane                       ...donePlane  39/68 , block   1/1              :                                          ...read & mask data                  ...filtering                 ...estimation               ...saving plane                       ...donePlane  40/68 , block   1/1              :                                          ...read & mask data                  ...filtering                 ...estimation               ...saving plane                       ...donePlane  41/68 , block   1/1              :                                          ...read & mask data                  ...filtering                 ...estimation               ...saving plane                       ...donePlane  42/68 , block   1/1              :                                          ...read & mask data                  ...filtering                 ...estimation               ...saving plane                       ...donePlane  43/68 , block   1/1              :                                          ...read & mask data                  ...filtering                 ...estimation               ...saving plane                       ...donePlane  44/68 , block   1/1              :                                          ...read & mask data                  ...filtering                 ...estimation               ...saving plane                       ...donePlane  45/68 , block   1/1              :                                          ...read & mask data                  ...filtering                 ...estimation               ...saving plane                       ...donePlane  46/68 , block   1/1              :                                          ...read & mask data                  ...filtering                 ...estimation               ...saving plane                       ...donePlane  47/68 , block   1/1              :                                          ...read & mask data                  ...filtering                 ...estimation               ...saving plane                       ...donePlane  48/68 , block   1/1              :                                          ...read & mask data                  ...filtering                 ...estimation               ...saving plane                       ...donePlane  49/68 , block   1/1              :                                          ...read & mask data                  ...filtering                 ...estimation               ...saving plane                       ...donePlane  50/68 , block   1/1              :                                          ...read & mask data                  ...filtering                 ...estimation               ...saving plane                       ...donePlane  51/68 , block   1/1              :                                          ...read & mask data                  ...filtering                 ...estimation               ...saving plane                       ...donePlane  52/68 , block   1/1              :                                          ...read & mask data                  ...filtering                 ...estimation               ...saving plane                       ...donePlane  53/68 , block   1/1              :                                          ...read & mask data                  ...filtering                 ...estimation               ...saving plane                       ...donePlane  54/68 , block   1/1              :                                          ...read & mask data                  ...filtering                 ...estimation               ...saving plane                       ...donePlane  55/68 , block   1/1              :                                          ...read & mask data                  ...filtering                 ...estimation               ...saving plane                       ...donePlane  56/68 , block   1/1              :                                          ...read & mask data                  ...filtering                 ...estimation               ...saving plane                       ...donePlane  57/68 , block   1/1              :                                          ...read & mask data                  ...filtering                 ...estimation               ...saving plane                       ...donePlane  58/68 , block   1/1              :                                          ...read & mask data                  ...filtering                 ...estimation               ...saving plane                       ...donePlane  59/68 , block   1/1              :                                          ...read & mask data                  ...filtering                 ...estimation               ...saving plane                       ...donePlane  60/68 , block   1/1              :                                          ...read & mask data                  ...filtering                 ...estimation               ...saving plane                       ...donePlane  61/68 , block   1/1              :                                          ...read & mask data                  ...filtering                 ...estimation               ...saving plane                       ...donePlane  62/68 , block   1/1              :                                          ...read & mask data                  ...filtering                 ...estimation               ...saving plane                       ...donePlane  63/68 , block   1/1              :                                          ...read & mask data                  ...filtering                 ...estimation               ...saving plane                       ...donePlane  64/68 , block   1/1              :                                          ...read & mask data                  ...filtering                 ...estimation               ...saving plane                       ...donePlane  65/68 , block   1/1              :                                          ...read & mask data                  ...filtering                 ...estimation               ...saving plane                       ...donePlane  66/68 , block   1/1              :                                          ...read & mask data                  ...filtering                 ...estimation               ...saving plane                       ...donePlane  67/68 , block   1/1              :                                          ...read & mask data                  ...filtering                 ...estimation               ...saving plane                       ...donePlane  68/68 , block   1/1              :                                          ...read & mask data                  ...filtering                 ...estimation               ...saving plane                       ...done
Spatial non-sphericity (over scans)     :      ...estimating derivatives ...writing resels/voxel image                       ...done
Saving results                          :                     ...writing                       ...done
Completed                               :          22:28:24 - 13/02/2016
...use the results section for assessment

Done
Done    'Model estimation'
Running 'Contrast Manager'
   Changing directory to: /home/neugrid029/home_cream_631855649/CREAM631855649/COMMON_FILES
1 -1  <-   (right padded with 3 zeros)
	contrast image  1               : (spm_add)      ...initialising        ...computing       ...written con_0001.img
	spm{T} image  1                 :                   ...computing                    ...writing      ...written spmT_0001.img
   Changing back to directory: /home/neugrid029/home_cream_631855649/CREAM631855649/COMMON_FILES
Done    'Contrast Manager'
Running 'Results Report'

SPM8: spm_results_ui (v4977)                       22:28:25 - 13/02/2016
========================================================================
	SPM computation                 :                ...initialising           ...height threshold           ...extent threshold                       ...done


------------------------------------------------------------------------
Running job #2
------------------------------------------------------------------------
Running 'Print'

Printing to
/home/neugrid029/home_cream_631855649/CREAM631855649/COMMON_FILES/spm_2016Feb13.ps
Done    'Print'
Done

Done    'Results Report'
Done

Execution failed: batchlauncher.mExecution failed: -displayExecution failed: localhost:13891Bye for now...

SPM8 (5242): /opt/exp_soft/neugrid/spm-8_r5236/spm8_mcr/spm8
 ___  ____  __  __                                            
/ __)(  _ \(  \/  )                                           
\__ \ )___/ )    (   Statistical Parametric Mapping           
(___/(__)  (_/\/\_)  SPM8 - http://www.fil.ion.ucl.ac.uk/spm/


SPM8: spm_results_ui (v4977)                       22:28:49 - 13/02/2016
========================================================================
	SPM computation                 :                ...initialising           ...height threshold           ...extent threshold                       ...done
	SPM computation                 :                ...initialising           ...height threshold           ...extent threshold                       ...done
{Warning: Empty registry handle} 
> In spm_XYZreg at 581
  In spm_list at 741
  In spm_list at 137
  In spm_jobman>load_jobs at 405
  In spm_jobman at 131
  In spm_standalone at 31

myCellArray = 

  Columns 1 through 6

    [0.0401]    [8]    [    0.3560]    [    0.1484]    [ 141]    [    0.0742]
          []     []    [2.4789e-05]    [3.3429e-05]    [1465]    [4.1787e-06]
          []     []              []              []        []              []
          []     []              []              []        []              []
          []     []    [    0.2426]    [    0.1249]    [ 180]    [    0.0468]
          []     []              []              []        []              []
          []     []    [    0.0012]    [8.0235e-04]    [ 835]    [2.0059e-04]
          []     []              []              []        []              []
          []     []              []              []        []              []
          []     []    [    0.5082]    [    0.1914]    [ 104]    [    0.1196]
          []     []              []              []        []              []
          []     []    [    0.8902]    [    0.4214]    [  33]    [    0.3724]
          []     []    [    0.9179]    [    0.4214]    [  27]    [    0.4214]
          []     []    [    0.8853]    [    0.4214]    [  34]    [    0.3650]

  Columns 7 through 11

    [0.0015]    [0.0044]    [5.7307]    [5.3264]    [5.0085e-08]
    [0.0026]    [0.0044]    [5.5939]    [5.2149]    [9.1961e-08]
    [0.0037]    [0.0044]    [5.5050]    [5.1419]    [1.3600e-07]
    [0.0549]    [0.0500]    [4.7642]    [4.5183]    [3.1167e-06]
    [0.0735]    [0.0518]    [4.6772]    [4.4433]    [4.4296e-06]
    [0.9344]    [0.6431]    [3.4922]    [3.3869]    [3.5345e-04]
    [0.2142]    [0.1084]    [4.3300]    [4.1404]    [1.7336e-05]
    [0.2172]    [0.1084]    [4.3251]    [4.1361]    [1.7664e-05]
    [0.3844]    [0.1908]    [4.1062]    [3.9421]    [4.0381e-05]
    [0.8298]    [0.5699]    [3.6559]    [3.5365]    [2.0271e-04]
    [0.8961]    [0.6167]    [3.5636]    [3.4522]    [2.7799e-04]
    [0.8816]    [0.6167]    [3.5862]    [3.4730]    [2.5739e-04]
    [0.9295]    [0.6431]    [3.5027]    [3.3965]    [3.4130e-04]
    [0.9747]    [0.6850]    [3.3730]    [3.2772]    [5.2412e-04]

  Column 12

    [3x1 double]
    [3x1 double]
    [3x1 double]
    [3x1 double]
    [3x1 double]
    [3x1 double]
    [3x1 double]
    [3x1 double]
    [3x1 double]
    [3x1 double]
    [3x1 double]
    [3x1 double]
    [3x1 double]
    [3x1 double]


myColumn = 

    [5.7307]
    [5.5939]
    [5.5050]
    [4.7642]
    [4.6772]
    [3.4922]
    [4.3300]
    [4.3251]
    [4.1062]
    [3.6559]
    [3.5636]
    [3.5862]
    [3.5027]
    [3.3730]

{Warning: No SPM5/SPM8 job found in './pz_query_spm.m'} 
> In spm_jobman>load_jobs at 410
  In spm_jobman at 131
  In spm_standalone at 31
Execution failed: ./pz_query_spm.mBye for now...

------------------------------------------
Setting up environment variables
---
LD_LIBRARY_PATH is .:/opt/exp_soft/neugrid/spm-8_r5236/MATLAB_Compiler_Runtime/v713/runtime/glnxa64:/opt/exp_soft/neugrid/spm-8_r5236/MATLAB_Compiler_Runtime/v713/bin/glnxa64:/opt/exp_soft/neugrid/spm-8_r5236/MATLAB_Compiler_Runtime/v713/sys/os/glnxa64:/opt/exp_soft/neugrid/spm-8_r5236/MATLAB_Compiler_Runtime/v713/sys/java/jre/glnxa64/jre/lib/amd64/native_threads:/opt/exp_soft/neugrid/spm-8_r5236/MATLAB_Compiler_Runtime/v713/sys/java/jre/glnxa64/jre/lib/amd64/server:/opt/exp_soft/neugrid/spm-8_r5236/MATLAB_Compiler_Runtime/v713/sys/java/jre/glnxa64/jre/lib/amd64/client:/opt/exp_soft/neugrid/spm-8_r5236/MATLAB_Compiler_Runtime/v713/sys/java/jre/glnxa64/jre/lib/amd64
  adding: SPM.mat (deflated 61%)
  adding: spmT_0001.hdr (deflated 64%)
  adding: spmT_0001.img (deflated 62%)

#########################################################################
#			LATEX REPORT GENERATION				#
#########################################################################

This is pdfTeX, Version 3.1415926-2.5-1.40.14 (TeX Live 2013)
 restricted \write18 enabled.
entering extended mode
(./template1.tex
LaTeX2e <2011/06/27>
Babel <3.9f> and hyphenation patterns for 78 languages loaded.
(/opt/exp_soft/neugrid/texlive-2012/texmf-dist/tex/latex/base/article.cls
Document Class: article 2007/10/19 v1.4h Standard LaTeX document class
(/opt/exp_soft/neugrid/texlive-2012/texmf-dist/tex/latex/base/size11.clo))
(/opt/exp_soft/neugrid/texlive-2012/texmf-dist/tex/latex/psnfss/helvet.sty
(/opt/exp_soft/neugrid/texlive-2012/texmf-dist/tex/latex/graphics/keyval.sty))
(/opt/exp_soft/neugrid/texlive-2012/texmf-dist/tex/generic/babel/babel.sty
(/opt/exp_soft/neugrid/texlive-2012/texmf-dist/tex/generic/babel-english/englis
h.ldf
(/opt/exp_soft/neugrid/texlive-2012/texmf-dist/tex/generic/babel/babel.def)))
(/opt/exp_soft/neugrid/texlive-2012/texmf-dist/tex/latex/base/fontenc.sty
(/opt/exp_soft/neugrid/texlive-2012/texmf-dist/tex/latex/base/t1enc.def))
(/opt/exp_soft/neugrid/texlive-2012/texmf-dist/tex/latex/ntgclass/a4.sty)
(/opt/exp_soft/neugrid/texlive-2012/texmf-dist/tex/latex/tools/indentfirst.sty)
 (/opt/exp_soft/neugrid/texlive-2012/texmf-dist/tex/latex/fancyhdr/fancyhdr.sty
)
(/opt/exp_soft/neugrid/texlive-2012/texmf-dist/tex/latex/graphics/graphicx.sty
(/opt/exp_soft/neugrid/texlive-2012/texmf-dist/tex/latex/graphics/graphics.sty
(/opt/exp_soft/neugrid/texlive-2012/texmf-dist/tex/latex/graphics/trig.sty)
(/opt/exp_soft/neugrid/texlive-2012/texmf-dist/tex/latex/latexconfig/graphics.c
fg)
(/opt/exp_soft/neugrid/texlive-2012/texmf-dist/tex/latex/pdftex-def/pdftex.def
(/opt/exp_soft/neugrid/texlive-2012/texmf-dist/tex/generic/oberdiek/infwarerr.s
ty)
(/opt/exp_soft/neugrid/texlive-2012/texmf-dist/tex/generic/oberdiek/ltxcmds.sty
))))
(/opt/exp_soft/neugrid/texlive-2012/texmf-dist/tex/latex/subfigure/subfigure.st
y
****************************************
* Local config file subfigure.cfg used *
****************************************

(/opt/exp_soft/neugrid/texlive-2012/texmf-dist/tex/latex/subfigure/subfigure.cf
g))
(/opt/exp_soft/neugrid/texlive-2012/texmf-dist/tex/latex/caption/caption.sty
(/opt/exp_soft/neugrid/texlive-2012/texmf-dist/tex/latex/caption/caption3.sty))
 (/opt/exp_soft/neugrid/texlive-2012/texmf-dist/tex/latex/wrapfig/wrapfig.sty)
(/opt/exp_soft/neugrid/texlive-2012/texmf-dist/tex/latex/url/url.sty)
(/opt/exp_soft/neugrid/texlive-2012/texmf-dist/tex/latex/pgfplots/pgfplots.sty
(/opt/exp_soft/neugrid/texlive-2012/texmf-dist/tex/generic/pgfplots/pgfplots.re
vision.tex)
(/opt/exp_soft/neugrid/texlive-2012/texmf-dist/tex/latex/pgf/frontendlayer/tikz
.sty
(/opt/exp_soft/neugrid/texlive-2012/texmf-dist/tex/latex/pgf/basiclayer/pgf.sty

(/opt/exp_soft/neugrid/texlive-2012/texmf-dist/tex/latex/pgf/utilities/pgfrcs.s
ty
(/opt/exp_soft/neugrid/texlive-2012/texmf-dist/tex/generic/pgf/utilities/pgfuti
l-common.tex)
(/opt/exp_soft/neugrid/texlive-2012/texmf-dist/tex/generic/pgf/utilities/pgfuti
l-latex.def
(/opt/exp_soft/neugrid/texlive-2012/texmf-dist/tex/latex/ms/everyshi.sty))
(/opt/exp_soft/neugrid/texlive-2012/texmf-dist/tex/generic/pgf/utilities/pgfrcs
.code.tex))
(/opt/exp_soft/neugrid/texlive-2012/texmf-dist/tex/latex/pgf/basiclayer/pgfcore
.sty
(/opt/exp_soft/neugrid/texlive-2012/texmf-dist/tex/latex/pgf/systemlayer/pgfsys
.sty
(/opt/exp_soft/neugrid/texlive-2012/texmf-dist/tex/generic/pgf/systemlayer/pgfs
ys.code.tex
(/opt/exp_soft/neugrid/texlive-2012/texmf-dist/tex/generic/pgf/utilities/pgfkey
s.code.tex
(/opt/exp_soft/neugrid/texlive-2012/texmf-dist/tex/generic/pgf/utilities/pgfkey
sfiltered.code.tex))
(/opt/exp_soft/neugrid/texlive-2012/texmf-dist/tex/generic/pgf/systemlayer/pgf.
cfg)
(/opt/exp_soft/neugrid/texlive-2012/texmf-dist/tex/generic/pgf/systemlayer/pgfs
ys-pdftex.def
(/opt/exp_soft/neugrid/texlive-2012/texmf-dist/tex/generic/pgf/systemlayer/pgfs
ys-common-pdf.def)))
(/opt/exp_soft/neugrid/texlive-2012/texmf-dist/tex/generic/pgf/systemlayer/pgfs
yssoftpath.code.tex)
(/opt/exp_soft/neugrid/texlive-2012/texmf-dist/tex/generic/pgf/systemlayer/pgfs
ysprotocol.code.tex))
(/opt/exp_soft/neugrid/texlive-2012/texmf-dist/tex/latex/xcolor/xcolor.sty
(/opt/exp_soft/neugrid/texlive-2012/texmf-dist/tex/latex/latexconfig/color.cfg)
)
(/opt/exp_soft/neugrid/texlive-2012/texmf-dist/tex/generic/pgf/basiclayer/pgfco
re.code.tex
(/opt/exp_soft/neugrid/texlive-2012/texmf-dist/tex/generic/pgf/math/pgfmath.cod
e.tex
(/opt/exp_soft/neugrid/texlive-2012/texmf-dist/tex/generic/pgf/math/pgfmathcalc
.code.tex
(/opt/exp_soft/neugrid/texlive-2012/texmf-dist/tex/generic/pgf/math/pgfmathutil
.code.tex)
(/opt/exp_soft/neugrid/texlive-2012/texmf-dist/tex/generic/pgf/math/pgfmathpars
er.code.tex)
(/opt/exp_soft/neugrid/texlive-2012/texmf-dist/tex/generic/pgf/math/pgfmathfunc
tions.code.tex
(/opt/exp_soft/neugrid/texlive-2012/texmf-dist/tex/generic/pgf/math/pgfmathfunc
tions.basic.code.tex)
(/opt/exp_soft/neugrid/texlive-2012/texmf-dist/tex/generic/pgf/math/pgfmathfunc
tions.trigonometric.code.tex)
(/opt/exp_soft/neugrid/texlive-2012/texmf-dist/tex/generic/pgf/math/pgfmathfunc
tions.random.code.tex)
(/opt/exp_soft/neugrid/texlive-2012/texmf-dist/tex/generic/pgf/math/pgfmathfunc
tions.comparison.code.tex)
(/opt/exp_soft/neugrid/texlive-2012/texmf-dist/tex/generic/pgf/math/pgfmathfunc
tions.base.code.tex)
(/opt/exp_soft/neugrid/texlive-2012/texmf-dist/tex/generic/pgf/math/pgfmathfunc
tions.round.code.tex)
(/opt/exp_soft/neugrid/texlive-2012/texmf-dist/tex/generic/pgf/math/pgfmathfunc
tions.misc.code.tex)))
(/opt/exp_soft/neugrid/texlive-2012/texmf-dist/tex/generic/pgf/math/pgfmathfloa
t.code.tex))
(/opt/exp_soft/neugrid/texlive-2012/texmf-dist/tex/generic/pgf/basiclayer/pgfco
repoints.code.tex)
(/opt/exp_soft/neugrid/texlive-2012/texmf-dist/tex/generic/pgf/basiclayer/pgfco
repathconstruct.code.tex)
(/opt/exp_soft/neugrid/texlive-2012/texmf-dist/tex/generic/pgf/basiclayer/pgfco
repathusage.code.tex)
(/opt/exp_soft/neugrid/texlive-2012/texmf-dist/tex/generic/pgf/basiclayer/pgfco
rescopes.code.tex)
(/opt/exp_soft/neugrid/texlive-2012/texmf-dist/tex/generic/pgf/basiclayer/pgfco
regraphicstate.code.tex)
(/opt/exp_soft/neugrid/texlive-2012/texmf-dist/tex/generic/pgf/basiclayer/pgfco
retransformations.code.tex)
(/opt/exp_soft/neugrid/texlive-2012/texmf-dist/tex/generic/pgf/basiclayer/pgfco
requick.code.tex)
(/opt/exp_soft/neugrid/texlive-2012/texmf-dist/tex/generic/pgf/basiclayer/pgfco
reobjects.code.tex)
(/opt/exp_soft/neugrid/texlive-2012/texmf-dist/tex/generic/pgf/basiclayer/pgfco
repathprocessing.code.tex)
(/opt/exp_soft/neugrid/texlive-2012/texmf-dist/tex/generic/pgf/basiclayer/pgfco
rearrows.code.tex)
(/opt/exp_soft/neugrid/texlive-2012/texmf-dist/tex/generic/pgf/basiclayer/pgfco
reshade.code.tex)
(/opt/exp_soft/neugrid/texlive-2012/texmf-dist/tex/generic/pgf/basiclayer/pgfco
reimage.code.tex
(/opt/exp_soft/neugrid/texlive-2012/texmf-dist/tex/generic/pgf/basiclayer/pgfco
reexternal.code.tex))
(/opt/exp_soft/neugrid/texlive-2012/texmf-dist/tex/generic/pgf/basiclayer/pgfco
relayers.code.tex)
(/opt/exp_soft/neugrid/texlive-2012/texmf-dist/tex/generic/pgf/basiclayer/pgfco
retransparency.code.tex)
(/opt/exp_soft/neugrid/texlive-2012/texmf-dist/tex/generic/pgf/basiclayer/pgfco
repatterns.code.tex)))
(/opt/exp_soft/neugrid/texlive-2012/texmf-dist/tex/generic/pgf/modules/pgfmodul
eshapes.code.tex)
(/opt/exp_soft/neugrid/texlive-2012/texmf-dist/tex/generic/pgf/modules/pgfmodul
eplot.code.tex)
(/opt/exp_soft/neugrid/texlive-2012/texmf-dist/tex/latex/pgf/compatibility/pgfc
omp-version-0-65.sty)
(/opt/exp_soft/neugrid/texlive-2012/texmf-dist/tex/latex/pgf/compatibility/pgfc
omp-version-1-18.sty))
(/opt/exp_soft/neugrid/texlive-2012/texmf-dist/tex/latex/pgf/utilities/pgffor.s
ty
(/opt/exp_soft/neugrid/texlive-2012/texmf-dist/tex/latex/pgf/utilities/pgfkeys.
sty
(/opt/exp_soft/neugrid/texlive-2012/texmf-dist/tex/generic/pgf/utilities/pgfkey
s.code.tex))
(/opt/exp_soft/neugrid/texlive-2012/texmf-dist/tex/generic/pgf/utilities/pgffor
.code.tex))
(/opt/exp_soft/neugrid/texlive-2012/texmf-dist/tex/generic/pgf/frontendlayer/ti
kz/tikz.code.tex
(/opt/exp_soft/neugrid/texlive-2012/texmf-dist/tex/generic/pgf/libraries/pgflib
raryplothandlers.code.tex)
(/opt/exp_soft/neugrid/texlive-2012/texmf-dist/tex/generic/pgf/modules/pgfmodul
ematrix.code.tex)
(/opt/exp_soft/neugrid/texlive-2012/texmf-dist/tex/generic/pgf/frontendlayer/ti
kz/libraries/tikzlibrarytopaths.code.tex)))
(/opt/exp_soft/neugrid/texlive-2012/texmf-dist/tex/generic/pgfplots/pgfplots.co
de.tex
(/opt/exp_soft/neugrid/texlive-2012/texmf-dist/tex/generic/pgfplots/pgfplotscor
e.code.tex
(/opt/exp_soft/neugrid/texlive-2012/texmf-dist/tex/generic/pgfplots/sys/pgfplot
ssysgeneric.code.tex))
(/opt/exp_soft/neugrid/texlive-2012/texmf-dist/tex/generic/pgfplots/libs/pgfplo
tslibrary.code.tex)
(/opt/exp_soft/neugrid/texlive-2012/texmf-dist/tex/generic/pgfplots/oldpgfcompa
tib/pgfplotsoldpgfsupp_loader.code.tex
Package pgfplots: loading complementary code for your PGF version...

(/opt/exp_soft/neugrid/texlive-2012/texmf-dist/tex/generic/pgfplots/oldpgfcompa
tib/pgfplotsoldpgfsupp_misc.code.tex)
(/opt/exp_soft/neugrid/texlive-2012/texmf-dist/tex/generic/pgfplots/oldpgfcompa
tib/pgfplotsoldpgfsupp_pgfkeys.code.tex
(/opt/exp_soft/neugrid/texlive-2012/texmf-dist/tex/generic/pgfplots/oldpgfcompa
tib/pgfplotsoldpgfsupp_pgfkeysfiltered.code.tex))
(/opt/exp_soft/neugrid/texlive-2012/texmf-dist/tex/generic/pgfplots/oldpgfcompa
tib/pgfplotsoldpgfsupp_pgfmathfloat.code.tex)
(/opt/exp_soft/neugrid/texlive-2012/texmf-dist/tex/generic/pgfplots/oldpgfcompa
tib/pgfplotsoldpgfsupp_pgflibraryplothandlers.code.tex)
(/opt/exp_soft/neugrid/texlive-2012/texmf-dist/tex/generic/pgfplots/oldpgfcompa
tib/pgfplotsoldpgfsupp_pgflibraryfpu.code.tex)
(/opt/exp_soft/neugrid/texlive-2012/texmf-dist/tex/generic/pgfplots/oldpgfcompa
tib/pgfplotsoldpgfsupp_pgfcorescopes.code.tex)
(/opt/exp_soft/neugrid/texlive-2012/texmf-dist/tex/generic/pgfplots/oldpgfcompa
tib/pgfplotsoldpgfsupp_pgfcorelayers.code.tex))
(/opt/exp_soft/neugrid/texlive-2012/texmf-dist/tex/generic/pgfplots/util/pgfplo
tsutil.code.tex
(/opt/exp_soft/neugrid/texlive-2012/texmf-dist/tex/generic/pgfplots/liststructu
re/pgfplotsliststructure.code.tex)
(/opt/exp_soft/neugrid/texlive-2012/texmf-dist/tex/generic/pgfplots/liststructu
re/pgfplotsliststructureext.code.tex)
(/opt/exp_soft/neugrid/texlive-2012/texmf-dist/tex/generic/pgfplots/liststructu
re/pgfplotsarray.code.tex)
(/opt/exp_soft/neugrid/texlive-2012/texmf-dist/tex/generic/pgfplots/liststructu
re/pgfplotsmatrix.code.tex)
(/opt/exp_soft/neugrid/texlive-2012/texmf-dist/tex/generic/pgfplots/numtable/pg
fplotstableshared.code.tex)
(/opt/exp_soft/neugrid/texlive-2012/texmf-dist/tex/generic/pgfplots/liststructu
re/pgfplotsdeque.code.tex)
(/opt/exp_soft/neugrid/texlive-2012/texmf-dist/tex/generic/pgfplots/util/pgfplo
tsbinary.code.tex
(/opt/exp_soft/neugrid/texlive-2012/texmf-dist/tex/generic/pgfplots/util/pgfplo
tsbinary.data.code.tex))
(/opt/exp_soft/neugrid/texlive-2012/texmf-dist/tex/generic/pgfplots/util/pgfplo
tsutil.verb.code.tex)
(/opt/exp_soft/neugrid/texlive-2012/texmf-dist/tex/generic/pgfplots/libs/pgflib
rarypgfplots.surfshading.code.tex
(/opt/exp_soft/neugrid/texlive-2012/texmf-dist/tex/generic/pgfplots/sys/pgflibr
arypgfplots.surfshading.pgfsys-pdftex.def)))
(/opt/exp_soft/neugrid/texlive-2012/texmf-dist/tex/generic/pgfplots/util/pgfplo
tscolormap.code.tex
(/opt/exp_soft/neugrid/texlive-2012/texmf-dist/tex/generic/pgfplots/util/pgfplo
tscolor.code.tex))
(/opt/exp_soft/neugrid/texlive-2012/texmf-dist/tex/generic/pgfplots/pgfplotssta
ckedplots.code.tex)
(/opt/exp_soft/neugrid/texlive-2012/texmf-dist/tex/generic/pgfplots/pgfplotsplo
thandlers.code.tex
(/opt/exp_soft/neugrid/texlive-2012/texmf-dist/tex/generic/pgfplots/pgfplotsmes
hplothandler.code.tex))
(/opt/exp_soft/neugrid/texlive-2012/texmf-dist/tex/generic/pgfplots/pgfplots.sc
aling.code.tex)
(/opt/exp_soft/neugrid/texlive-2012/texmf-dist/tex/generic/pgfplots/pgfplotscoo
rdprocessing.code.tex)
(/opt/exp_soft/neugrid/texlive-2012/texmf-dist/tex/generic/pgfplots/pgfplotstic
ks.code.tex)
(/opt/exp_soft/neugrid/texlive-2012/texmf-dist/tex/generic/pgfplots/pgfplots.pa
ths.code.tex)
(/opt/exp_soft/neugrid/texlive-2012/texmf-dist/tex/generic/pgf/frontendlayer/ti
kz/libraries/tikzlibrarydecorations.code.tex
(/opt/exp_soft/neugrid/texlive-2012/texmf-dist/tex/generic/pgf/modules/pgfmodul
edecorations.code.tex))
(/opt/exp_soft/neugrid/texlive-2012/texmf-dist/tex/generic/pgf/frontendlayer/ti
kz/libraries/tikzlibrarydecorations.pathmorphing.code.tex
(/opt/exp_soft/neugrid/texlive-2012/texmf-dist/tex/generic/pgf/libraries/decora
tions/pgflibrarydecorations.pathmorphing.code.tex))
(/opt/exp_soft/neugrid/texlive-2012/texmf-dist/tex/generic/pgf/frontendlayer/ti
kz/libraries/tikzlibrarydecorations.pathreplacing.code.tex
(/opt/exp_soft/neugrid/texlive-2012/texmf-dist/tex/generic/pgf/libraries/decora
tions/pgflibrarydecorations.pathreplacing.code.tex)))
(/opt/exp_soft/neugrid/texlive-2012/texmf-dist/tex/generic/pgf/frontendlayer/ti
kz/libraries/tikzlibraryplotmarks.code.tex
(/opt/exp_soft/neugrid/texlive-2012/texmf-dist/tex/generic/pgf/libraries/pgflib
raryplotmarks.code.tex)))
(/opt/exp_soft/neugrid/texlive-2012/texmf-dist/tex/generic/pgfplots/libs/tikzli
brarypgfplots.groupplots.code.tex
(/opt/exp_soft/neugrid/texlive-2012/texmf-dist/tex/generic/pgf/frontendlayer/ti
kz/libraries/tikzlibrarycalc.code.tex))
No file template1.aux.
(/opt/exp_soft/neugrid/texlive-2012/texmf-dist/tex/latex/psnfss/t1phv.fd)
(/opt/exp_soft/neugrid/texlive-2012/texmf-dist/tex/context/base/supp-pdf.mkii
[Loading MPS to PDF converter (version 2006.09.02).]
)
(/opt/exp_soft/neugrid/texlive-2012/texmf-dist/tex/generic/oberdiek/pdftexcmds.
sty
(/opt/exp_soft/neugrid/texlive-2012/texmf-dist/tex/generic/oberdiek/ifluatex.st
y)
(/opt/exp_soft/neugrid/texlive-2012/texmf-dist/tex/generic/oberdiek/ifpdf.sty))

(/opt/exp_soft/neugrid/texlive-2012/texmf-dist/tex/latex/oberdiek/epstopdf-base
.sty
(/opt/exp_soft/neugrid/texlive-2012/texmf-dist/tex/latex/oberdiek/grfext.sty
(/opt/exp_soft/neugrid/texlive-2012/texmf-dist/tex/generic/oberdiek/kvdefinekey
s.sty))
(/opt/exp_soft/neugrid/texlive-2012/texmf-dist/tex/latex/oberdiek/kvoptions.sty

(/opt/exp_soft/neugrid/texlive-2012/texmf-dist/tex/generic/oberdiek/kvsetkeys.s
ty
(/opt/exp_soft/neugrid/texlive-2012/texmf-dist/tex/generic/oberdiek/etexcmds.st
y)))
(/opt/exp_soft/neugrid/texlive-2012/texmf-dist/tex/latex/latexconfig/epstopdf-s
ys.cfg)) ABD: EveryShipout initializing macros
Package pgfplots notification 'compat/show suggested version=true': you might b
enefit from \pgfplotsset{compat=1.8} (current compat level: 1.6).

<N4Uspmgridlogo.pdf, id=4, 489.9906pt x 143.0946pt> <use N4Uspmgridlogo.pdf>
<FirstPage.pdf, id=5, 614.295pt x 794.97pt> <use FirstPage.pdf>
Overfull \hbox (10.13364pt too wide) in paragraph at lines 68--69
[]  
[1{/opt/exp_soft/neugrid/texlive-2012/texmf-var/fonts/map/pdftex/updmap/pdftex.
map} <./FirstPage.pdf> <./N4Uspmgridlogo.pdf>] (./template1.aux) )
(see the transcript file for additional information){/opt/exp_soft/neugrid/texl
ive-2012/texmf-dist/fonts/enc/dvips/base/8r.enc}</opt/exp_soft/neugrid/texlive-
2012/texmf-dist/fonts/type1/urw/helvetic/uhvb8a.pfb></opt/exp_soft/neugrid/texl
ive-2012/texmf-dist/fonts/type1/urw/helvetic/uhvr8a.pfb>
Output written on template1.pdf (1 page, 85139 bytes).
Transcript written on template1.log.
This is pdfTeX, Version 3.1415926-2.5-1.40.14 (TeX Live 2013)
 restricted \write18 enabled.
entering extended mode
(./template2.tex
LaTeX2e <2011/06/27>
Babel <3.9f> and hyphenation patterns for 78 languages loaded.
(/opt/exp_soft/neugrid/texlive-2012/texmf-dist/tex/latex/base/article.cls
Document Class: article 2007/10/19 v1.4h Standard LaTeX document class
(/opt/exp_soft/neugrid/texlive-2012/texmf-dist/tex/latex/base/size11.clo))
(/opt/exp_soft/neugrid/texlive-2012/texmf-dist/tex/latex/psnfss/helvet.sty
(/opt/exp_soft/neugrid/texlive-2012/texmf-dist/tex/latex/graphics/keyval.sty))
(/opt/exp_soft/neugrid/texlive-2012/texmf-dist/tex/generic/babel/babel.sty
(/opt/exp_soft/neugrid/texlive-2012/texmf-dist/tex/generic/babel-english/englis
h.ldf
(/opt/exp_soft/neugrid/texlive-2012/texmf-dist/tex/generic/babel/babel.def)))
(/opt/exp_soft/neugrid/texlive-2012/texmf-dist/tex/latex/base/fontenc.sty
(/opt/exp_soft/neugrid/texlive-2012/texmf-dist/tex/latex/base/t1enc.def))
(/opt/exp_soft/neugrid/texlive-2012/texmf-dist/tex/latex/ntgclass/a4.sty)
(/opt/exp_soft/neugrid/texlive-2012/texmf-dist/tex/latex/tools/indentfirst.sty)
 (/opt/exp_soft/neugrid/texlive-2012/texmf-dist/tex/latex/fancyhdr/fancyhdr.sty
)
(/opt/exp_soft/neugrid/texlive-2012/texmf-dist/tex/latex/graphics/graphicx.sty
(/opt/exp_soft/neugrid/texlive-2012/texmf-dist/tex/latex/graphics/graphics.sty
(/opt/exp_soft/neugrid/texlive-2012/texmf-dist/tex/latex/graphics/trig.sty)
(/opt/exp_soft/neugrid/texlive-2012/texmf-dist/tex/latex/latexconfig/graphics.c
fg)
(/opt/exp_soft/neugrid/texlive-2012/texmf-dist/tex/latex/pdftex-def/pdftex.def
(/opt/exp_soft/neugrid/texlive-2012/texmf-dist/tex/generic/oberdiek/infwarerr.s
ty)
(/opt/exp_soft/neugrid/texlive-2012/texmf-dist/tex/generic/oberdiek/ltxcmds.sty
))))
(/opt/exp_soft/neugrid/texlive-2012/texmf-dist/tex/latex/subfigure/subfigure.st
y
****************************************
* Local config file subfigure.cfg used *
****************************************

(/opt/exp_soft/neugrid/texlive-2012/texmf-dist/tex/latex/subfigure/subfigure.cf
g))
(/opt/exp_soft/neugrid/texlive-2012/texmf-dist/tex/latex/caption/caption.sty
(/opt/exp_soft/neugrid/texlive-2012/texmf-dist/tex/latex/caption/caption3.sty))
 (/opt/exp_soft/neugrid/texlive-2012/texmf-dist/tex/latex/wrapfig/wrapfig.sty)
(/opt/exp_soft/neugrid/texlive-2012/texmf-dist/tex/latex/url/url.sty)
(/opt/exp_soft/neugrid/texlive-2012/texmf-dist/tex/latex/pgfplots/pgfplots.sty
(/opt/exp_soft/neugrid/texlive-2012/texmf-dist/tex/generic/pgfplots/pgfplots.re
vision.tex)
(/opt/exp_soft/neugrid/texlive-2012/texmf-dist/tex/latex/pgf/frontendlayer/tikz
.sty
(/opt/exp_soft/neugrid/texlive-2012/texmf-dist/tex/latex/pgf/basiclayer/pgf.sty

(/opt/exp_soft/neugrid/texlive-2012/texmf-dist/tex/latex/pgf/utilities/pgfrcs.s
ty
(/opt/exp_soft/neugrid/texlive-2012/texmf-dist/tex/generic/pgf/utilities/pgfuti
l-common.tex)
(/opt/exp_soft/neugrid/texlive-2012/texmf-dist/tex/generic/pgf/utilities/pgfuti
l-latex.def
(/opt/exp_soft/neugrid/texlive-2012/texmf-dist/tex/latex/ms/everyshi.sty))
(/opt/exp_soft/neugrid/texlive-2012/texmf-dist/tex/generic/pgf/utilities/pgfrcs
.code.tex))
(/opt/exp_soft/neugrid/texlive-2012/texmf-dist/tex/latex/pgf/basiclayer/pgfcore
.sty
(/opt/exp_soft/neugrid/texlive-2012/texmf-dist/tex/latex/pgf/systemlayer/pgfsys
.sty
(/opt/exp_soft/neugrid/texlive-2012/texmf-dist/tex/generic/pgf/systemlayer/pgfs
ys.code.tex
(/opt/exp_soft/neugrid/texlive-2012/texmf-dist/tex/generic/pgf/utilities/pgfkey
s.code.tex
(/opt/exp_soft/neugrid/texlive-2012/texmf-dist/tex/generic/pgf/utilities/pgfkey
sfiltered.code.tex))
(/opt/exp_soft/neugrid/texlive-2012/texmf-dist/tex/generic/pgf/systemlayer/pgf.
cfg)
(/opt/exp_soft/neugrid/texlive-2012/texmf-dist/tex/generic/pgf/systemlayer/pgfs
ys-pdftex.def
(/opt/exp_soft/neugrid/texlive-2012/texmf-dist/tex/generic/pgf/systemlayer/pgfs
ys-common-pdf.def)))
(/opt/exp_soft/neugrid/texlive-2012/texmf-dist/tex/generic/pgf/systemlayer/pgfs
yssoftpath.code.tex)
(/opt/exp_soft/neugrid/texlive-2012/texmf-dist/tex/generic/pgf/systemlayer/pgfs
ysprotocol.code.tex))
(/opt/exp_soft/neugrid/texlive-2012/texmf-dist/tex/latex/xcolor/xcolor.sty
(/opt/exp_soft/neugrid/texlive-2012/texmf-dist/tex/latex/latexconfig/color.cfg)
)
(/opt/exp_soft/neugrid/texlive-2012/texmf-dist/tex/generic/pgf/basiclayer/pgfco
re.code.tex
(/opt/exp_soft/neugrid/texlive-2012/texmf-dist/tex/generic/pgf/math/pgfmath.cod
e.tex
(/opt/exp_soft/neugrid/texlive-2012/texmf-dist/tex/generic/pgf/math/pgfmathcalc
.code.tex
(/opt/exp_soft/neugrid/texlive-2012/texmf-dist/tex/generic/pgf/math/pgfmathutil
.code.tex)
(/opt/exp_soft/neugrid/texlive-2012/texmf-dist/tex/generic/pgf/math/pgfmathpars
er.code.tex)
(/opt/exp_soft/neugrid/texlive-2012/texmf-dist/tex/generic/pgf/math/pgfmathfunc
tions.code.tex
(/opt/exp_soft/neugrid/texlive-2012/texmf-dist/tex/generic/pgf/math/pgfmathfunc
tions.basic.code.tex)
(/opt/exp_soft/neugrid/texlive-2012/texmf-dist/tex/generic/pgf/math/pgfmathfunc
tions.trigonometric.code.tex)
(/opt/exp_soft/neugrid/texlive-2012/texmf-dist/tex/generic/pgf/math/pgfmathfunc
tions.random.code.tex)
(/opt/exp_soft/neugrid/texlive-2012/texmf-dist/tex/generic/pgf/math/pgfmathfunc
tions.comparison.code.tex)
(/opt/exp_soft/neugrid/texlive-2012/texmf-dist/tex/generic/pgf/math/pgfmathfunc
tions.base.code.tex)
(/opt/exp_soft/neugrid/texlive-2012/texmf-dist/tex/generic/pgf/math/pgfmathfunc
tions.round.code.tex)
(/opt/exp_soft/neugrid/texlive-2012/texmf-dist/tex/generic/pgf/math/pgfmathfunc
tions.misc.code.tex)))
(/opt/exp_soft/neugrid/texlive-2012/texmf-dist/tex/generic/pgf/math/pgfmathfloa
t.code.tex))
(/opt/exp_soft/neugrid/texlive-2012/texmf-dist/tex/generic/pgf/basiclayer/pgfco
repoints.code.tex)
(/opt/exp_soft/neugrid/texlive-2012/texmf-dist/tex/generic/pgf/basiclayer/pgfco
repathconstruct.code.tex)
(/opt/exp_soft/neugrid/texlive-2012/texmf-dist/tex/generic/pgf/basiclayer/pgfco
repathusage.code.tex)
(/opt/exp_soft/neugrid/texlive-2012/texmf-dist/tex/generic/pgf/basiclayer/pgfco
rescopes.code.tex)
(/opt/exp_soft/neugrid/texlive-2012/texmf-dist/tex/generic/pgf/basiclayer/pgfco
regraphicstate.code.tex)
(/opt/exp_soft/neugrid/texlive-2012/texmf-dist/tex/generic/pgf/basiclayer/pgfco
retransformations.code.tex)
(/opt/exp_soft/neugrid/texlive-2012/texmf-dist/tex/generic/pgf/basiclayer/pgfco
requick.code.tex)
(/opt/exp_soft/neugrid/texlive-2012/texmf-dist/tex/generic/pgf/basiclayer/pgfco
reobjects.code.tex)
(/opt/exp_soft/neugrid/texlive-2012/texmf-dist/tex/generic/pgf/basiclayer/pgfco
repathprocessing.code.tex)
(/opt/exp_soft/neugrid/texlive-2012/texmf-dist/tex/generic/pgf/basiclayer/pgfco
rearrows.code.tex)
(/opt/exp_soft/neugrid/texlive-2012/texmf-dist/tex/generic/pgf/basiclayer/pgfco
reshade.code.tex)
(/opt/exp_soft/neugrid/texlive-2012/texmf-dist/tex/generic/pgf/basiclayer/pgfco
reimage.code.tex
(/opt/exp_soft/neugrid/texlive-2012/texmf-dist/tex/generic/pgf/basiclayer/pgfco
reexternal.code.tex))
(/opt/exp_soft/neugrid/texlive-2012/texmf-dist/tex/generic/pgf/basiclayer/pgfco
relayers.code.tex)
(/opt/exp_soft/neugrid/texlive-2012/texmf-dist/tex/generic/pgf/basiclayer/pgfco
retransparency.code.tex)
(/opt/exp_soft/neugrid/texlive-2012/texmf-dist/tex/generic/pgf/basiclayer/pgfco
repatterns.code.tex)))
(/opt/exp_soft/neugrid/texlive-2012/texmf-dist/tex/generic/pgf/modules/pgfmodul
eshapes.code.tex)
(/opt/exp_soft/neugrid/texlive-2012/texmf-dist/tex/generic/pgf/modules/pgfmodul
eplot.code.tex)
(/opt/exp_soft/neugrid/texlive-2012/texmf-dist/tex/latex/pgf/compatibility/pgfc
omp-version-0-65.sty)
(/opt/exp_soft/neugrid/texlive-2012/texmf-dist/tex/latex/pgf/compatibility/pgfc
omp-version-1-18.sty))
(/opt/exp_soft/neugrid/texlive-2012/texmf-dist/tex/latex/pgf/utilities/pgffor.s
ty
(/opt/exp_soft/neugrid/texlive-2012/texmf-dist/tex/latex/pgf/utilities/pgfkeys.
sty
(/opt/exp_soft/neugrid/texlive-2012/texmf-dist/tex/generic/pgf/utilities/pgfkey
s.code.tex))
(/opt/exp_soft/neugrid/texlive-2012/texmf-dist/tex/generic/pgf/utilities/pgffor
.code.tex))
(/opt/exp_soft/neugrid/texlive-2012/texmf-dist/tex/generic/pgf/frontendlayer/ti
kz/tikz.code.tex
(/opt/exp_soft/neugrid/texlive-2012/texmf-dist/tex/generic/pgf/libraries/pgflib
raryplothandlers.code.tex)
(/opt/exp_soft/neugrid/texlive-2012/texmf-dist/tex/generic/pgf/modules/pgfmodul
ematrix.code.tex)
(/opt/exp_soft/neugrid/texlive-2012/texmf-dist/tex/generic/pgf/frontendlayer/ti
kz/libraries/tikzlibrarytopaths.code.tex)))
(/opt/exp_soft/neugrid/texlive-2012/texmf-dist/tex/generic/pgfplots/pgfplots.co
de.tex
(/opt/exp_soft/neugrid/texlive-2012/texmf-dist/tex/generic/pgfplots/pgfplotscor
e.code.tex
(/opt/exp_soft/neugrid/texlive-2012/texmf-dist/tex/generic/pgfplots/sys/pgfplot
ssysgeneric.code.tex))
(/opt/exp_soft/neugrid/texlive-2012/texmf-dist/tex/generic/pgfplots/libs/pgfplo
tslibrary.code.tex)
(/opt/exp_soft/neugrid/texlive-2012/texmf-dist/tex/generic/pgfplots/oldpgfcompa
tib/pgfplotsoldpgfsupp_loader.code.tex
Package pgfplots: loading complementary code for your PGF version...

(/opt/exp_soft/neugrid/texlive-2012/texmf-dist/tex/generic/pgfplots/oldpgfcompa
tib/pgfplotsoldpgfsupp_misc.code.tex)
(/opt/exp_soft/neugrid/texlive-2012/texmf-dist/tex/generic/pgfplots/oldpgfcompa
tib/pgfplotsoldpgfsupp_pgfkeys.code.tex
(/opt/exp_soft/neugrid/texlive-2012/texmf-dist/tex/generic/pgfplots/oldpgfcompa
tib/pgfplotsoldpgfsupp_pgfkeysfiltered.code.tex))
(/opt/exp_soft/neugrid/texlive-2012/texmf-dist/tex/generic/pgfplots/oldpgfcompa
tib/pgfplotsoldpgfsupp_pgfmathfloat.code.tex)
(/opt/exp_soft/neugrid/texlive-2012/texmf-dist/tex/generic/pgfplots/oldpgfcompa
tib/pgfplotsoldpgfsupp_pgflibraryplothandlers.code.tex)
(/opt/exp_soft/neugrid/texlive-2012/texmf-dist/tex/generic/pgfplots/oldpgfcompa
tib/pgfplotsoldpgfsupp_pgflibraryfpu.code.tex)
(/opt/exp_soft/neugrid/texlive-2012/texmf-dist/tex/generic/pgfplots/oldpgfcompa
tib/pgfplotsoldpgfsupp_pgfcorescopes.code.tex)
(/opt/exp_soft/neugrid/texlive-2012/texmf-dist/tex/generic/pgfplots/oldpgfcompa
tib/pgfplotsoldpgfsupp_pgfcorelayers.code.tex))
(/opt/exp_soft/neugrid/texlive-2012/texmf-dist/tex/generic/pgfplots/util/pgfplo
tsutil.code.tex
(/opt/exp_soft/neugrid/texlive-2012/texmf-dist/tex/generic/pgfplots/liststructu
re/pgfplotsliststructure.code.tex)
(/opt/exp_soft/neugrid/texlive-2012/texmf-dist/tex/generic/pgfplots/liststructu
re/pgfplotsliststructureext.code.tex)
(/opt/exp_soft/neugrid/texlive-2012/texmf-dist/tex/generic/pgfplots/liststructu
re/pgfplotsarray.code.tex)
(/opt/exp_soft/neugrid/texlive-2012/texmf-dist/tex/generic/pgfplots/liststructu
re/pgfplotsmatrix.code.tex)
(/opt/exp_soft/neugrid/texlive-2012/texmf-dist/tex/generic/pgfplots/numtable/pg
fplotstableshared.code.tex)
(/opt/exp_soft/neugrid/texlive-2012/texmf-dist/tex/generic/pgfplots/liststructu
re/pgfplotsdeque.code.tex)
(/opt/exp_soft/neugrid/texlive-2012/texmf-dist/tex/generic/pgfplots/util/pgfplo
tsbinary.code.tex
(/opt/exp_soft/neugrid/texlive-2012/texmf-dist/tex/generic/pgfplots/util/pgfplo
tsbinary.data.code.tex))
(/opt/exp_soft/neugrid/texlive-2012/texmf-dist/tex/generic/pgfplots/util/pgfplo
tsutil.verb.code.tex)
(/opt/exp_soft/neugrid/texlive-2012/texmf-dist/tex/generic/pgfplots/libs/pgflib
rarypgfplots.surfshading.code.tex
(/opt/exp_soft/neugrid/texlive-2012/texmf-dist/tex/generic/pgfplots/sys/pgflibr
arypgfplots.surfshading.pgfsys-pdftex.def)))
(/opt/exp_soft/neugrid/texlive-2012/texmf-dist/tex/generic/pgfplots/util/pgfplo
tscolormap.code.tex
(/opt/exp_soft/neugrid/texlive-2012/texmf-dist/tex/generic/pgfplots/util/pgfplo
tscolor.code.tex))
(/opt/exp_soft/neugrid/texlive-2012/texmf-dist/tex/generic/pgfplots/pgfplotssta
ckedplots.code.tex)
(/opt/exp_soft/neugrid/texlive-2012/texmf-dist/tex/generic/pgfplots/pgfplotsplo
thandlers.code.tex
(/opt/exp_soft/neugrid/texlive-2012/texmf-dist/tex/generic/pgfplots/pgfplotsmes
hplothandler.code.tex))
(/opt/exp_soft/neugrid/texlive-2012/texmf-dist/tex/generic/pgfplots/pgfplots.sc
aling.code.tex)
(/opt/exp_soft/neugrid/texlive-2012/texmf-dist/tex/generic/pgfplots/pgfplotscoo
rdprocessing.code.tex)
(/opt/exp_soft/neugrid/texlive-2012/texmf-dist/tex/generic/pgfplots/pgfplotstic
ks.code.tex)
(/opt/exp_soft/neugrid/texlive-2012/texmf-dist/tex/generic/pgfplots/pgfplots.pa
ths.code.tex)
(/opt/exp_soft/neugrid/texlive-2012/texmf-dist/tex/generic/pgf/frontendlayer/ti
kz/libraries/tikzlibrarydecorations.code.tex
(/opt/exp_soft/neugrid/texlive-2012/texmf-dist/tex/generic/pgf/modules/pgfmodul
edecorations.code.tex))
(/opt/exp_soft/neugrid/texlive-2012/texmf-dist/tex/generic/pgf/frontendlayer/ti
kz/libraries/tikzlibrarydecorations.pathmorphing.code.tex
(/opt/exp_soft/neugrid/texlive-2012/texmf-dist/tex/generic/pgf/libraries/decora
tions/pgflibrarydecorations.pathmorphing.code.tex))
(/opt/exp_soft/neugrid/texlive-2012/texmf-dist/tex/generic/pgf/frontendlayer/ti
kz/libraries/tikzlibrarydecorations.pathreplacing.code.tex
(/opt/exp_soft/neugrid/texlive-2012/texmf-dist/tex/generic/pgf/libraries/decora
tions/pgflibrarydecorations.pathreplacing.code.tex)))
(/opt/exp_soft/neugrid/texlive-2012/texmf-dist/tex/generic/pgf/frontendlayer/ti
kz/libraries/tikzlibraryplotmarks.code.tex
(/opt/exp_soft/neugrid/texlive-2012/texmf-dist/tex/generic/pgf/libraries/pgflib
raryplotmarks.code.tex)))
(/opt/exp_soft/neugrid/texlive-2012/texmf-dist/tex/generic/pgfplots/libs/tikzli
brarypgfplots.groupplots.code.tex
(/opt/exp_soft/neugrid/texlive-2012/texmf-dist/tex/generic/pgf/frontendlayer/ti
kz/libraries/tikzlibrarycalc.code.tex))
No file template2.aux.
(/opt/exp_soft/neugrid/texlive-2012/texmf-dist/tex/latex/psnfss/t1phv.fd)
(/opt/exp_soft/neugrid/texlive-2012/texmf-dist/tex/context/base/supp-pdf.mkii
[Loading MPS to PDF converter (version 2006.09.02).]
)
(/opt/exp_soft/neugrid/texlive-2012/texmf-dist/tex/generic/oberdiek/pdftexcmds.
sty
(/opt/exp_soft/neugrid/texlive-2012/texmf-dist/tex/generic/oberdiek/ifluatex.st
y)
(/opt/exp_soft/neugrid/texlive-2012/texmf-dist/tex/generic/oberdiek/ifpdf.sty))

(/opt/exp_soft/neugrid/texlive-2012/texmf-dist/tex/latex/oberdiek/epstopdf-base
.sty
(/opt/exp_soft/neugrid/texlive-2012/texmf-dist/tex/latex/oberdiek/grfext.sty
(/opt/exp_soft/neugrid/texlive-2012/texmf-dist/tex/generic/oberdiek/kvdefinekey
s.sty))
(/opt/exp_soft/neugrid/texlive-2012/texmf-dist/tex/latex/oberdiek/kvoptions.sty

(/opt/exp_soft/neugrid/texlive-2012/texmf-dist/tex/generic/oberdiek/kvsetkeys.s
ty
(/opt/exp_soft/neugrid/texlive-2012/texmf-dist/tex/generic/oberdiek/etexcmds.st
y)))
(/opt/exp_soft/neugrid/texlive-2012/texmf-dist/tex/latex/latexconfig/epstopdf-s
ys.cfg)) ABD: EveryShipout initializing macros
Package pgfplots notification 'compat/show suggested version=true': you might b
enefit from \pgfplotsset{compat=1.8} (current compat level: 1.6).

<ThirdPage.pdf, id=4, 597.23125pt x 845.1575pt> <use ThirdPage.pdf>
Overfull \hbox (21.56715pt too wide) in paragraph at lines 47--48
 [] 
[1{/opt/exp_soft/neugrid/texlive-2012/texmf-var/fonts/map/pdftex/updmap/pdftex.
map} <./ThirdPage.pdf>] (./template2.aux) )
(see the transcript file for additional information){/opt/exp_soft/neugrid/texl
ive-2012/texmf-dist/fonts/enc/dvips/base/8r.enc}</opt/exp_soft/neugrid/texlive-
2012/texmf-dist/fonts/type1/urw/helvetic/uhvb8a.pfb></opt/exp_soft/neugrid/texl
ive-2012/texmf-dist/fonts/type1/urw/helvetic/uhvr8a.pfb>
Output written on template2.pdf (1 page, 267347 bytes).
Transcript written on template2.log.
REPORT PRINTED!

NAME: "002_S_4171_FDG"

total 255636
drwxrwxr-x 6 neugrid029 neugrid      4096 Feb 13 22:00 .
drwxr-xr-x 6 neugrid029 neugrid      4096 Feb 13 22:28 ..
-rwxrwxr-x 1 neugrid029 neugrid      2129 Feb 13 21:57 .BrokerInfo
-rwxrwxr-x 1 neugrid029 neugrid         0 Feb 13 21:57 .tmp_file
drwxr-xr-x 8 neugrid029 neugrid      4096 Feb 13 21:59 002_S_4171_FDG
-rwxrwxr-x 1 neugrid029 neugrid        77 Feb 13 21:57 002_S_4171_FDG.1wrapper-started
-rwxrwxr-x 1 neugrid029 neugrid        60 Feb 13 21:58 002_S_4171_FDG.2pres-begn
-rwxrwxr-x 1 neugrid029 neugrid        61 Feb 13 21:58 002_S_4171_FDG.2pres-done
-rwxrwxr-x 1 neugrid029 neugrid        85 Feb 13 21:58 002_S_4171_FDG.3script-begn
-rwxrwxr-x 1 neugrid029 neugrid    272410 Feb 13 22:29 002_S_4171_FDG.stderr
-rwxrwxr-x 1 neugrid029 neugrid    249675 Feb 13 22:29 002_S_4171_FDG.stdout
drwxrwxr-x 3 neugrid029 neugrid     12288 Feb 13 22:29 COMMON_FILES
-rwxrwxr-x 1 neugrid029 neugrid 219905037 Feb 13 21:59 COMMON_FILES.zip
-rwxrwxr-x 1 neugrid029 neugrid  34041201 Feb 13 21:58 CommonFiles+QCE+v1.tar.bz2
-rwxrwxr-x 1 neugrid029 neugrid      1178 Feb 13 21:58 INSTALL_SUPPORT_SOFTWARE
-rwxrwxr-x 1 neugrid029 neugrid      6810 Feb 13 21:57 InputSandbox.tar.bz2
drwxr-xr-x 2 neugrid029 neugrid      4096 Feb 13 21:59 Output
drwxrwxr-x 3 neugrid029 neugrid      4096 Aug 28  2013 __MACOSX
-rwxrwxr-x 1 neugrid029 neugrid     32298 Feb 13 21:57 common.sh
-rwxrwxr-x 1 neugrid029 neugrid    563200 Feb 13 21:58 commonTraculaFiles.tar
-rwxrwxr-x 1 neugrid029 neugrid   6225920 Feb 13 21:58 commonVbmFiles.tar
-rwxrwxr-x 1 neugrid029 neugrid     27814 Feb 13 21:57 diligence.sh
-rwxrwxr-x 1 neugrid029 neugrid      6138 Feb 13 21:58 eXtract.sh
-rw-r--r-- 1 neugrid029 neugrid        52 Feb 13 21:59 files4flirt.txt
-rwxrwxr-x 1 neugrid029 neugrid      7099 Feb 13 21:58 install-rpm-locally.sh
-rwxrwxr-x 1 neugrid029 neugrid      4632 Feb 13 21:58 install_support_software.sh
-rwxrwxr-x 1 neugrid029 neugrid      3263 Feb 13 21:58 job.output.stdout
-rwxrwxr-x 1 neugrid029 neugrid      6867 Feb 13 21:58 nG+FSL+5.0.7+Melodic+v01.script
-rwxrwxr-x 1 neugrid029 neugrid       258 Feb 13 21:57 nG+SPM+8+SPMgrid+v07.express
-rwxrwxr-x 1 neugrid029 neugrid     10242 Feb 13 21:57 nG+SPM+8+SPMgrid+v07.script
-rwxrwxr-x 1 neugrid029 neugrid     22164 Feb 13 21:58 pandora-common-functions.sh
-rw-r--r-- 1 neugrid029 neugrid        56 Feb 13 21:59 recogFiles.txt
-rwxrwxr-x 1 neugrid029 neugrid      7114 Feb 13 21:58 toNiftiConv.sh
  adding: spmTPostProcessedImage.zip (deflated 2%)
  adding: spmT_report.pdf (deflated 5%)
Debug:
List the processes of the current user...
  PID TTY          TIME CMD
 1445 ?        00:00:08 split2_display
 1675 ?        00:00:00 ps
10360 pts/1    00:00:00 sudo
10398 pts/1    00:00:01 zsh
24337 ?        00:00:00 bash
24383 ?        00:00:00 152629.srv5.fat
24388 ?        00:00:00 CREAM631855649_
24543 ?        00:00:00 perl
24544 ?        00:00:00 sh
24545 ?        00:00:00 diligence.sh
24548 ?        00:00:00 perl
25091 ?        00:00:00 nG+SPM+8+SPMgri
25092 ?        00:00:00 nG+SPM+8+SPMgri
25093 ?        00:00:00 sleep
26003 ?        00:00:00 Xvfb
26775 ?        00:00:00 bash
26821 ?        00:00:00 152630.srv5.fat
26826 ?        00:00:00 CREAM239876333_
26993 ?        00:00:00 perl
26994 ?        00:00:00 sh
26995 ?        00:00:00 diligence.sh
26998 ?        00:00:00 perl
27446 ?        00:00:00 nG+SPM+8+SPMgri
28288 ?        00:00:00 Xvfb
28487 ?        00:00:00 run_spm8.sh
28498 ?        00:25:24 spm8_glnxa64
28824 pts/2    00:00:00 matlab_helper
