# Supplementary material for: Neuroimaging Feature Terminology: A Controlled Terminology for the Annotation of Brain Imaging Features
Source: J Alzheimers Dis. 2017 Aug 14;59(4):1153–69. doi: 10.3233/JAD-161148 (PMC5611802; doi:10.3233/JAD-161148)
Supplement: Supplementary file 3 [file jad-59-jad161148-s003.zip › Supplementary_File3/003_S_4136_AD/003_S_4136.3script-begn]

Launching script nG+SPM+8+SPMgrid+v07.script at 20160213-152100
Run: 20160213-141936
