# Supplementary material for: Neuroimaging Feature Terminology: A Controlled Terminology for the Annotation of Brain Imaging Features
Source: J Alzheimers Dis. 2017 Aug 14;59(4):1153–69. doi: 10.3233/JAD-161148 (PMC5611802; doi:10.3233/JAD-161148)
Supplement: Supplementary file 3 [file jad-59-jad161148-s003.zip › Supplementary_File3/016_S_4952_Control/016_S_4952.stderr]

+ source install_support_software.sh
++ set -x
++ MCRROOT=/opt/exp_soft/neugrid/spm-8_r5236/MATLAB_Compiler_Runtime/v713
+++ pwd
++ localPath=/home/neugrid029/home_cream_690209757/CREAM690209757
++ '[' -e INSTALL_SUPPORT_SOFTWARE ']'
++ echo 'export FSLDIR=$VO_VO_NEUGRID_EU_SW_DIR/fsl-5.0.7'
++ echo '. $FSLDIR/etc/fslconf/fsl.sh'
++ echo 'export PATH=$PATH:$FSLDIR/bin:/usr/lib64:/home/neugrid029/home_cream_690209757/CREAM690209757'
++ echo 'export FREESURFER_HOME=$VO_VO_NEUGRID_EU_SW_DIR/freesurfer-5.3.0'
++ echo 'export SUBJECTS_DIR=$PWD'
++ echo '. ${FREESURFER_HOME}/SetUpFreeSurfer.sh'
++ '[' -e /opt/exp_soft/neugrid/octave-3.8.1/linuxbrew/bin/ps2pdf ']'
++ echo 'export LATEX_DIR=$VO_VO_NEUGRID_EU_SW_DIR/texlive-2012'
++ echo 'export OCTAVE_DIR=$VO_VO_NEUGRID_EU_SW_DIR/octave-3.0.5-1.el5'
++ echo '. ${OCTAVE_DIR}/octave-init-env.sh'
++ echo MCRROOT=/opt/exp_soft/neugrid/spm-8_r5236/MATLAB_Compiler_Runtime/v713
++ echo ' LD_LIBRARY_PATH=${MCRROOT}/runtime/glnxa64'
++ echo 'LD_LIBRARY_PATH=${LD_LIBRARY_PATH}:${MCRROOT}/bin/glnxa64'
++ echo 'LD_LIBRARY_PATH=${LD_LIBRARY_PATH}:${MCRROOT}/sys/os/glnxa64'
++ echo MCRJRE=/opt/exp_soft/neugrid/spm-8_r5236/MATLAB_Compiler_Runtime/v713/sys/java/jre/glnxa64/jre/lib/amd64
++ echo 'LD_LIBRARY_PATH=${LD_LIBRARY_PATH}:${MCRJRE}/native_threads'
++ echo 'LD_LIBRARY_PATH=${LD_LIBRARY_PATH}:${MCRJRE}/server'
++ echo 'LD_LIBRARY_PATH=${LD_LIBRARY_PATH}:${MCRJRE}/client'
++ echo 'LD_LIBRARY_PATH=${LD_LIBRARY_PATH}:${MCRJRE}'
++ echo 'LD_LIBRARY_PATH=${LD_LIBRARY_PATH}:${localPath}'
++ echo 'XAPPLRESDIR=${MCRROOT}/X11/app-defaults'
++ echo 'LD_LIBRARY_PATH=${LD_LIBRARY_PATH}:/usr/lib64'
++ echo 'export LD_LIBRARY_PATH'
++ echo 'export XAPPLRESDIR'
++ source INSTALL_SUPPORT_SOFTWARE
+++ export FSLDIR=/opt/exp_soft/neugrid/fsl-5.0.7
+++ FSLDIR=/opt/exp_soft/neugrid/fsl-5.0.7
+++ . /opt/exp_soft/neugrid/fsl-5.0.7/etc/fslconf/fsl.sh
++++ FSLOUTPUTTYPE=NIFTI_GZ
++++ export FSLOUTPUTTYPE
++++ FSLMULTIFILEQUIT=TRUE
++++ export FSLMULTIFILEQUIT
++++ FSLTCLSH=/opt/exp_soft/neugrid/fsl-5.0.7/bin/fsltclsh
++++ FSLWISH=/opt/exp_soft/neugrid/fsl-5.0.7/bin/fslwish
++++ export FSLTCLSH FSLWISH
++++ FSLLOCKDIR=
++++ FSLMACHINELIST=
++++ FSLREMOTECALL=
++++ export FSLLOCKDIR FSLMACHINELIST FSLREMOTECALL
++++ FSLGECUDAQ=cuda.q
++++ export FSLGECUDAQ
++++ '[' -f /usr/local/etc/fslconf/fsl.sh ']'
++++ '[' -f /etc/fslconf/fsl.sh ']'
++++ '[' -f /home/neugrid029/home_cream_690209757/.fslconf/fsl.sh ']'
+++ export PATH=/usr/kerberos/bin:/bin:/usr/bin:/opt/puppetlabs/bin:/home/neugrid029/bin:/opt/exp_soft/neugrid/fsl-5.0.7/bin:/usr/lib64:/home/neugrid029/home_cream_690209757/CREAM690209757
+++ PATH=/usr/kerberos/bin:/bin:/usr/bin:/opt/puppetlabs/bin:/home/neugrid029/bin:/opt/exp_soft/neugrid/fsl-5.0.7/bin:/usr/lib64:/home/neugrid029/home_cream_690209757/CREAM690209757
+++ export FREESURFER_HOME=/opt/exp_soft/neugrid/freesurfer-5.3.0
+++ FREESURFER_HOME=/opt/exp_soft/neugrid/freesurfer-5.3.0
+++ export SUBJECTS_DIR=/home/neugrid029/home_cream_690209757/CREAM690209757
+++ SUBJECTS_DIR=/home/neugrid029/home_cream_690209757/CREAM690209757
+++ . /opt/exp_soft/neugrid/freesurfer-5.3.0/SetUpFreeSurfer.sh
++++ '[' -z /opt/exp_soft/neugrid/freesurfer-5.3.0 ']'
++++ '[' -z /home/neugrid029/home_cream_690209757/CREAM690209757 ']'
++++ '[' -z ']'
++++ export FUNCTIONALS_DIR=/opt/exp_soft/neugrid/freesurfer-5.3.0/sessions
++++ FUNCTIONALS_DIR=/opt/exp_soft/neugrid/freesurfer-5.3.0/sessions
++++ source /opt/exp_soft/neugrid/freesurfer-5.3.0/FreeSurferEnv.sh
+++++ VERSION='$Id: FreeSurferEnv.sh,v 1.50.2.2 2011/03/29 22:06:48 greve Exp $'
+++++ '[' 9 -gt 1 ']'
+++++ [[ 016_S_4952 == \-\-\h\e\l\p ]]
+++++ [[ 016_S_4952 == \-\h\e\l\p ]]
++++++ uname -s
+++++ os=Linux
+++++ export OS=Linux
+++++ OS=Linux
+++++ '[' -n '' ']'
+++++ output=1
+++++ [[ -z neugrid029 ]]
+++++ [[ -z '' ]]
+++++ output=0
+++++ '[' -z /opt/exp_soft/neugrid/freesurfer-5.3.0 ']'
+++++ '[' '!' -d /opt/exp_soft/neugrid/freesurfer-5.3.0 ']'
+++++ [[ 0 == 1 ]]
+++++ '[' -z /usr/kerberos/bin:/bin:/usr/bin:/opt/puppetlabs/bin:/home/neugrid029/bin:/opt/exp_soft/neugrid/fsl-5.0.7/bin:/usr/lib64:/home/neugrid029/home_cream_690209757/CREAM690209757 ']'
+++++ '[' -z '' ']'
+++++ export FS_OVERRIDE=0
+++++ FS_OVERRIDE=0
+++++ [[ -z '' ]]
+++++ export FSFAST_HOME=/opt/exp_soft/neugrid/freesurfer-5.3.0/fsfast
+++++ FSFAST_HOME=/opt/exp_soft/neugrid/freesurfer-5.3.0/fsfast
+++++ [[ -z /home/neugrid029/home_cream_690209757/CREAM690209757 ]]
+++++ [[ 0 != 0 ]]
+++++ [[ -z '' ]]
+++++ [[ -z '' ]]
+++++ '[' -n '' ']'
+++++ '[' -e /opt/exp_soft/neugrid/freesurfer-5.3.0/mni/bin ']'
+++++ export MINC_BIN_DIR=/opt/exp_soft/neugrid/freesurfer-5.3.0/mni/bin
+++++ MINC_BIN_DIR=/opt/exp_soft/neugrid/freesurfer-5.3.0/mni/bin
+++++ export MNI_DIR=/opt/exp_soft/neugrid/freesurfer-5.3.0/mni
+++++ MNI_DIR=/opt/exp_soft/neugrid/freesurfer-5.3.0/mni
+++++ [[ -z '' ]]
+++++ [[ -z '' ]]
+++++ '[' -n '' ']'
+++++ '[' -e /opt/exp_soft/neugrid/freesurfer-5.3.0/mni/lib ']'
+++++ export MINC_LIB_DIR=/opt/exp_soft/neugrid/freesurfer-5.3.0/mni/lib
+++++ MINC_LIB_DIR=/opt/exp_soft/neugrid/freesurfer-5.3.0/mni/lib
+++++ [[ -z '' ]]
+++++ [[ -z '' ]]
+++++ '[' -n '' ']'
+++++ '[' -e /opt/exp_soft/neugrid/freesurfer-5.3.0/mni/data ']'
+++++ export MNI_DATAPATH=/opt/exp_soft/neugrid/freesurfer-5.3.0/mni/data
+++++ MNI_DATAPATH=/opt/exp_soft/neugrid/freesurfer-5.3.0/mni/data
+++++ [[ -z '' ]]
+++++ '[' -n /opt/exp_soft/neugrid/fsl-5.0.7 ']'
+++++ export FSL_DIR=/opt/exp_soft/neugrid/fsl-5.0.7
+++++ FSL_DIR=/opt/exp_soft/neugrid/fsl-5.0.7
+++++ export FREESURFER_HOME=/opt/exp_soft/neugrid/freesurfer-5.3.0
+++++ FREESURFER_HOME=/opt/exp_soft/neugrid/freesurfer-5.3.0
+++++ export LOCAL_DIR=/opt/exp_soft/neugrid/freesurfer-5.3.0/local
+++++ LOCAL_DIR=/opt/exp_soft/neugrid/freesurfer-5.3.0/local
+++++ for d in '"$FSFAST_HOME"' '"$SUBJECTS_DIR"'
+++++ '[' '!' -d /opt/exp_soft/neugrid/freesurfer-5.3.0/fsfast ']'
+++++ for d in '"$FSFAST_HOME"' '"$SUBJECTS_DIR"'
+++++ '[' '!' -d /home/neugrid029/home_cream_690209757/CREAM690209757 ']'
+++++ [[ -z '' ]]
+++++ export FSF_OUTPUT_FORMAT=nii.gz
+++++ FSF_OUTPUT_FORMAT=nii.gz
+++++ [[ 0 == 1 ]]
+++++ [[ -z '' ]]
+++++ export FMRI_ANALYSIS_DIR=/opt/exp_soft/neugrid/freesurfer-5.3.0/fsfast
+++++ FMRI_ANALYSIS_DIR=/opt/exp_soft/neugrid/freesurfer-5.3.0/fsfast
+++++ SUF=/home/neugrid029/home_cream_690209757/matlab/startup.m
+++++ '[' '!' -e /home/neugrid029/home_cream_690209757/matlab/startup.m ']'
+++++ echo 'INFO: /home/neugrid029/home_cream_690209757/matlab/startup.m does not exist ... creating'
+++++ mkdir -p /home/neugrid029/home_cream_690209757/matlab
+++++ touch /home/neugrid029/home_cream_690209757/matlab/startup.m
+++++ echo '%------------ FreeSurfer -----------------------------%'
+++++ echo 'fshome = getenv('\''FREESURFER_HOME'\'');'
+++++ echo 'fsmatlab = sprintf('\''%s/matlab'\'',fshome);'
+++++ echo 'if (exist(fsmatlab) == 7)'
+++++ echo '    path(path,fsmatlab);'
+++++ echo end
+++++ echo 'clear fshome fsmatlab;'
+++++ echo %-----------------------------------------------------%
+++++ echo ''
+++++ echo '%------------ FreeSurfer FAST ------------------------%'
+++++ echo 'fsfasthome = getenv('\''FSFAST_HOME'\'');'
+++++ echo 'fsfasttoolbox = sprintf('\''%s/toolbox'\'',fsfasthome);'
+++++ echo 'if (exist(fsfasttoolbox) == 7)'
+++++ echo '    path(path,fsfasttoolbox);'
+++++ echo end
+++++ echo 'clear fsfasthome fsfasttoolbox;'
+++++ echo %-----------------------------------------------------%
++++++ grep FSFAST_HOME /home/neugrid029/home_cream_690209757/matlab/startup.m
++++++ wc -l
+++++ tmp1=1
++++++ grep FMRI_ANALYSIS_DIR /home/neugrid029/home_cream_690209757/matlab/startup.m
++++++ wc -l
+++++ tmp2=0
++++++ grep FREESURFER_HOME /home/neugrid029/home_cream_690209757/matlab/startup.m
++++++ wc -l
+++++ tmp3=1
+++++ [[ 1 == 0 ]]
+++++ [[ 0 == 1 ]]
+++++ '[' -z '' ']'
+++++ '[' -n /opt/exp_soft/neugrid/freesurfer-5.3.0/mni/bin ']'
+++++ '[' '!' -d /opt/exp_soft/neugrid/freesurfer-5.3.0/mni/bin ']'
+++++ '[' -n /opt/exp_soft/neugrid/freesurfer-5.3.0/mni/lib ']'
+++++ '[' '!' -d /opt/exp_soft/neugrid/freesurfer-5.3.0/mni/lib ']'
+++++ '[' -z '' ']'
+++++ '[' -e /opt/exp_soft/neugrid/freesurfer-5.3.0/mni/lib/perl5/5.8.8 ']'
+++++ '[' -e /opt/exp_soft/neugrid/freesurfer-5.3.0/mni/lib/../Library/Perl/Updates/5.10.0 ']'
+++++ '[' -e /opt/exp_soft/neugrid/freesurfer-5.3.0/mni/lib/../System/Library/Perl/5.8.6 ']'
+++++ '[' -e /opt/exp_soft/neugrid/freesurfer-5.3.0/mni/lib/../System/Library/Perl/5.8.1 ']'
+++++ '[' -e /opt/exp_soft/neugrid/freesurfer-5.3.0/mni/lib/perl5/5.8.5 ']'
+++++ export MNI_PERL5LIB=/opt/exp_soft/neugrid/freesurfer-5.3.0/mni/lib/perl5/5.8.5
+++++ MNI_PERL5LIB=/opt/exp_soft/neugrid/freesurfer-5.3.0/mni/lib/perl5/5.8.5
+++++ '[' -z '' ']'
+++++ export PERL5LIB=/opt/exp_soft/neugrid/freesurfer-5.3.0/mni/lib/perl5/5.8.5
+++++ PERL5LIB=/opt/exp_soft/neugrid/freesurfer-5.3.0/mni/lib/perl5/5.8.5
+++++ '[' -z '' ']'
+++++ '[' -n /opt/exp_soft/neugrid/freesurfer-5.3.0/mni/bin ']'
+++++ PATH=/opt/exp_soft/neugrid/freesurfer-5.3.0/mni/bin:/usr/kerberos/bin:/bin:/usr/bin:/opt/puppetlabs/bin:/home/neugrid029/bin:/opt/exp_soft/neugrid/fsl-5.0.7/bin:/usr/lib64:/home/neugrid029/home_cream_690209757/CREAM690209757
+++++ '[' -d /opt/exp_soft/neugrid/freesurfer-5.3.0/lib/misc/bin ']'
+++++ '[' -d /opt/exp_soft/neugrid/freesurfer-5.3.0/lib/misc/lib ']'
+++++ [[ 0 == 1 ]]
+++++ '[' -d /opt/exp_soft/neugrid/freesurfer-5.3.0/bin/freeview.app ']'
+++++ '[' -n '' ']'
+++++ [[ 0 == 1 ]]
+++++ '[' -n /opt/exp_soft/neugrid/fsl-5.0.7 ']'
+++++ export FSLDIR=/opt/exp_soft/neugrid/fsl-5.0.7
+++++ FSLDIR=/opt/exp_soft/neugrid/fsl-5.0.7
+++++ export FSL_BIN=/opt/exp_soft/neugrid/fsl-5.0.7/bin
+++++ FSL_BIN=/opt/exp_soft/neugrid/fsl-5.0.7/bin
+++++ '[' '!' -d /opt/exp_soft/neugrid/fsl-5.0.7/bin ']'
+++++ '[' -e /opt/exp_soft/neugrid/fsl-5.0.7/etc/fslconf/fsl.sh ']'
+++++ source /opt/exp_soft/neugrid/fsl-5.0.7/etc/fslconf/fsl.sh
++++++ FSLOUTPUTTYPE=NIFTI_GZ
++++++ export FSLOUTPUTTYPE
++++++ FSLMULTIFILEQUIT=TRUE
++++++ export FSLMULTIFILEQUIT
++++++ FSLTCLSH=/opt/exp_soft/neugrid/fsl-5.0.7/bin/fsltclsh
++++++ FSLWISH=/opt/exp_soft/neugrid/fsl-5.0.7/bin/fslwish
++++++ export FSLTCLSH FSLWISH
++++++ FSLLOCKDIR=
++++++ FSLMACHINELIST=
++++++ FSLREMOTECALL=
++++++ export FSLLOCKDIR FSLMACHINELIST FSLREMOTECALL
++++++ FSLGECUDAQ=cuda.q
++++++ export FSLGECUDAQ
++++++ '[' -f /usr/local/etc/fslconf/fsl.sh ']'
++++++ '[' -f /etc/fslconf/fsl.sh ']'
++++++ '[' -f /home/neugrid029/home_cream_690209757/.fslconf/fsl.sh ']'
+++++ export FSLOUTPUTTYPE=NIFTI_GZ
+++++ FSLOUTPUTTYPE=NIFTI_GZ
+++++ '[' -e /usr/bin/display ']'
+++++ export FSLDISPLAY=/usr/bin/display
+++++ FSLDISPLAY=/usr/bin/display
+++++ '[' -e /usr/bin/convert ']'
+++++ export FSLCONVERT=/usr/bin/convert
+++++ FSLCONVERT=/usr/bin/convert
+++++ '[' -n /opt/exp_soft/neugrid/fsl-5.0.7/bin ']'
+++++ PATH=/opt/exp_soft/neugrid/fsl-5.0.7/bin:/opt/exp_soft/neugrid/freesurfer-5.3.0/mni/bin:/usr/kerberos/bin:/bin:/usr/bin:/opt/puppetlabs/bin:/home/neugrid029/bin:/opt/exp_soft/neugrid/fsl-5.0.7/bin:/usr/lib64:/home/neugrid029/home_cream_690209757/CREAM690209757
+++++ [[ 0 == 1 ]]
+++++ '[' -d /opt/exp_soft/neugrid/freesurfer-5.3.0/tktools ']'
+++++ PATH=/opt/exp_soft/neugrid/freesurfer-5.3.0/tktools:/opt/exp_soft/neugrid/fsl-5.0.7/bin:/opt/exp_soft/neugrid/freesurfer-5.3.0/mni/bin:/usr/kerberos/bin:/bin:/usr/bin:/opt/puppetlabs/bin:/home/neugrid029/bin:/opt/exp_soft/neugrid/fsl-5.0.7/bin:/usr/lib64:/home/neugrid029/home_cream_690209757/CREAM690209757
+++++ export PATH=/opt/exp_soft/neugrid/freesurfer-5.3.0/bin:/opt/exp_soft/neugrid/freesurfer-5.3.0/fsfast/bin:/opt/exp_soft/neugrid/freesurfer-5.3.0/tktools:/opt/exp_soft/neugrid/fsl-5.0.7/bin:/opt/exp_soft/neugrid/freesurfer-5.3.0/mni/bin:/usr/kerberos/bin:/bin:/usr/bin:/opt/puppetlabs/bin:/home/neugrid029/bin:/opt/exp_soft/neugrid/fsl-5.0.7/bin:/usr/lib64:/home/neugrid029/home_cream_690209757/CREAM690209757
+++++ PATH=/opt/exp_soft/neugrid/freesurfer-5.3.0/bin:/opt/exp_soft/neugrid/freesurfer-5.3.0/fsfast/bin:/opt/exp_soft/neugrid/freesurfer-5.3.0/tktools:/opt/exp_soft/neugrid/fsl-5.0.7/bin:/opt/exp_soft/neugrid/freesurfer-5.3.0/mni/bin:/usr/kerberos/bin:/bin:/usr/bin:/opt/puppetlabs/bin:/home/neugrid029/bin:/opt/exp_soft/neugrid/fsl-5.0.7/bin:/usr/lib64:/home/neugrid029/home_cream_690209757/CREAM690209757
+++++ export FIX_VERTEX_AREA=
+++++ FIX_VERTEX_AREA=
+++++ export LD_LIBRARY_PATH=/opt/exp_soft/neugrid/freesurfer-5.3.0/lib/vtk/lib/vtk-5.2/:/opt/exp_soft/neugrid/freesurfer-5.3.0/lib/tcltktixblt/lib/:/opt/exp_soft/neugrid/freesurfer-5.3.0/lib/KWWidgets/lib/KWWidgets/:/opt/exp_soft/neugrid/freesurfer-5.3.0/lib:
+++++ LD_LIBRARY_PATH=/opt/exp_soft/neugrid/freesurfer-5.3.0/lib/vtk/lib/vtk-5.2/:/opt/exp_soft/neugrid/freesurfer-5.3.0/lib/tcltktixblt/lib/:/opt/exp_soft/neugrid/freesurfer-5.3.0/lib/KWWidgets/lib/KWWidgets/:/opt/exp_soft/neugrid/freesurfer-5.3.0/lib:
+++++ PATH=/opt/exp_soft/neugrid/freesurfer-5.3.0/fakerpmroot/bin:/opt/exp_soft/neugrid/freesurfer-5.3.0/fakerpmroot/usr/bin:/opt/exp_soft/neugrid/freesurfer-5.3.0/bin:/opt/exp_soft/neugrid/freesurfer-5.3.0/fsfast/bin:/opt/exp_soft/neugrid/freesurfer-5.3.0/tktools:/opt/exp_soft/neugrid/fsl-5.0.7/bin:/opt/exp_soft/neugrid/freesurfer-5.3.0/mni/bin:/usr/kerberos/bin:/bin:/usr/bin:/opt/puppetlabs/bin:/home/neugrid029/bin:/opt/exp_soft/neugrid/fsl-5.0.7/bin:/usr/lib64:/home/neugrid029/home_cream_690209757/CREAM690209757
+++++ LD_LIBRARY_PATH=/opt/exp_soft/neugrid/freesurfer-5.3.0/fakerpmroot/usr/lib64:/opt/exp_soft/neugrid/freesurfer-5.3.0/fakerpmroot/usr/lib:/opt/exp_soft/neugrid/freesurfer-5.3.0/lib/vtk/lib/vtk-5.2/:/opt/exp_soft/neugrid/freesurfer-5.3.0/lib/tcltktixblt/lib/:/opt/exp_soft/neugrid/freesurfer-5.3.0/lib/KWWidgets/lib/KWWidgets/:/opt/exp_soft/neugrid/freesurfer-5.3.0/lib:
+++++ LD_LIBRARY_PATH=/opt/exp_soft/neugrid/freesurfer-5.3.0/fakerpmroot/usr/lib/qt4/lib:/opt/exp_soft/neugrid/freesurfer-5.3.0/fakerpmroot/usr/lib64:/opt/exp_soft/neugrid/freesurfer-5.3.0/fakerpmroot/usr/lib:/opt/exp_soft/neugrid/freesurfer-5.3.0/lib/vtk/lib/vtk-5.2/:/opt/exp_soft/neugrid/freesurfer-5.3.0/lib/tcltktixblt/lib/:/opt/exp_soft/neugrid/freesurfer-5.3.0/lib/KWWidgets/lib/KWWidgets/:/opt/exp_soft/neugrid/freesurfer-5.3.0/lib:
+++++ LD_LIBRARY_PATH=/opt/exp_soft/neugrid/freesurfer-5.3.0/fakerpmroot/usr/lib64/qt4/lib64:/opt/exp_soft/neugrid/freesurfer-5.3.0/fakerpmroot/usr/lib/qt4/lib:/opt/exp_soft/neugrid/freesurfer-5.3.0/fakerpmroot/usr/lib64:/opt/exp_soft/neugrid/freesurfer-5.3.0/fakerpmroot/usr/lib:/opt/exp_soft/neugrid/freesurfer-5.3.0/lib/vtk/lib/vtk-5.2/:/opt/exp_soft/neugrid/freesurfer-5.3.0/lib/tcltktixblt/lib/:/opt/exp_soft/neugrid/freesurfer-5.3.0/lib/KWWidgets/lib/KWWidgets/:/opt/exp_soft/neugrid/freesurfer-5.3.0/lib:
+++++ LD_LIBRARY_PATH=/opt/exp_soft/neugrid/freesurfer-5.3.0/fakerpmroot/usr/lib/qt4/lib:/opt/exp_soft/neugrid/freesurfer-5.3.0/fakerpmroot/usr/lib64/qt4/lib64:/opt/exp_soft/neugrid/freesurfer-5.3.0/fakerpmroot/usr/lib/qt4/lib:/opt/exp_soft/neugrid/freesurfer-5.3.0/fakerpmroot/usr/lib64:/opt/exp_soft/neugrid/freesurfer-5.3.0/fakerpmroot/usr/lib:/opt/exp_soft/neugrid/freesurfer-5.3.0/lib/vtk/lib/vtk-5.2/:/opt/exp_soft/neugrid/freesurfer-5.3.0/lib/tcltktixblt/lib/:/opt/exp_soft/neugrid/freesurfer-5.3.0/lib/KWWidgets/lib/KWWidgets/:/opt/exp_soft/neugrid/freesurfer-5.3.0/lib:
+++++ LD_LIBRARY_PATH=/opt/exp_soft/neugrid/freesurfer-5.3.0/fakerpmroot/usr/lib64/qt4/lib64:/opt/exp_soft/neugrid/freesurfer-5.3.0/fakerpmroot/usr/lib/qt4/lib:/opt/exp_soft/neugrid/freesurfer-5.3.0/fakerpmroot/usr/lib64/qt4/lib64:/opt/exp_soft/neugrid/freesurfer-5.3.0/fakerpmroot/usr/lib/qt4/lib:/opt/exp_soft/neugrid/freesurfer-5.3.0/fakerpmroot/usr/lib64:/opt/exp_soft/neugrid/freesurfer-5.3.0/fakerpmroot/usr/lib:/opt/exp_soft/neugrid/freesurfer-5.3.0/lib/vtk/lib/vtk-5.2/:/opt/exp_soft/neugrid/freesurfer-5.3.0/lib/tcltktixblt/lib/:/opt/exp_soft/neugrid/freesurfer-5.3.0/lib/KWWidgets/lib/KWWidgets/:/opt/exp_soft/neugrid/freesurfer-5.3.0/lib:
+++++ LD_LIBRARY_PATH=/opt/exp_soft/neugrid/freesurfer-5.3.0/fakerpmroot/usr/lib/qt4/lib:/opt/exp_soft/neugrid/freesurfer-5.3.0/fakerpmroot/usr/lib64/qt4/lib64:/opt/exp_soft/neugrid/freesurfer-5.3.0/fakerpmroot/usr/lib/qt4/lib:/opt/exp_soft/neugrid/freesurfer-5.3.0/fakerpmroot/usr/lib64/qt4/lib64:/opt/exp_soft/neugrid/freesurfer-5.3.0/fakerpmroot/usr/lib/qt4/lib:/opt/exp_soft/neugrid/freesurfer-5.3.0/fakerpmroot/usr/lib64:/opt/exp_soft/neugrid/freesurfer-5.3.0/fakerpmroot/usr/lib:/opt/exp_soft/neugrid/freesurfer-5.3.0/lib/vtk/lib/vtk-5.2/:/opt/exp_soft/neugrid/freesurfer-5.3.0/lib/tcltktixblt/lib/:/opt/exp_soft/neugrid/freesurfer-5.3.0/lib/KWWidgets/lib/KWWidgets/:/opt/exp_soft/neugrid/freesurfer-5.3.0/lib:
+++++ LD_LIBRARY_PATH=/opt/exp_soft/neugrid/freesurfer-5.3.0/fakerpmroot/usr/lib64/qt4/lib64:/opt/exp_soft/neugrid/freesurfer-5.3.0/fakerpmroot/usr/lib/qt4/lib:/opt/exp_soft/neugrid/freesurfer-5.3.0/fakerpmroot/usr/lib64/qt4/lib64:/opt/exp_soft/neugrid/freesurfer-5.3.0/fakerpmroot/usr/lib/qt4/lib:/opt/exp_soft/neugrid/freesurfer-5.3.0/fakerpmroot/usr/lib64/qt4/lib64:/opt/exp_soft/neugrid/freesurfer-5.3.0/fakerpmroot/usr/lib/qt4/lib:/opt/exp_soft/neugrid/freesurfer-5.3.0/fakerpmroot/usr/lib64:/opt/exp_soft/neugrid/freesurfer-5.3.0/fakerpmroot/usr/lib:/opt/exp_soft/neugrid/freesurfer-5.3.0/lib/vtk/lib/vtk-5.2/:/opt/exp_soft/neugrid/freesurfer-5.3.0/lib/tcltktixblt/lib/:/opt/exp_soft/neugrid/freesurfer-5.3.0/lib/KWWidgets/lib/KWWidgets/:/opt/exp_soft/neugrid/freesurfer-5.3.0/lib:
+++++ LD_LIBRARY_PATH=/opt/exp_soft/neugrid/freesurfer-5.3.0/fakerpmroot/usr/lib/qt4/lib:/opt/exp_soft/neugrid/freesurfer-5.3.0/fakerpmroot/usr/lib64/qt4/lib64:/opt/exp_soft/neugrid/freesurfer-5.3.0/fakerpmroot/usr/lib/qt4/lib:/opt/exp_soft/neugrid/freesurfer-5.3.0/fakerpmroot/usr/lib64/qt4/lib64:/opt/exp_soft/neugrid/freesurfer-5.3.0/fakerpmroot/usr/lib/qt4/lib:/opt/exp_soft/neugrid/freesurfer-5.3.0/fakerpmroot/usr/lib64/qt4/lib64:/opt/exp_soft/neugrid/freesurfer-5.3.0/fakerpmroot/usr/lib/qt4/lib:/opt/exp_soft/neugrid/freesurfer-5.3.0/fakerpmroot/usr/lib64:/opt/exp_soft/neugrid/freesurfer-5.3.0/fakerpmroot/usr/lib:/opt/exp_soft/neugrid/freesurfer-5.3.0/lib/vtk/lib/vtk-5.2/:/opt/exp_soft/neugrid/freesurfer-5.3.0/lib/tcltktixblt/lib/:/opt/exp_soft/neugrid/freesurfer-5.3.0/lib/KWWidgets/lib/KWWidgets/:/opt/exp_soft/neugrid/freesurfer-5.3.0/lib:
+++++ LD_LIBRARY_PATH=/opt/exp_soft/neugrid/freesurfer-5.3.0/fakerpmroot/usr/lib64/qt4/lib64:/opt/exp_soft/neugrid/freesurfer-5.3.0/fakerpmroot/usr/lib/qt4/lib:/opt/exp_soft/neugrid/freesurfer-5.3.0/fakerpmroot/usr/lib64/qt4/lib64:/opt/exp_soft/neugrid/freesurfer-5.3.0/fakerpmroot/usr/lib/qt4/lib:/opt/exp_soft/neugrid/freesurfer-5.3.0/fakerpmroot/usr/lib64/qt4/lib64:/opt/exp_soft/neugrid/freesurfer-5.3.0/fakerpmroot/usr/lib/qt4/lib:/opt/exp_soft/neugrid/freesurfer-5.3.0/fakerpmroot/usr/lib64/qt4/lib64:/opt/exp_soft/neugrid/freesurfer-5.3.0/fakerpmroot/usr/lib/qt4/lib:/opt/exp_soft/neugrid/freesurfer-5.3.0/fakerpmroot/usr/lib64:/opt/exp_soft/neugrid/freesurfer-5.3.0/fakerpmroot/usr/lib:/opt/exp_soft/neugrid/freesurfer-5.3.0/lib/vtk/lib/vtk-5.2/:/opt/exp_soft/neugrid/freesurfer-5.3.0/lib/tcltktixblt/lib/:/opt/exp_soft/neugrid/freesurfer-5.3.0/lib/KWWidgets/lib/KWWidgets/:/opt/exp_soft/neugrid/freesurfer-5.3.0/lib:
+++++ LD_LIBRARY_PATH=/opt/exp_soft/neugrid/freesurfer-5.3.0/fakerpmroot/usr/lib/qt4/lib:/opt/exp_soft/neugrid/freesurfer-5.3.0/fakerpmroot/usr/lib64/qt4/lib64:/opt/exp_soft/neugrid/freesurfer-5.3.0/fakerpmroot/usr/lib/qt4/lib:/opt/exp_soft/neugrid/freesurfer-5.3.0/fakerpmroot/usr/lib64/qt4/lib64:/opt/exp_soft/neugrid/freesurfer-5.3.0/fakerpmroot/usr/lib/qt4/lib:/opt/exp_soft/neugrid/freesurfer-5.3.0/fakerpmroot/usr/lib64/qt4/lib64:/opt/exp_soft/neugrid/freesurfer-5.3.0/fakerpmroot/usr/lib/qt4/lib:/opt/exp_soft/neugrid/freesurfer-5.3.0/fakerpmroot/usr/lib64/qt4/lib64:/opt/exp_soft/neugrid/freesurfer-5.3.0/fakerpmroot/usr/lib/qt4/lib:/opt/exp_soft/neugrid/freesurfer-5.3.0/fakerpmroot/usr/lib64:/opt/exp_soft/neugrid/freesurfer-5.3.0/fakerpmroot/usr/lib:/opt/exp_soft/neugrid/freesurfer-5.3.0/lib/vtk/lib/vtk-5.2/:/opt/exp_soft/neugrid/freesurfer-5.3.0/lib/tcltktixblt/lib/:/opt/exp_soft/neugrid/freesurfer-5.3.0/lib/KWWidgets/lib/KWWidgets/:/opt/exp_soft/neugrid/freesurfer-5.3.0/lib:
+++++ LD_LIBRARY_PATH=/opt/exp_soft/neugrid/freesurfer-5.3.0/fakerpmroot/usr/lib64/qt4/lib64:/opt/exp_soft/neugrid/freesurfer-5.3.0/fakerpmroot/usr/lib/qt4/lib:/opt/exp_soft/neugrid/freesurfer-5.3.0/fakerpmroot/usr/lib64/qt4/lib64:/opt/exp_soft/neugrid/freesurfer-5.3.0/fakerpmroot/usr/lib/qt4/lib:/opt/exp_soft/neugrid/freesurfer-5.3.0/fakerpmroot/usr/lib64/qt4/lib64:/opt/exp_soft/neugrid/freesurfer-5.3.0/fakerpmroot/usr/lib/qt4/lib:/opt/exp_soft/neugrid/freesurfer-5.3.0/fakerpmroot/usr/lib64/qt4/lib64:/opt/exp_soft/neugrid/freesurfer-5.3.0/fakerpmroot/usr/lib/qt4/lib:/opt/exp_soft/neugrid/freesurfer-5.3.0/fakerpmroot/usr/lib64/qt4/lib64:/opt/exp_soft/neugrid/freesurfer-5.3.0/fakerpmroot/usr/lib/qt4/lib:/opt/exp_soft/neugrid/freesurfer-5.3.0/fakerpmroot/usr/lib64:/opt/exp_soft/neugrid/freesurfer-5.3.0/fakerpmroot/usr/lib:/opt/exp_soft/neugrid/freesurfer-5.3.0/lib/vtk/lib/vtk-5.2/:/opt/exp_soft/neugrid/freesurfer-5.3.0/lib/tcltktixblt/lib/:/opt/exp_soft/neugrid/freesurfer-5.3.0/lib/KWWidgets/lib/KWWidgets/:/opt/exp_soft/neugrid/freesurfer-5.3.0/lib:
+++++ LD_LIBRARY_PATH=/opt/exp_soft/neugrid/freesurfer-5.3.0/fakerpmroot/usr/lib/qt4/lib:/opt/exp_soft/neugrid/freesurfer-5.3.0/fakerpmroot/usr/lib64/qt4/lib64:/opt/exp_soft/neugrid/freesurfer-5.3.0/fakerpmroot/usr/lib/qt4/lib:/opt/exp_soft/neugrid/freesurfer-5.3.0/fakerpmroot/usr/lib64/qt4/lib64:/opt/exp_soft/neugrid/freesurfer-5.3.0/fakerpmroot/usr/lib/qt4/lib:/opt/exp_soft/neugrid/freesurfer-5.3.0/fakerpmroot/usr/lib64/qt4/lib64:/opt/exp_soft/neugrid/freesurfer-5.3.0/fakerpmroot/usr/lib/qt4/lib:/opt/exp_soft/neugrid/freesurfer-5.3.0/fakerpmroot/usr/lib64/qt4/lib64:/opt/exp_soft/neugrid/freesurfer-5.3.0/fakerpmroot/usr/lib/qt4/lib:/opt/exp_soft/neugrid/freesurfer-5.3.0/fakerpmroot/usr/lib64/qt4/lib64:/opt/exp_soft/neugrid/freesurfer-5.3.0/fakerpmroot/usr/lib/qt4/lib:/opt/exp_soft/neugrid/freesurfer-5.3.0/fakerpmroot/usr/lib64:/opt/exp_soft/neugrid/freesurfer-5.3.0/fakerpmroot/usr/lib:/opt/exp_soft/neugrid/freesurfer-5.3.0/lib/vtk/lib/vtk-5.2/:/opt/exp_soft/neugrid/freesurfer-5.3.0/lib/tcltktixblt/lib/:/opt/exp_soft/neugrid/freesurfer-5.3.0/lib/KWWidgets/lib/KWWidgets/:/opt/exp_soft/neugrid/freesurfer-5.3.0/lib:
+++++ LD_LIBRARY_PATH=/opt/exp_soft/neugrid/freesurfer-5.3.0/fakerpmroot/usr/lib64/qt4/lib64:/opt/exp_soft/neugrid/freesurfer-5.3.0/fakerpmroot/usr/lib/qt4/lib:/opt/exp_soft/neugrid/freesurfer-5.3.0/fakerpmroot/usr/lib64/qt4/lib64:/opt/exp_soft/neugrid/freesurfer-5.3.0/fakerpmroot/usr/lib/qt4/lib:/opt/exp_soft/neugrid/freesurfer-5.3.0/fakerpmroot/usr/lib64/qt4/lib64:/opt/exp_soft/neugrid/freesurfer-5.3.0/fakerpmroot/usr/lib/qt4/lib:/opt/exp_soft/neugrid/freesurfer-5.3.0/fakerpmroot/usr/lib64/qt4/lib64:/opt/exp_soft/neugrid/freesurfer-5.3.0/fakerpmroot/usr/lib/qt4/lib:/opt/exp_soft/neugrid/freesurfer-5.3.0/fakerpmroot/usr/lib64/qt4/lib64:/opt/exp_soft/neugrid/freesurfer-5.3.0/fakerpmroot/usr/lib/qt4/lib:/opt/exp_soft/neugrid/freesurfer-5.3.0/fakerpmroot/usr/lib64/qt4/lib64:/opt/exp_soft/neugrid/freesurfer-5.3.0/fakerpmroot/usr/lib/qt4/lib:/opt/exp_soft/neugrid/freesurfer-5.3.0/fakerpmroot/usr/lib64:/opt/exp_soft/neugrid/freesurfer-5.3.0/fakerpmroot/usr/lib:/opt/exp_soft/neugrid/freesurfer-5.3.0/lib/vtk/lib/vtk-5.2/:/opt/exp_soft/neugrid/freesurfer-5.3.0/lib/tcltktixblt/lib/:/opt/exp_soft/neugrid/freesurfer-5.3.0/lib/KWWidgets/lib/KWWidgets/:/opt/exp_soft/neugrid/freesurfer-5.3.0/lib:
+++++ LD_LIBRARY_PATH=/opt/exp_soft/neugrid/freesurfer-5.3.0/fakerpmroot/usr/lib/qt4/lib:/opt/exp_soft/neugrid/freesurfer-5.3.0/fakerpmroot/usr/lib64/qt4/lib64:/opt/exp_soft/neugrid/freesurfer-5.3.0/fakerpmroot/usr/lib/qt4/lib:/opt/exp_soft/neugrid/freesurfer-5.3.0/fakerpmroot/usr/lib64/qt4/lib64:/opt/exp_soft/neugrid/freesurfer-5.3.0/fakerpmroot/usr/lib/qt4/lib:/opt/exp_soft/neugrid/freesurfer-5.3.0/fakerpmroot/usr/lib64/qt4/lib64:/opt/exp_soft/neugrid/freesurfer-5.3.0/fakerpmroot/usr/lib/qt4/lib:/opt/exp_soft/neugrid/freesurfer-5.3.0/fakerpmroot/usr/lib64/qt4/lib64:/opt/exp_soft/neugrid/freesurfer-5.3.0/fakerpmroot/usr/lib/qt4/lib:/opt/exp_soft/neugrid/freesurfer-5.3.0/fakerpmroot/usr/lib64/qt4/lib64:/opt/exp_soft/neugrid/freesurfer-5.3.0/fakerpmroot/usr/lib/qt4/lib:/opt/exp_soft/neugrid/freesurfer-5.3.0/fakerpmroot/usr/lib64/qt4/lib64:/opt/exp_soft/neugrid/freesurfer-5.3.0/fakerpmroot/usr/lib/qt4/lib:/opt/exp_soft/neugrid/freesurfer-5.3.0/fakerpmroot/usr/lib64:/opt/exp_soft/neugrid/freesurfer-5.3.0/fakerpmroot/usr/lib:/opt/exp_soft/neugrid/freesurfer-5.3.0/lib/vtk/lib/vtk-5.2/:/opt/exp_soft/neugrid/freesurfer-5.3.0/lib/tcltktixblt/lib/:/opt/exp_soft/neugrid/freesurfer-5.3.0/lib/KWWidgets/lib/KWWidgets/:/opt/exp_soft/neugrid/freesurfer-5.3.0/lib:
+++++ LD_LIBRARY_PATH=/opt/exp_soft/neugrid/freesurfer-5.3.0/fakerpmroot/usr/lib64/qt4/lib64:/opt/exp_soft/neugrid/freesurfer-5.3.0/fakerpmroot/usr/lib/qt4/lib:/opt/exp_soft/neugrid/freesurfer-5.3.0/fakerpmroot/usr/lib64/qt4/lib64:/opt/exp_soft/neugrid/freesurfer-5.3.0/fakerpmroot/usr/lib/qt4/lib:/opt/exp_soft/neugrid/freesurfer-5.3.0/fakerpmroot/usr/lib64/qt4/lib64:/opt/exp_soft/neugrid/freesurfer-5.3.0/fakerpmroot/usr/lib/qt4/lib:/opt/exp_soft/neugrid/freesurfer-5.3.0/fakerpmroot/usr/lib64/qt4/lib64:/opt/exp_soft/neugrid/freesurfer-5.3.0/fakerpmroot/usr/lib/qt4/lib:/opt/exp_soft/neugrid/freesurfer-5.3.0/fakerpmroot/usr/lib64/qt4/lib64:/opt/exp_soft/neugrid/freesurfer-5.3.0/fakerpmroot/usr/lib/qt4/lib:/opt/exp_soft/neugrid/freesurfer-5.3.0/fakerpmroot/usr/lib64/qt4/lib64:/opt/exp_soft/neugrid/freesurfer-5.3.0/fakerpmroot/usr/lib/qt4/lib:/opt/exp_soft/neugrid/freesurfer-5.3.0/fakerpmroot/usr/lib64/qt4/lib64:/opt/exp_soft/neugrid/freesurfer-5.3.0/fakerpmroot/usr/lib/qt4/lib:/opt/exp_soft/neugrid/freesurfer-5.3.0/fakerpmroot/usr/lib64:/opt/exp_soft/neugrid/freesurfer-5.3.0/fakerpmroot/usr/lib:/opt/exp_soft/neugrid/freesurfer-5.3.0/lib/vtk/lib/vtk-5.2/:/opt/exp_soft/neugrid/freesurfer-5.3.0/lib/tcltktixblt/lib/:/opt/exp_soft/neugrid/freesurfer-5.3.0/lib/KWWidgets/lib/KWWidgets/:/opt/exp_soft/neugrid/freesurfer-5.3.0/lib:
+++++ LD_LIBRARY_PATH=/opt/exp_soft/neugrid/freesurfer-5.3.0/fakerpmroot/usr/lib/qt4/lib:/opt/exp_soft/neugrid/freesurfer-5.3.0/fakerpmroot/usr/lib64/qt4/lib64:/opt/exp_soft/neugrid/freesurfer-5.3.0/fakerpmroot/usr/lib/qt4/lib:/opt/exp_soft/neugrid/freesurfer-5.3.0/fakerpmroot/usr/lib64/qt4/lib64:/opt/exp_soft/neugrid/freesurfer-5.3.0/fakerpmroot/usr/lib/qt4/lib:/opt/exp_soft/neugrid/freesurfer-5.3.0/fakerpmroot/usr/lib64/qt4/lib64:/opt/exp_soft/neugrid/freesurfer-5.3.0/fakerpmroot/usr/lib/qt4/lib:/opt/exp_soft/neugrid/freesurfer-5.3.0/fakerpmroot/usr/lib64/qt4/lib64:/opt/exp_soft/neugrid/freesurfer-5.3.0/fakerpmroot/usr/lib/qt4/lib:/opt/exp_soft/neugrid/freesurfer-5.3.0/fakerpmroot/usr/lib64/qt4/lib64:/opt/exp_soft/neugrid/freesurfer-5.3.0/fakerpmroot/usr/lib/qt4/lib:/opt/exp_soft/neugrid/freesurfer-5.3.0/fakerpmroot/usr/lib64/qt4/lib64:/opt/exp_soft/neugrid/freesurfer-5.3.0/fakerpmroot/usr/lib/qt4/lib:/opt/exp_soft/neugrid/freesurfer-5.3.0/fakerpmroot/usr/lib64/qt4/lib64:/opt/exp_soft/neugrid/freesurfer-5.3.0/fakerpmroot/usr/lib/qt4/lib:/opt/exp_soft/neugrid/freesurfer-5.3.0/fakerpmroot/usr/lib64:/opt/exp_soft/neugrid/freesurfer-5.3.0/fakerpmroot/usr/lib:/opt/exp_soft/neugrid/freesurfer-5.3.0/lib/vtk/lib/vtk-5.2/:/opt/exp_soft/neugrid/freesurfer-5.3.0/lib/tcltktixblt/lib/:/opt/exp_soft/neugrid/freesurfer-5.3.0/lib/KWWidgets/lib/KWWidgets/:/opt/exp_soft/neugrid/freesurfer-5.3.0/lib:
+++++ LD_LIBRARY_PATH=/opt/exp_soft/neugrid/freesurfer-5.3.0/fakerpmroot/usr/lib64/qt4/lib64:/opt/exp_soft/neugrid/freesurfer-5.3.0/fakerpmroot/usr/lib/qt4/lib:/opt/exp_soft/neugrid/freesurfer-5.3.0/fakerpmroot/usr/lib64/qt4/lib64:/opt/exp_soft/neugrid/freesurfer-5.3.0/fakerpmroot/usr/lib/qt4/lib:/opt/exp_soft/neugrid/freesurfer-5.3.0/fakerpmroot/usr/lib64/qt4/lib64:/opt/exp_soft/neugrid/freesurfer-5.3.0/fakerpmroot/usr/lib/qt4/lib:/opt/exp_soft/neugrid/freesurfer-5.3.0/fakerpmroot/usr/lib64/qt4/lib64:/opt/exp_soft/neugrid/freesurfer-5.3.0/fakerpmroot/usr/lib/qt4/lib:/opt/exp_soft/neugrid/freesurfer-5.3.0/fakerpmroot/usr/lib64/qt4/lib64:/opt/exp_soft/neugrid/freesurfer-5.3.0/fakerpmroot/usr/lib/qt4/lib:/opt/exp_soft/neugrid/freesurfer-5.3.0/fakerpmroot/usr/lib64/qt4/lib64:/opt/exp_soft/neugrid/freesurfer-5.3.0/fakerpmroot/usr/lib/qt4/lib:/opt/exp_soft/neugrid/freesurfer-5.3.0/fakerpmroot/usr/lib64/qt4/lib64:/opt/exp_soft/neugrid/freesurfer-5.3.0/fakerpmroot/usr/lib/qt4/lib:/opt/exp_soft/neugrid/freesurfer-5.3.0/fakerpmroot/usr/lib64/qt4/lib64:/opt/exp_soft/neugrid/freesurfer-5.3.0/fakerpmroot/usr/lib/qt4/lib:/opt/exp_soft/neugrid/freesurfer-5.3.0/fakerpmroot/usr/lib64:/opt/exp_soft/neugrid/freesurfer-5.3.0/fakerpmroot/usr/lib:/opt/exp_soft/neugrid/freesurfer-5.3.0/lib/vtk/lib/vtk-5.2/:/opt/exp_soft/neugrid/freesurfer-5.3.0/lib/tcltktixblt/lib/:/opt/exp_soft/neugrid/freesurfer-5.3.0/lib/KWWidgets/lib/KWWidgets/:/opt/exp_soft/neugrid/freesurfer-5.3.0/lib:
+++++ LD_LIBRARY_PATH=/opt/exp_soft/neugrid/freesurfer-5.3.0/fakerpmroot/usr/lib/qt4/lib:/opt/exp_soft/neugrid/freesurfer-5.3.0/fakerpmroot/usr/lib64/qt4/lib64:/opt/exp_soft/neugrid/freesurfer-5.3.0/fakerpmroot/usr/lib/qt4/lib:/opt/exp_soft/neugrid/freesurfer-5.3.0/fakerpmroot/usr/lib64/qt4/lib64:/opt/exp_soft/neugrid/freesurfer-5.3.0/fakerpmroot/usr/lib/qt4/lib:/opt/exp_soft/neugrid/freesurfer-5.3.0/fakerpmroot/usr/lib64/qt4/lib64:/opt/exp_soft/neugrid/freesurfer-5.3.0/fakerpmroot/usr/lib/qt4/lib:/opt/exp_soft/neugrid/freesurfer-5.3.0/fakerpmroot/usr/lib64/qt4/lib64:/opt/exp_soft/neugrid/freesurfer-5.3.0/fakerpmroot/usr/lib/qt4/lib:/opt/exp_soft/neugrid/freesurfer-5.3.0/fakerpmroot/usr/lib64/qt4/lib64:/opt/exp_soft/neugrid/freesurfer-5.3.0/fakerpmroot/usr/lib/qt4/lib:/opt/exp_soft/neugrid/freesurfer-5.3.0/fakerpmroot/usr/lib64/qt4/lib64:/opt/exp_soft/neugrid/freesurfer-5.3.0/fakerpmroot/usr/lib/qt4/lib:/opt/exp_soft/neugrid/freesurfer-5.3.0/fakerpmroot/usr/lib64/qt4/lib64:/opt/exp_soft/neugrid/freesurfer-5.3.0/fakerpmroot/usr/lib/qt4/lib:/opt/exp_soft/neugrid/freesurfer-5.3.0/fakerpmroot/usr/lib64/qt4/lib64:/opt/exp_soft/neugrid/freesurfer-5.3.0/fakerpmroot/usr/lib/qt4/lib:/opt/exp_soft/neugrid/freesurfer-5.3.0/fakerpmroot/usr/lib64:/opt/exp_soft/neugrid/freesurfer-5.3.0/fakerpmroot/usr/lib:/opt/exp_soft/neugrid/freesurfer-5.3.0/lib/vtk/lib/vtk-5.2/:/opt/exp_soft/neugrid/freesurfer-5.3.0/lib/tcltktixblt/lib/:/opt/exp_soft/neugrid/freesurfer-5.3.0/lib/KWWidgets/lib/KWWidgets/:/opt/exp_soft/neugrid/freesurfer-5.3.0/lib:
+++++ LD_LIBRARY_PATH=/opt/exp_soft/neugrid/freesurfer-5.3.0/fakerpmroot/usr/lib64/qt4/lib64:/opt/exp_soft/neugrid/freesurfer-5.3.0/fakerpmroot/usr/lib/qt4/lib:/opt/exp_soft/neugrid/freesurfer-5.3.0/fakerpmroot/usr/lib64/qt4/lib64:/opt/exp_soft/neugrid/freesurfer-5.3.0/fakerpmroot/usr/lib/qt4/lib:/opt/exp_soft/neugrid/freesurfer-5.3.0/fakerpmroot/usr/lib64/qt4/lib64:/opt/exp_soft/neugrid/freesurfer-5.3.0/fakerpmroot/usr/lib/qt4/lib:/opt/exp_soft/neugrid/freesurfer-5.3.0/fakerpmroot/usr/lib64/qt4/lib64:/opt/exp_soft/neugrid/freesurfer-5.3.0/fakerpmroot/usr/lib/qt4/lib:/opt/exp_soft/neugrid/freesurfer-5.3.0/fakerpmroot/usr/lib64/qt4/lib64:/opt/exp_soft/neugrid/freesurfer-5.3.0/fakerpmroot/usr/lib/qt4/lib:/opt/exp_soft/neugrid/freesurfer-5.3.0/fakerpmroot/usr/lib64/qt4/lib64:/opt/exp_soft/neugrid/freesurfer-5.3.0/fakerpmroot/usr/lib/qt4/lib:/opt/exp_soft/neugrid/freesurfer-5.3.0/fakerpmroot/usr/lib64/qt4/lib64:/opt/exp_soft/neugrid/freesurfer-5.3.0/fakerpmroot/usr/lib/qt4/lib:/opt/exp_soft/neugrid/freesurfer-5.3.0/fakerpmroot/usr/lib64/qt4/lib64:/opt/exp_soft/neugrid/freesurfer-5.3.0/fakerpmroot/usr/lib/qt4/lib:/opt/exp_soft/neugrid/freesurfer-5.3.0/fakerpmroot/usr/lib64/qt4/lib64:/opt/exp_soft/neugrid/freesurfer-5.3.0/fakerpmroot/usr/lib/qt4/lib:/opt/exp_soft/neugrid/freesurfer-5.3.0/fakerpmroot/usr/lib64:/opt/exp_soft/neugrid/freesurfer-5.3.0/fakerpmroot/usr/lib:/opt/exp_soft/neugrid/freesurfer-5.3.0/lib/vtk/lib/vtk-5.2/:/opt/exp_soft/neugrid/freesurfer-5.3.0/lib/tcltktixblt/lib/:/opt/exp_soft/neugrid/freesurfer-5.3.0/lib/KWWidgets/lib/KWWidgets/:/opt/exp_soft/neugrid/freesurfer-5.3.0/lib:
+++++ LD_LIBRARY_PATH=/opt/exp_soft/neugrid/freesurfer-5.3.0/fakerpmroot/usr/lib/qt4/lib:/opt/exp_soft/neugrid/freesurfer-5.3.0/fakerpmroot/usr/lib64/qt4/lib64:/opt/exp_soft/neugrid/freesurfer-5.3.0/fakerpmroot/usr/lib/qt4/lib:/opt/exp_soft/neugrid/freesurfer-5.3.0/fakerpmroot/usr/lib64/qt4/lib64:/opt/exp_soft/neugrid/freesurfer-5.3.0/fakerpmroot/usr/lib/qt4/lib:/opt/exp_soft/neugrid/freesurfer-5.3.0/fakerpmroot/usr/lib64/qt4/lib64:/opt/exp_soft/neugrid/freesurfer-5.3.0/fakerpmroot/usr/lib/qt4/lib:/opt/exp_soft/neugrid/freesurfer-5.3.0/fakerpmroot/usr/lib64/qt4/lib64:/opt/exp_soft/neugrid/freesurfer-5.3.0/fakerpmroot/usr/lib/qt4/lib:/opt/exp_soft/neugrid/freesurfer-5.3.0/fakerpmroot/usr/lib64/qt4/lib64:/opt/exp_soft/neugrid/freesurfer-5.3.0/fakerpmroot/usr/lib/qt4/lib:/opt/exp_soft/neugrid/freesurfer-5.3.0/fakerpmroot/usr/lib64/qt4/lib64:/opt/exp_soft/neugrid/freesurfer-5.3.0/fakerpmroot/usr/lib/qt4/lib:/opt/exp_soft/neugrid/freesurfer-5.3.0/fakerpmroot/usr/lib64/qt4/lib64:/opt/exp_soft/neugrid/freesurfer-5.3.0/fakerpmroot/usr/lib/qt4/lib:/opt/exp_soft/neugrid/freesurfer-5.3.0/fakerpmroot/usr/lib64/qt4/lib64:/opt/exp_soft/neugrid/freesurfer-5.3.0/fakerpmroot/usr/lib/qt4/lib:/opt/exp_soft/neugrid/freesurfer-5.3.0/fakerpmroot/usr/lib64/qt4/lib64:/opt/exp_soft/neugrid/freesurfer-5.3.0/fakerpmroot/usr/lib/qt4/lib:/opt/exp_soft/neugrid/freesurfer-5.3.0/fakerpmroot/usr/lib64:/opt/exp_soft/neugrid/freesurfer-5.3.0/fakerpmroot/usr/lib:/opt/exp_soft/neugrid/freesurfer-5.3.0/lib/vtk/lib/vtk-5.2/:/opt/exp_soft/neugrid/freesurfer-5.3.0/lib/tcltktixblt/lib/:/opt/exp_soft/neugrid/freesurfer-5.3.0/lib/KWWidgets/lib/KWWidgets/:/opt/exp_soft/neugrid/freesurfer-5.3.0/lib:
+++++ LD_LIBRARY_PATH=/opt/exp_soft/neugrid/freesurfer-5.3.0/fakerpmroot/usr/lib64/qt4/lib64:/opt/exp_soft/neugrid/freesurfer-5.3.0/fakerpmroot/usr/lib/qt4/lib:/opt/exp_soft/neugrid/freesurfer-5.3.0/fakerpmroot/usr/lib64/qt4/lib64:/opt/exp_soft/neugrid/freesurfer-5.3.0/fakerpmroot/usr/lib/qt4/lib:/opt/exp_soft/neugrid/freesurfer-5.3.0/fakerpmroot/usr/lib64/qt4/lib64:/opt/exp_soft/neugrid/freesurfer-5.3.0/fakerpmroot/usr/lib/qt4/lib:/opt/exp_soft/neugrid/freesurfer-5.3.0/fakerpmroot/usr/lib64/qt4/lib64:/opt/exp_soft/neugrid/freesurfer-5.3.0/fakerpmroot/usr/lib/qt4/lib:/opt/exp_soft/neugrid/freesurfer-5.3.0/fakerpmroot/usr/lib64/qt4/lib64:/opt/exp_soft/neugrid/freesurfer-5.3.0/fakerpmroot/usr/lib/qt4/lib:/opt/exp_soft/neugrid/freesurfer-5.3.0/fakerpmroot/usr/lib64/qt4/lib64:/opt/exp_soft/neugrid/freesurfer-5.3.0/fakerpmroot/usr/lib/qt4/lib:/opt/exp_soft/neugrid/freesurfer-5.3.0/fakerpmroot/usr/lib64/qt4/lib64:/opt/exp_soft/neugrid/freesurfer-5.3.0/fakerpmroot/usr/lib/qt4/lib:/opt/exp_soft/neugrid/freesurfer-5.3.0/fakerpmroot/usr/lib64/qt4/lib64:/opt/exp_soft/neugrid/freesurfer-5.3.0/fakerpmroot/usr/lib/qt4/lib:/opt/exp_soft/neugrid/freesurfer-5.3.0/fakerpmroot/usr/lib64/qt4/lib64:/opt/exp_soft/neugrid/freesurfer-5.3.0/fakerpmroot/usr/lib/qt4/lib:/opt/exp_soft/neugrid/freesurfer-5.3.0/fakerpmroot/usr/lib64/qt4/lib64:/opt/exp_soft/neugrid/freesurfer-5.3.0/fakerpmroot/usr/lib/qt4/lib:/opt/exp_soft/neugrid/freesurfer-5.3.0/fakerpmroot/usr/lib64:/opt/exp_soft/neugrid/freesurfer-5.3.0/fakerpmroot/usr/lib:/opt/exp_soft/neugrid/freesurfer-5.3.0/lib/vtk/lib/vtk-5.2/:/opt/exp_soft/neugrid/freesurfer-5.3.0/lib/tcltktixblt/lib/:/opt/exp_soft/neugrid/freesurfer-5.3.0/lib/KWWidgets/lib/KWWidgets/:/opt/exp_soft/neugrid/freesurfer-5.3.0/lib:
+++++ LD_LIBRARY_PATH=/opt/exp_soft/neugrid/freesurfer-5.3.0/fakerpmroot/usr/src/kernels/2.6.18-348.4.1.el5-xen-x86_64/include/config/parport:/opt/exp_soft/neugrid/freesurfer-5.3.0/fakerpmroot/usr/lib64/qt4/lib64:/opt/exp_soft/neugrid/freesurfer-5.3.0/fakerpmroot/usr/lib/qt4/lib:/opt/exp_soft/neugrid/freesurfer-5.3.0/fakerpmroot/usr/lib64/qt4/lib64:/opt/exp_soft/neugrid/freesurfer-5.3.0/fakerpmroot/usr/lib/qt4/lib:/opt/exp_soft/neugrid/freesurfer-5.3.0/fakerpmroot/usr/lib64/qt4/lib64:/opt/exp_soft/neugrid/freesurfer-5.3.0/fakerpmroot/usr/lib/qt4/lib:/opt/exp_soft/neugrid/freesurfer-5.3.0/fakerpmroot/usr/lib64/qt4/lib64:/opt/exp_soft/neugrid/freesurfer-5.3.0/fakerpmroot/usr/lib/qt4/lib:/opt/exp_soft/neugrid/freesurfer-5.3.0/fakerpmroot/usr/lib64/qt4/lib64:/opt/exp_soft/neugrid/freesurfer-5.3.0/fakerpmroot/usr/lib/qt4/lib:/opt/exp_soft/neugrid/freesurfer-5.3.0/fakerpmroot/usr/lib64/qt4/lib64:/opt/exp_soft/neugrid/freesurfer-5.3.0/fakerpmroot/usr/lib/qt4/lib:/opt/exp_soft/neugrid/freesurfer-5.3.0/fakerpmroot/usr/lib64/qt4/lib64:/opt/exp_soft/neugrid/freesurfer-5.3.0/fakerpmroot/usr/lib/qt4/lib:/opt/exp_soft/neugrid/freesurfer-5.3.0/fakerpmroot/usr/lib64/qt4/lib64:/opt/exp_soft/neugrid/freesurfer-5.3.0/fakerpmroot/usr/lib/qt4/lib:/opt/exp_soft/neugrid/freesurfer-5.3.0/fakerpmroot/usr/lib64/qt4/lib64:/opt/exp_soft/neugrid/freesurfer-5.3.0/fakerpmroot/usr/lib/qt4/lib:/opt/exp_soft/neugrid/freesurfer-5.3.0/fakerpmroot/usr/lib64/qt4/lib64:/opt/exp_soft/neugrid/freesurfer-5.3.0/fakerpmroot/usr/lib/qt4/lib:/opt/exp_soft/neugrid/freesurfer-5.3.0/fakerpmroot/usr/lib64:/opt/exp_soft/neugrid/freesurfer-5.3.0/fakerpmroot/usr/lib:/opt/exp_soft/neugrid/freesurfer-5.3.0/lib/vtk/lib/vtk-5.2/:/opt/exp_soft/neugrid/freesurfer-5.3.0/lib/tcltktixblt/lib/:/opt/exp_soft/neugrid/freesurfer-5.3.0/lib/KWWidgets/lib/KWWidgets/:/opt/exp_soft/neugrid/freesurfer-5.3.0/lib:
+++++ LD_LIBRARY_PATH=/opt/exp_soft/neugrid/freesurfer-5.3.0/fakerpmroot/usr/src/kernels/2.6.18-348.4.1.el5-debug-x86_64/include/config/parport:/opt/exp_soft/neugrid/freesurfer-5.3.0/fakerpmroot/usr/src/kernels/2.6.18-348.4.1.el5-xen-x86_64/include/config/parport:/opt/exp_soft/neugrid/freesurfer-5.3.0/fakerpmroot/usr/lib64/qt4/lib64:/opt/exp_soft/neugrid/freesurfer-5.3.0/fakerpmroot/usr/lib/qt4/lib:/opt/exp_soft/neugrid/freesurfer-5.3.0/fakerpmroot/usr/lib64/qt4/lib64:/opt/exp_soft/neugrid/freesurfer-5.3.0/fakerpmroot/usr/lib/qt4/lib:/opt/exp_soft/neugrid/freesurfer-5.3.0/fakerpmroot/usr/lib64/qt4/lib64:/opt/exp_soft/neugrid/freesurfer-5.3.0/fakerpmroot/usr/lib/qt4/lib:/opt/exp_soft/neugrid/freesurfer-5.3.0/fakerpmroot/usr/lib64/qt4/lib64:/opt/exp_soft/neugrid/freesurfer-5.3.0/fakerpmroot/usr/lib/qt4/lib:/opt/exp_soft/neugrid/freesurfer-5.3.0/fakerpmroot/usr/lib64/qt4/lib64:/opt/exp_soft/neugrid/freesurfer-5.3.0/fakerpmroot/usr/lib/qt4/lib:/opt/exp_soft/neugrid/freesurfer-5.3.0/fakerpmroot/usr/lib64/qt4/lib64:/opt/exp_soft/neugrid/freesurfer-5.3.0/fakerpmroot/usr/lib/qt4/lib:/opt/exp_soft/neugrid/freesurfer-5.3.0/fakerpmroot/usr/lib64/qt4/lib64:/opt/exp_soft/neugrid/freesurfer-5.3.0/fakerpmroot/usr/lib/qt4/lib:/opt/exp_soft/neugrid/freesurfer-5.3.0/fakerpmroot/usr/lib64/qt4/lib64:/opt/exp_soft/neugrid/freesurfer-5.3.0/fakerpmroot/usr/lib/qt4/lib:/opt/exp_soft/neugrid/freesurfer-5.3.0/fakerpmroot/usr/lib64/qt4/lib64:/opt/exp_soft/neugrid/freesurfer-5.3.0/fakerpmroot/usr/lib/qt4/lib:/opt/exp_soft/neugrid/freesurfer-5.3.0/fakerpmroot/usr/lib64/qt4/lib64:/opt/exp_soft/neugrid/freesurfer-5.3.0/fakerpmroot/usr/lib/qt4/lib:/opt/exp_soft/neugrid/freesurfer-5.3.0/fakerpmroot/usr/lib64:/opt/exp_soft/neugrid/freesurfer-5.3.0/fakerpmroot/usr/lib:/opt/exp_soft/neugrid/freesurfer-5.3.0/lib/vtk/lib/vtk-5.2/:/opt/exp_soft/neugrid/freesurfer-5.3.0/lib/tcltktixblt/lib/:/opt/exp_soft/neugrid/freesurfer-5.3.0/lib/KWWidgets/lib/KWWidgets/:/opt/exp_soft/neugrid/freesurfer-5.3.0/lib:
+++++ LD_LIBRARY_PATH=/opt/exp_soft/neugrid/freesurfer-5.3.0/fakerpmroot/usr/src/kernels/2.6.18-308.20.1.el5-xen-x86_64/include/config/parport:/opt/exp_soft/neugrid/freesurfer-5.3.0/fakerpmroot/usr/src/kernels/2.6.18-348.4.1.el5-debug-x86_64/include/config/parport:/opt/exp_soft/neugrid/freesurfer-5.3.0/fakerpmroot/usr/src/kernels/2.6.18-348.4.1.el5-xen-x86_64/include/config/parport:/opt/exp_soft/neugrid/freesurfer-5.3.0/fakerpmroot/usr/lib64/qt4/lib64:/opt/exp_soft/neugrid/freesurfer-5.3.0/fakerpmroot/usr/lib/qt4/lib:/opt/exp_soft/neugrid/freesurfer-5.3.0/fakerpmroot/usr/lib64/qt4/lib64:/opt/exp_soft/neugrid/freesurfer-5.3.0/fakerpmroot/usr/lib/qt4/lib:/opt/exp_soft/neugrid/freesurfer-5.3.0/fakerpmroot/usr/lib64/qt4/lib64:/opt/exp_soft/neugrid/freesurfer-5.3.0/fakerpmroot/usr/lib/qt4/lib:/opt/exp_soft/neugrid/freesurfer-5.3.0/fakerpmroot/usr/lib64/qt4/lib64:/opt/exp_soft/neugrid/freesurfer-5.3.0/fakerpmroot/usr/lib/qt4/lib:/opt/exp_soft/neugrid/freesurfer-5.3.0/fakerpmroot/usr/lib64/qt4/lib64:/opt/exp_soft/neugrid/freesurfer-5.3.0/fakerpmroot/usr/lib/qt4/lib:/opt/exp_soft/neugrid/freesurfer-5.3.0/fakerpmroot/usr/lib64/qt4/lib64:/opt/exp_soft/neugrid/freesurfer-5.3.0/fakerpmroot/usr/lib/qt4/lib:/opt/exp_soft/neugrid/freesurfer-5.3.0/fakerpmroot/usr/lib64/qt4/lib64:/opt/exp_soft/neugrid/freesurfer-5.3.0/fakerpmroot/usr/lib/qt4/lib:/opt/exp_soft/neugrid/freesurfer-5.3.0/fakerpmroot/usr/lib64/qt4/lib64:/opt/exp_soft/neugrid/freesurfer-5.3.0/fakerpmroot/usr/lib/qt4/lib:/opt/exp_soft/neugrid/freesurfer-5.3.0/fakerpmroot/usr/lib64/qt4/lib64:/opt/exp_soft/neugrid/freesurfer-5.3.0/fakerpmroot/usr/lib/qt4/lib:/opt/exp_soft/neugrid/freesurfer-5.3.0/fakerpmroot/usr/lib64/qt4/lib64:/opt/exp_soft/neugrid/freesurfer-5.3.0/fakerpmroot/usr/lib/qt4/lib:/opt/exp_soft/neugrid/freesurfer-5.3.0/fakerpmroot/usr/lib64:/opt/exp_soft/neugrid/freesurfer-5.3.0/fakerpmroot/usr/lib:/opt/exp_soft/neugrid/freesurfer-5.3.0/lib/vtk/lib/vtk-5.2/:/opt/exp_soft/neugrid/freesurfer-5.3.0/lib/tcltktixblt/lib/:/opt/exp_soft/neugrid/freesurfer-5.3.0/lib/KWWidgets/lib/KWWidgets/:/opt/exp_soft/neugrid/freesurfer-5.3.0/lib:
+++++ LD_LIBRARY_PATH=/opt/exp_soft/neugrid/freesurfer-5.3.0/fakerpmroot/usr/src/kernels/2.6.18-308.8.2.el5-debug-x86_64/include/config/parport:/opt/exp_soft/neugrid/freesurfer-5.3.0/fakerpmroot/usr/src/kernels/2.6.18-308.20.1.el5-xen-x86_64/include/config/parport:/opt/exp_soft/neugrid/freesurfer-5.3.0/fakerpmroot/usr/src/kernels/2.6.18-348.4.1.el5-debug-x86_64/include/config/parport:/opt/exp_soft/neugrid/freesurfer-5.3.0/fakerpmroot/usr/src/kernels/2.6.18-348.4.1.el5-xen-x86_64/include/config/parport:/opt/exp_soft/neugrid/freesurfer-5.3.0/fakerpmroot/usr/lib64/qt4/lib64:/opt/exp_soft/neugrid/freesurfer-5.3.0/fakerpmroot/usr/lib/qt4/lib:/opt/exp_soft/neugrid/freesurfer-5.3.0/fakerpmroot/usr/lib64/qt4/lib64:/opt/exp_soft/neugrid/freesurfer-5.3.0/fakerpmroot/usr/lib/qt4/lib:/opt/exp_soft/neugrid/freesurfer-5.3.0/fakerpmroot/usr/lib64/qt4/lib64:/opt/exp_soft/neugrid/freesurfer-5.3.0/fakerpmroot/usr/lib/qt4/lib:/opt/exp_soft/neugrid/freesurfer-5.3.0/fakerpmroot/usr/lib64/qt4/lib64:/opt/exp_soft/neugrid/freesurfer-5.3.0/fakerpmroot/usr/lib/qt4/lib:/opt/exp_soft/neugrid/freesurfer-5.3.0/fakerpmroot/usr/lib64/qt4/lib64:/opt/exp_soft/neugrid/freesurfer-5.3.0/fakerpmroot/usr/lib/qt4/lib:/opt/exp_soft/neugrid/freesurfer-5.3.0/fakerpmroot/usr/lib64/qt4/lib64:/opt/exp_soft/neugrid/freesurfer-5.3.0/fakerpmroot/usr/lib/qt4/lib:/opt/exp_soft/neugrid/freesurfer-5.3.0/fakerpmroot/usr/lib64/qt4/lib64:/opt/exp_soft/neugrid/freesurfer-5.3.0/fakerpmroot/usr/lib/qt4/lib:/opt/exp_soft/neugrid/freesurfer-5.3.0/fakerpmroot/usr/lib64/qt4/lib64:/opt/exp_soft/neugrid/freesurfer-5.3.0/fakerpmroot/usr/lib/qt4/lib:/opt/exp_soft/neugrid/freesurfer-5.3.0/fakerpmroot/usr/lib64/qt4/lib64:/opt/exp_soft/neugrid/freesurfer-5.3.0/fakerpmroot/usr/lib/qt4/lib:/opt/exp_soft/neugrid/freesurfer-5.3.0/fakerpmroot/usr/lib64/qt4/lib64:/opt/exp_soft/neugrid/freesurfer-5.3.0/fakerpmroot/usr/lib/qt4/lib:/opt/exp_soft/neugrid/freesurfer-5.3.0/fakerpmroot/usr/lib64:/opt/exp_soft/neugrid/freesurfer-5.3.0/fakerpmroot/usr/lib:/opt/exp_soft/neugrid/freesurfer-5.3.0/lib/vtk/lib/vtk-5.2/:/opt/exp_soft/neugrid/freesurfer-5.3.0/lib/tcltktixblt/lib/:/opt/exp_soft/neugrid/freesurfer-5.3.0/lib/KWWidgets/lib/KWWidgets/:/opt/exp_soft/neugrid/freesurfer-5.3.0/lib:
+++++ LD_LIBRARY_PATH=/opt/exp_soft/neugrid/freesurfer-5.3.0/fakerpmroot/usr/src/kernels/2.6.18-308.8.2.el5-x86_64/include/config/parport:/opt/exp_soft/neugrid/freesurfer-5.3.0/fakerpmroot/usr/src/kernels/2.6.18-308.8.2.el5-debug-x86_64/include/config/parport:/opt/exp_soft/neugrid/freesurfer-5.3.0/fakerpmroot/usr/src/kernels/2.6.18-308.20.1.el5-xen-x86_64/include/config/parport:/opt/exp_soft/neugrid/freesurfer-5.3.0/fakerpmroot/usr/src/kernels/2.6.18-348.4.1.el5-debug-x86_64/include/config/parport:/opt/exp_soft/neugrid/freesurfer-5.3.0/fakerpmroot/usr/src/kernels/2.6.18-348.4.1.el5-xen-x86_64/include/config/parport:/opt/exp_soft/neugrid/freesurfer-5.3.0/fakerpmroot/usr/lib64/qt4/lib64:/opt/exp_soft/neugrid/freesurfer-5.3.0/fakerpmroot/usr/lib/qt4/lib:/opt/exp_soft/neugrid/freesurfer-5.3.0/fakerpmroot/usr/lib64/qt4/lib64:/opt/exp_soft/neugrid/freesurfer-5.3.0/fakerpmroot/usr/lib/qt4/lib:/opt/exp_soft/neugrid/freesurfer-5.3.0/fakerpmroot/usr/lib64/qt4/lib64:/opt/exp_soft/neugrid/freesurfer-5.3.0/fakerpmroot/usr/lib/qt4/lib:/opt/exp_soft/neugrid/freesurfer-5.3.0/fakerpmroot/usr/lib64/qt4/lib64:/opt/exp_soft/neugrid/freesurfer-5.3.0/fakerpmroot/usr/lib/qt4/lib:/opt/exp_soft/neugrid/freesurfer-5.3.0/fakerpmroot/usr/lib64/qt4/lib64:/opt/exp_soft/neugrid/freesurfer-5.3.0/fakerpmroot/usr/lib/qt4/lib:/opt/exp_soft/neugrid/freesurfer-5.3.0/fakerpmroot/usr/lib64/qt4/lib64:/opt/exp_soft/neugrid/freesurfer-5.3.0/fakerpmroot/usr/lib/qt4/lib:/opt/exp_soft/neugrid/freesurfer-5.3.0/fakerpmroot/usr/lib64/qt4/lib64:/opt/exp_soft/neugrid/freesurfer-5.3.0/fakerpmroot/usr/lib/qt4/lib:/opt/exp_soft/neugrid/freesurfer-5.3.0/fakerpmroot/usr/lib64/qt4/lib64:/opt/exp_soft/neugrid/freesurfer-5.3.0/fakerpmroot/usr/lib/qt4/lib:/opt/exp_soft/neugrid/freesurfer-5.3.0/fakerpmroot/usr/lib64/qt4/lib64:/opt/exp_soft/neugrid/freesurfer-5.3.0/fakerpmroot/usr/lib/qt4/lib:/opt/exp_soft/neugrid/freesurfer-5.3.0/fakerpmroot/usr/lib64/qt4/lib64:/opt/exp_soft/neugrid/freesurfer-5.3.0/fakerpmroot/usr/lib/qt4/lib:/opt/exp_soft/neugrid/freesurfer-5.3.0/fakerpmroot/usr/lib64:/opt/exp_soft/neugrid/freesurfer-5.3.0/fakerpmroot/usr/lib:/opt/exp_soft/neugrid/freesurfer-5.3.0/lib/vtk/lib/vtk-5.2/:/opt/exp_soft/neugrid/freesurfer-5.3.0/lib/tcltktixblt/lib/:/opt/exp_soft/neugrid/freesurfer-5.3.0/lib/KWWidgets/lib/KWWidgets/:/opt/exp_soft/neugrid/freesurfer-5.3.0/lib:
+++++ LD_LIBRARY_PATH=/opt/exp_soft/neugrid/freesurfer-5.3.0/fakerpmroot/usr/src/kernels/2.6.18-348.1.1.el5-xen-x86_64/include/config/parport:/opt/exp_soft/neugrid/freesurfer-5.3.0/fakerpmroot/usr/src/kernels/2.6.18-308.8.2.el5-x86_64/include/config/parport:/opt/exp_soft/neugrid/freesurfer-5.3.0/fakerpmroot/usr/src/kernels/2.6.18-308.8.2.el5-debug-x86_64/include/config/parport:/opt/exp_soft/neugrid/freesurfer-5.3.0/fakerpmroot/usr/src/kernels/2.6.18-308.20.1.el5-xen-x86_64/include/config/parport:/opt/exp_soft/neugrid/freesurfer-5.3.0/fakerpmroot/usr/src/kernels/2.6.18-348.4.1.el5-debug-x86_64/include/config/parport:/opt/exp_soft/neugrid/freesurfer-5.3.0/fakerpmroot/usr/src/kernels/2.6.18-348.4.1.el5-xen-x86_64/include/config/parport:/opt/exp_soft/neugrid/freesurfer-5.3.0/fakerpmroot/usr/lib64/qt4/lib64:/opt/exp_soft/neugrid/freesurfer-5.3.0/fakerpmroot/usr/lib/qt4/lib:/opt/exp_soft/neugrid/freesurfer-5.3.0/fakerpmroot/usr/lib64/qt4/lib64:/opt/exp_soft/neugrid/freesurfer-5.3.0/fakerpmroot/usr/lib/qt4/lib:/opt/exp_soft/neugrid/freesurfer-5.3.0/fakerpmroot/usr/lib64/qt4/lib64:/opt/exp_soft/neugrid/freesurfer-5.3.0/fakerpmroot/usr/lib/qt4/lib:/opt/exp_soft/neugrid/freesurfer-5.3.0/fakerpmroot/usr/lib64/qt4/lib64:/opt/exp_soft/neugrid/freesurfer-5.3.0/fakerpmroot/usr/lib/qt4/lib:/opt/exp_soft/neugrid/freesurfer-5.3.0/fakerpmroot/usr/lib64/qt4/lib64:/opt/exp_soft/neugrid/freesurfer-5.3.0/fakerpmroot/usr/lib/qt4/lib:/opt/exp_soft/neugrid/freesurfer-5.3.0/fakerpmroot/usr/lib64/qt4/lib64:/opt/exp_soft/neugrid/freesurfer-5.3.0/fakerpmroot/usr/lib/qt4/lib:/opt/exp_soft/neugrid/freesurfer-5.3.0/fakerpmroot/usr/lib64/qt4/lib64:/opt/exp_soft/neugrid/freesurfer-5.3.0/fakerpmroot/usr/lib/qt4/lib:/opt/exp_soft/neugrid/freesurfer-5.3.0/fakerpmroot/usr/lib64/qt4/lib64:/opt/exp_soft/neugrid/freesurfer-5.3.0/fakerpmroot/usr/lib/qt4/lib:/opt/exp_soft/neugrid/freesurfer-5.3.0/fakerpmroot/usr/lib64/qt4/lib64:/opt/exp_soft/neugrid/freesurfer-5.3.0/fakerpmroot/usr/lib/qt4/lib:/opt/exp_soft/neugrid/freesurfer-5.3.0/fakerpmroot/usr/lib64/qt4/lib64:/opt/exp_soft/neugrid/freesurfer-5.3.0/fakerpmroot/usr/lib/qt4/lib:/opt/exp_soft/neugrid/freesurfer-5.3.0/fakerpmroot/usr/lib64:/opt/exp_soft/neugrid/freesurfer-5.3.0/fakerpmroot/usr/lib:/opt/exp_soft/neugrid/freesurfer-5.3.0/lib/vtk/lib/vtk-5.2/:/opt/exp_soft/neugrid/freesurfer-5.3.0/lib/tcltktixblt/lib/:/opt/exp_soft/neugrid/freesurfer-5.3.0/lib/KWWidgets/lib/KWWidgets/:/opt/exp_soft/neugrid/freesurfer-5.3.0/lib:
+++++ LD_LIBRARY_PATH=/opt/exp_soft/neugrid/freesurfer-5.3.0/fakerpmroot/usr/src/kernels/2.6.18-308.24.1.el5-debug-x86_64/include/config/parport:/opt/exp_soft/neugrid/freesurfer-5.3.0/fakerpmroot/usr/src/kernels/2.6.18-348.1.1.el5-xen-x86_64/include/config/parport:/opt/exp_soft/neugrid/freesurfer-5.3.0/fakerpmroot/usr/src/kernels/2.6.18-308.8.2.el5-x86_64/include/config/parport:/opt/exp_soft/neugrid/freesurfer-5.3.0/fakerpmroot/usr/src/kernels/2.6.18-308.8.2.el5-debug-x86_64/include/config/parport:/opt/exp_soft/neugrid/freesurfer-5.3.0/fakerpmroot/usr/src/kernels/2.6.18-308.20.1.el5-xen-x86_64/include/config/parport:/opt/exp_soft/neugrid/freesurfer-5.3.0/fakerpmroot/usr/src/kernels/2.6.18-348.4.1.el5-debug-x86_64/include/config/parport:/opt/exp_soft/neugrid/freesurfer-5.3.0/fakerpmroot/usr/src/kernels/2.6.18-348.4.1.el5-xen-x86_64/include/config/parport:/opt/exp_soft/neugrid/freesurfer-5.3.0/fakerpmroot/usr/lib64/qt4/lib64:/opt/exp_soft/neugrid/freesurfer-5.3.0/fakerpmroot/usr/lib/qt4/lib:/opt/exp_soft/neugrid/freesurfer-5.3.0/fakerpmroot/usr/lib64/qt4/lib64:/opt/exp_soft/neugrid/freesurfer-5.3.0/fakerpmroot/usr/lib/qt4/lib:/opt/exp_soft/neugrid/freesurfer-5.3.0/fakerpmroot/usr/lib64/qt4/lib64:/opt/exp_soft/neugrid/freesurfer-5.3.0/fakerpmroot/usr/lib/qt4/lib:/opt/exp_soft/neugrid/freesurfer-5.3.0/fakerpmroot/usr/lib64/qt4/lib64:/opt/exp_soft/neugrid/freesurfer-5.3.0/fakerpmroot/usr/lib/qt4/lib:/opt/exp_soft/neugrid/freesurfer-5.3.0/fakerpmroot/usr/lib64/qt4/lib64:/opt/exp_soft/neugrid/freesurfer-5.3.0/fakerpmroot/usr/lib/qt4/lib:/opt/exp_soft/neugrid/freesurfer-5.3.0/fakerpmroot/usr/lib64/qt4/lib64:/opt/exp_soft/neugrid/freesurfer-5.3.0/fakerpmroot/usr/lib/qt4/lib:/opt/exp_soft/neugrid/freesurfer-5.3.0/fakerpmroot/usr/lib64/qt4/lib64:/opt/exp_soft/neugrid/freesurfer-5.3.0/fakerpmroot/usr/lib/qt4/lib:/opt/exp_soft/neugrid/freesurfer-5.3.0/fakerpmroot/usr/lib64/qt4/lib64:/opt/exp_soft/neugrid/freesurfer-5.3.0/fakerpmroot/usr/lib/qt4/lib:/opt/exp_soft/neugrid/freesurfer-5.3.0/fakerpmroot/usr/lib64/qt4/lib64:/opt/exp_soft/neugrid/freesurfer-5.3.0/fakerpmroot/usr/lib/qt4/lib:/opt/exp_soft/neugrid/freesurfer-5.3.0/fakerpmroot/usr/lib64/qt4/lib64:/opt/exp_soft/neugrid/freesurfer-5.3.0/fakerpmroot/usr/lib/qt4/lib:/opt/exp_soft/neugrid/freesurfer-5.3.0/fakerpmroot/usr/lib64:/opt/exp_soft/neugrid/freesurfer-5.3.0/fakerpmroot/usr/lib:/opt/exp_soft/neugrid/freesurfer-5.3.0/lib/vtk/lib/vtk-5.2/:/opt/exp_soft/neugrid/freesurfer-5.3.0/lib/tcltktixblt/lib/:/opt/exp_soft/neugrid/freesurfer-5.3.0/lib/KWWidgets/lib/KWWidgets/:/opt/exp_soft/neugrid/freesurfer-5.3.0/lib:
+++++ LD_LIBRARY_PATH=/opt/exp_soft/neugrid/freesurfer-5.3.0/fakerpmroot/usr/src/kernels/2.6.18-348.3.1.el5-xen-x86_64/include/config/parport:/opt/exp_soft/neugrid/freesurfer-5.3.0/fakerpmroot/usr/src/kernels/2.6.18-308.24.1.el5-debug-x86_64/include/config/parport:/opt/exp_soft/neugrid/freesurfer-5.3.0/fakerpmroot/usr/src/kernels/2.6.18-348.1.1.el5-xen-x86_64/include/config/parport:/opt/exp_soft/neugrid/freesurfer-5.3.0/fakerpmroot/usr/src/kernels/2.6.18-308.8.2.el5-x86_64/include/config/parport:/opt/exp_soft/neugrid/freesurfer-5.3.0/fakerpmroot/usr/src/kernels/2.6.18-308.8.2.el5-debug-x86_64/include/config/parport:/opt/exp_soft/neugrid/freesurfer-5.3.0/fakerpmroot/usr/src/kernels/2.6.18-308.20.1.el5-xen-x86_64/include/config/parport:/opt/exp_soft/neugrid/freesurfer-5.3.0/fakerpmroot/usr/src/kernels/2.6.18-348.4.1.el5-debug-x86_64/include/config/parport:/opt/exp_soft/neugrid/freesurfer-5.3.0/fakerpmroot/usr/src/kernels/2.6.18-348.4.1.el5-xen-x86_64/include/config/parport:/opt/exp_soft/neugrid/freesurfer-5.3.0/fakerpmroot/usr/lib64/qt4/lib64:/opt/exp_soft/neugrid/freesurfer-5.3.0/fakerpmroot/usr/lib/qt4/lib:/opt/exp_soft/neugrid/freesurfer-5.3.0/fakerpmroot/usr/lib64/qt4/lib64:/opt/exp_soft/neugrid/freesurfer-5.3.0/fakerpmroot/usr/lib/qt4/lib:/opt/exp_soft/neugrid/freesurfer-5.3.0/fakerpmroot/usr/lib64/qt4/lib64:/opt/exp_soft/neugrid/freesurfer-5.3.0/fakerpmroot/usr/lib/qt4/lib:/opt/exp_soft/neugrid/freesurfer-5.3.0/fakerpmroot/usr/lib64/qt4/lib64:/opt/exp_soft/neugrid/freesurfer-5.3.0/fakerpmroot/usr/lib/qt4/lib:/opt/exp_soft/neugrid/freesurfer-5.3.0/fakerpmroot/usr/lib64/qt4/lib64:/opt/exp_soft/neugrid/freesurfer-5.3.0/fakerpmroot/usr/lib/qt4/lib:/opt/exp_soft/neugrid/freesurfer-5.3.0/fakerpmroot/usr/lib64/qt4/lib64:/opt/exp_soft/neugrid/freesurfer-5.3.0/fakerpmroot/usr/lib/qt4/lib:/opt/exp_soft/neugrid/freesurfer-5.3.0/fakerpmroot/usr/lib64/qt4/lib64:/opt/exp_soft/neugrid/freesurfer-5.3.0/fakerpmroot/usr/lib/qt4/lib:/opt/exp_soft/neugrid/freesurfer-5.3.0/fakerpmroot/usr/lib64/qt4/lib64:/opt/exp_soft/neugrid/freesurfer-5.3.0/fakerpmroot/usr/lib/qt4/lib:/opt/exp_soft/neugrid/freesurfer-5.3.0/fakerpmroot/usr/lib64/qt4/lib64:/opt/exp_soft/neugrid/freesurfer-5.3.0/fakerpmroot/usr/lib/qt4/lib:/opt/exp_soft/neugrid/freesurfer-5.3.0/fakerpmroot/usr/lib64/qt4/lib64:/opt/exp_soft/neugrid/freesurfer-5.3.0/fakerpmroot/usr/lib/qt4/lib:/opt/exp_soft/neugrid/freesurfer-5.3.0/fakerpmroot/usr/lib64:/opt/exp_soft/neugrid/freesurfer-5.3.0/fakerpmroot/usr/lib:/opt/exp_soft/neugrid/freesurfer-5.3.0/lib/vtk/lib/vtk-5.2/:/opt/exp_soft/neugrid/freesurfer-5.3.0/lib/tcltktixblt/lib/:/opt/exp_soft/neugrid/freesurfer-5.3.0/lib/KWWidgets/lib/KWWidgets/:/opt/exp_soft/neugrid/freesurfer-5.3.0/lib:
+++++ LD_LIBRARY_PATH=/opt/exp_soft/neugrid/freesurfer-5.3.0/fakerpmroot/usr/src/kernels/2.6.18-348.3.1.el5-debug-x86_64/include/config/parport:/opt/exp_soft/neugrid/freesurfer-5.3.0/fakerpmroot/usr/src/kernels/2.6.18-348.3.1.el5-xen-x86_64/include/config/parport:/opt/exp_soft/neugrid/freesurfer-5.3.0/fakerpmroot/usr/src/kernels/2.6.18-308.24.1.el5-debug-x86_64/include/config/parport:/opt/exp_soft/neugrid/freesurfer-5.3.0/fakerpmroot/usr/src/kernels/2.6.18-348.1.1.el5-xen-x86_64/include/config/parport:/opt/exp_soft/neugrid/freesurfer-5.3.0/fakerpmroot/usr/src/kernels/2.6.18-308.8.2.el5-x86_64/include/config/parport:/opt/exp_soft/neugrid/freesurfer-5.3.0/fakerpmroot/usr/src/kernels/2.6.18-308.8.2.el5-debug-x86_64/include/config/parport:/opt/exp_soft/neugrid/freesurfer-5.3.0/fakerpmroot/usr/src/kernels/2.6.18-308.20.1.el5-xen-x86_64/include/config/parport:/opt/exp_soft/neugrid/freesurfer-5.3.0/fakerpmroot/usr/src/kernels/2.6.18-348.4.1.el5-debug-x86_64/include/config/parport:/opt/exp_soft/neugrid/freesurfer-5.3.0/fakerpmroot/usr/src/kernels/2.6.18-348.4.1.el5-xen-x86_64/include/config/parport:/opt/exp_soft/neugrid/freesurfer-5.3.0/fakerpmroot/usr/lib64/qt4/lib64:/opt/exp_soft/neugrid/freesurfer-5.3.0/fakerpmroot/usr/lib/qt4/lib:/opt/exp_soft/neugrid/freesurfer-5.3.0/fakerpmroot/usr/lib64/qt4/lib64:/opt/exp_soft/neugrid/freesurfer-5.3.0/fakerpmroot/usr/lib/qt4/lib:/opt/exp_soft/neugrid/freesurfer-5.3.0/fakerpmroot/usr/lib64/qt4/lib64:/opt/exp_soft/neugrid/freesurfer-5.3.0/fakerpmroot/usr/lib/qt4/lib:/opt/exp_soft/neugrid/freesurfer-5.3.0/fakerpmroot/usr/lib64/qt4/lib64:/opt/exp_soft/neugrid/freesurfer-5.3.0/fakerpmroot/usr/lib/qt4/lib:/opt/exp_soft/neugrid/freesurfer-5.3.0/fakerpmroot/usr/lib64/qt4/lib64:/opt/exp_soft/neugrid/freesurfer-5.3.0/fakerpmroot/usr/lib/qt4/lib:/opt/exp_soft/neugrid/freesurfer-5.3.0/fakerpmroot/usr/lib64/qt4/lib64:/opt/exp_soft/neugrid/freesurfer-5.3.0/fakerpmroot/usr/lib/qt4/lib:/opt/exp_soft/neugrid/freesurfer-5.3.0/fakerpmroot/usr/lib64/qt4/lib64:/opt/exp_soft/neugrid/freesurfer-5.3.0/fakerpmroot/usr/lib/qt4/lib:/opt/exp_soft/neugrid/freesurfer-5.3.0/fakerpmroot/usr/lib64/qt4/lib64:/opt/exp_soft/neugrid/freesurfer-5.3.0/fakerpmroot/usr/lib/qt4/lib:/opt/exp_soft/neugrid/freesurfer-5.3.0/fakerpmroot/usr/lib64/qt4/lib64:/opt/exp_soft/neugrid/freesurfer-5.3.0/fakerpmroot/usr/lib/qt4/lib:/opt/exp_soft/neugrid/freesurfer-5.3.0/fakerpmroot/usr/lib64/qt4/lib64:/opt/exp_soft/neugrid/freesurfer-5.3.0/fakerpmroot/usr/lib/qt4/lib:/opt/exp_soft/neugrid/freesurfer-5.3.0/fakerpmroot/usr/lib64:/opt/exp_soft/neugrid/freesurfer-5.3.0/fakerpmroot/usr/lib:/opt/exp_soft/neugrid/freesurfer-5.3.0/lib/vtk/lib/vtk-5.2/:/opt/exp_soft/neugrid/freesurfer-5.3.0/lib/tcltktixblt/lib/:/opt/exp_soft/neugrid/freesurfer-5.3.0/lib/KWWidgets/lib/KWWidgets/:/opt/exp_soft/neugrid/freesurfer-5.3.0/lib:
+++++ LD_LIBRARY_PATH=/opt/exp_soft/neugrid/freesurfer-5.3.0/fakerpmroot/usr/src/kernels/2.6.18-348.1.1.el5-x86_64/include/config/parport:/opt/exp_soft/neugrid/freesurfer-5.3.0/fakerpmroot/usr/src/kernels/2.6.18-348.3.1.el5-debug-x86_64/include/config/parport:/opt/exp_soft/neugrid/freesurfer-5.3.0/fakerpmroot/usr/src/kernels/2.6.18-348.3.1.el5-xen-x86_64/include/config/parport:/opt/exp_soft/neugrid/freesurfer-5.3.0/fakerpmroot/usr/src/kernels/2.6.18-308.24.1.el5-debug-x86_64/include/config/parport:/opt/exp_soft/neugrid/freesurfer-5.3.0/fakerpmroot/usr/src/kernels/2.6.18-348.1.1.el5-xen-x86_64/include/config/parport:/opt/exp_soft/neugrid/freesurfer-5.3.0/fakerpmroot/usr/src/kernels/2.6.18-308.8.2.el5-x86_64/include/config/parport:/opt/exp_soft/neugrid/freesurfer-5.3.0/fakerpmroot/usr/src/kernels/2.6.18-308.8.2.el5-debug-x86_64/include/config/parport:/opt/exp_soft/neugrid/freesurfer-5.3.0/fakerpmroot/usr/src/kernels/2.6.18-308.20.1.el5-xen-x86_64/include/config/parport:/opt/exp_soft/neugrid/freesurfer-5.3.0/fakerpmroot/usr/src/kernels/2.6.18-348.4.1.el5-debug-x86_64/include/config/parport:/opt/exp_soft/neugrid/freesurfer-5.3.0/fakerpmroot/usr/src/kernels/2.6.18-348.4.1.el5-xen-x86_64/include/config/parport:/opt/exp_soft/neugrid/freesurfer-5.3.0/fakerpmroot/usr/lib64/qt4/lib64:/opt/exp_soft/neugrid/freesurfer-5.3.0/fakerpmroot/usr/lib/qt4/lib:/opt/exp_soft/neugrid/freesurfer-5.3.0/fakerpmroot/usr/lib64/qt4/lib64:/opt/exp_soft/neugrid/freesurfer-5.3.0/fakerpmroot/usr/lib/qt4/lib:/opt/exp_soft/neugrid/freesurfer-5.3.0/fakerpmroot/usr/lib64/qt4/lib64:/opt/exp_soft/neugrid/freesurfer-5.3.0/fakerpmroot/usr/lib/qt4/lib:/opt/exp_soft/neugrid/freesurfer-5.3.0/fakerpmroot/usr/lib64/qt4/lib64:/opt/exp_soft/neugrid/freesurfer-5.3.0/fakerpmroot/usr/lib/qt4/lib:/opt/exp_soft/neugrid/freesurfer-5.3.0/fakerpmroot/usr/lib64/qt4/lib64:/opt/exp_soft/neugrid/freesurfer-5.3.0/fakerpmroot/usr/lib/qt4/lib:/opt/exp_soft/neugrid/freesurfer-5.3.0/fakerpmroot/usr/lib64/qt4/lib64:/opt/exp_soft/neugrid/freesurfer-5.3.0/fakerpmroot/usr/lib/qt4/lib:/opt/exp_soft/neugrid/freesurfer-5.3.0/fakerpmroot/usr/lib64/qt4/lib64:/opt/exp_soft/neugrid/freesurfer-5.3.0/fakerpmroot/usr/lib/qt4/lib:/opt/exp_soft/neugrid/freesurfer-5.3.0/fakerpmroot/usr/lib64/qt4/lib64:/opt/exp_soft/neugrid/freesurfer-5.3.0/fakerpmroot/usr/lib/qt4/lib:/opt/exp_soft/neugrid/freesurfer-5.3.0/fakerpmroot/usr/lib64/qt4/lib64:/opt/exp_soft/neugrid/freesurfer-5.3.0/fakerpmroot/usr/lib/qt4/lib:/opt/exp_soft/neugrid/freesurfer-5.3.0/fakerpmroot/usr/lib64/qt4/lib64:/opt/exp_soft/neugrid/freesurfer-5.3.0/fakerpmroot/usr/lib/qt4/lib:/opt/exp_soft/neugrid/freesurfer-5.3.0/fakerpmroot/usr/lib64:/opt/exp_soft/neugrid/freesurfer-5.3.0/fakerpmroot/usr/lib:/opt/exp_soft/neugrid/freesurfer-5.3.0/lib/vtk/lib/vtk-5.2/:/opt/exp_soft/neugrid/freesurfer-5.3.0/lib/tcltktixblt/lib/:/opt/exp_soft/neugrid/freesurfer-5.3.0/lib/KWWidgets/lib/KWWidgets/:/opt/exp_soft/neugrid/freesurfer-5.3.0/lib:
+++++ LD_LIBRARY_PATH=/opt/exp_soft/neugrid/freesurfer-5.3.0/fakerpmroot/usr/src/kernels/2.6.18-348.1.1.el5-debug-x86_64/include/config/parport:/opt/exp_soft/neugrid/freesurfer-5.3.0/fakerpmroot/usr/src/kernels/2.6.18-348.1.1.el5-x86_64/include/config/parport:/opt/exp_soft/neugrid/freesurfer-5.3.0/fakerpmroot/usr/src/kernels/2.6.18-348.3.1.el5-debug-x86_64/include/config/parport:/opt/exp_soft/neugrid/freesurfer-5.3.0/fakerpmroot/usr/src/kernels/2.6.18-348.3.1.el5-xen-x86_64/include/config/parport:/opt/exp_soft/neugrid/freesurfer-5.3.0/fakerpmroot/usr/src/kernels/2.6.18-308.24.1.el5-debug-x86_64/include/config/parport:/opt/exp_soft/neugrid/freesurfer-5.3.0/fakerpmroot/usr/src/kernels/2.6.18-348.1.1.el5-xen-x86_64/include/config/parport:/opt/exp_soft/neugrid/freesurfer-5.3.0/fakerpmroot/usr/src/kernels/2.6.18-308.8.2.el5-x86_64/include/config/parport:/opt/exp_soft/neugrid/freesurfer-5.3.0/fakerpmroot/usr/src/kernels/2.6.18-308.8.2.el5-debug-x86_64/include/config/parport:/opt/exp_soft/neugrid/freesurfer-5.3.0/fakerpmroot/usr/src/kernels/2.6.18-308.20.1.el5-xen-x86_64/include/config/parport:/opt/exp_soft/neugrid/freesurfer-5.3.0/fakerpmroot/usr/src/kernels/2.6.18-348.4.1.el5-debug-x86_64/include/config/parport:/opt/exp_soft/neugrid/freesurfer-5.3.0/fakerpmroot/usr/src/kernels/2.6.18-348.4.1.el5-xen-x86_64/include/config/parport:/opt/exp_soft/neugrid/freesurfer-5.3.0/fakerpmroot/usr/lib64/qt4/lib64:/opt/exp_soft/neugrid/freesurfer-5.3.0/fakerpmroot/usr/lib/qt4/lib:/opt/exp_soft/neugrid/freesurfer-5.3.0/fakerpmroot/usr/lib64/qt4/lib64:/opt/exp_soft/neugrid/freesurfer-5.3.0/fakerpmroot/usr/lib/qt4/lib:/opt/exp_soft/neugrid/freesurfer-5.3.0/fakerpmroot/usr/lib64/qt4/lib64:/opt/exp_soft/neugrid/freesurfer-5.3.0/fakerpmroot/usr/lib/qt4/lib:/opt/exp_soft/neugrid/freesurfer-5.3.0/fakerpmroot/usr/lib64/qt4/lib64:/opt/exp_soft/neugrid/freesurfer-5.3.0/fakerpmroot/usr/lib/qt4/lib:/opt/exp_soft/neugrid/freesurfer-5.3.0/fakerpmroot/usr/lib64/qt4/lib64:/opt/exp_soft/neugrid/freesurfer-5.3.0/fakerpmroot/usr/lib/qt4/lib:/opt/exp_soft/neugrid/freesurfer-5.3.0/fakerpmroot/usr/lib64/qt4/lib64:/opt/exp_soft/neugrid/freesurfer-5.3.0/fakerpmroot/usr/lib/qt4/lib:/opt/exp_soft/neugrid/freesurfer-5.3.0/fakerpmroot/usr/lib64/qt4/lib64:/opt/exp_soft/neugrid/freesurfer-5.3.0/fakerpmroot/usr/lib/qt4/lib:/opt/exp_soft/neugrid/freesurfer-5.3.0/fakerpmroot/usr/lib64/qt4/lib64:/opt/exp_soft/neugrid/freesurfer-5.3.0/fakerpmroot/usr/lib/qt4/lib:/opt/exp_soft/neugrid/freesurfer-5.3.0/fakerpmroot/usr/lib64/qt4/lib64:/opt/exp_soft/neugrid/freesurfer-5.3.0/fakerpmroot/usr/lib/qt4/lib:/opt/exp_soft/neugrid/freesurfer-5.3.0/fakerpmroot/usr/lib64/qt4/lib64:/opt/exp_soft/neugrid/freesurfer-5.3.0/fakerpmroot/usr/lib/qt4/lib:/opt/exp_soft/neugrid/freesurfer-5.3.0/fakerpmroot/usr/lib64:/opt/exp_soft/neugrid/freesurfer-5.3.0/fakerpmroot/usr/lib:/opt/exp_soft/neugrid/freesurfer-5.3.0/lib/vtk/lib/vtk-5.2/:/opt/exp_soft/neugrid/freesurfer-5.3.0/lib/tcltktixblt/lib/:/opt/exp_soft/neugrid/freesurfer-5.3.0/lib/KWWidgets/lib/KWWidgets/:/opt/exp_soft/neugrid/freesurfer-5.3.0/lib:
+++++ LD_LIBRARY_PATH=/opt/exp_soft/neugrid/freesurfer-5.3.0/fakerpmroot/usr/src/kernels/2.6.18-348.6.1.el5-x86_64/include/config/parport:/opt/exp_soft/neugrid/freesurfer-5.3.0/fakerpmroot/usr/src/kernels/2.6.18-348.1.1.el5-debug-x86_64/include/config/parport:/opt/exp_soft/neugrid/freesurfer-5.3.0/fakerpmroot/usr/src/kernels/2.6.18-348.1.1.el5-x86_64/include/config/parport:/opt/exp_soft/neugrid/freesurfer-5.3.0/fakerpmroot/usr/src/kernels/2.6.18-348.3.1.el5-debug-x86_64/include/config/parport:/opt/exp_soft/neugrid/freesurfer-5.3.0/fakerpmroot/usr/src/kernels/2.6.18-348.3.1.el5-xen-x86_64/include/config/parport:/opt/exp_soft/neugrid/freesurfer-5.3.0/fakerpmroot/usr/src/kernels/2.6.18-308.24.1.el5-debug-x86_64/include/config/parport:/opt/exp_soft/neugrid/freesurfer-5.3.0/fakerpmroot/usr/src/kernels/2.6.18-348.1.1.el5-xen-x86_64/include/config/parport:/opt/exp_soft/neugrid/freesurfer-5.3.0/fakerpmroot/usr/src/kernels/2.6.18-308.8.2.el5-x86_64/include/config/parport:/opt/exp_soft/neugrid/freesurfer-5.3.0/fakerpmroot/usr/src/kernels/2.6.18-308.8.2.el5-debug-x86_64/include/config/parport:/opt/exp_soft/neugrid/freesurfer-5.3.0/fakerpmroot/usr/src/kernels/2.6.18-308.20.1.el5-xen-x86_64/include/config/parport:/opt/exp_soft/neugrid/freesurfer-5.3.0/fakerpmroot/usr/src/kernels/2.6.18-348.4.1.el5-debug-x86_64/include/config/parport:/opt/exp_soft/neugrid/freesurfer-5.3.0/fakerpmroot/usr/src/kernels/2.6.18-348.4.1.el5-xen-x86_64/include/config/parport:/opt/exp_soft/neugrid/freesurfer-5.3.0/fakerpmroot/usr/lib64/qt4/lib64:/opt/exp_soft/neugrid/freesurfer-5.3.0/fakerpmroot/usr/lib/qt4/lib:/opt/exp_soft/neugrid/freesurfer-5.3.0/fakerpmroot/usr/lib64/qt4/lib64:/opt/exp_soft/neugrid/freesurfer-5.3.0/fakerpmroot/usr/lib/qt4/lib:/opt/exp_soft/neugrid/freesurfer-5.3.0/fakerpmroot/usr/lib64/qt4/lib64:/opt/exp_soft/neugrid/freesurfer-5.3.0/fakerpmroot/usr/lib/qt4/lib:/opt/exp_soft/neugrid/freesurfer-5.3.0/fakerpmroot/usr/lib64/qt4/lib64:/opt/exp_soft/neugrid/freesurfer-5.3.0/fakerpmroot/usr/lib/qt4/lib:/opt/exp_soft/neugrid/freesurfer-5.3.0/fakerpmroot/usr/lib64/qt4/lib64:/opt/exp_soft/neugrid/freesurfer-5.3.0/fakerpmroot/usr/lib/qt4/lib:/opt/exp_soft/neugrid/freesurfer-5.3.0/fakerpmroot/usr/lib64/qt4/lib64:/opt/exp_soft/neugrid/freesurfer-5.3.0/fakerpmroot/usr/lib/qt4/lib:/opt/exp_soft/neugrid/freesurfer-5.3.0/fakerpmroot/usr/lib64/qt4/lib64:/opt/exp_soft/neugrid/freesurfer-5.3.0/fakerpmroot/usr/lib/qt4/lib:/opt/exp_soft/neugrid/freesurfer-5.3.0/fakerpmroot/usr/lib64/qt4/lib64:/opt/exp_soft/neugrid/freesurfer-5.3.0/fakerpmroot/usr/lib/qt4/lib:/opt/exp_soft/neugrid/freesurfer-5.3.0/fakerpmroot/usr/lib64/qt4/lib64:/opt/exp_soft/neugrid/freesurfer-5.3.0/fakerpmroot/usr/lib/qt4/lib:/opt/exp_soft/neugrid/freesurfer-5.3.0/fakerpmroot/usr/lib64/qt4/lib64:/opt/exp_soft/neugrid/freesurfer-5.3.0/fakerpmroot/usr/lib/qt4/lib:/opt/exp_soft/neugrid/freesurfer-5.3.0/fakerpmroot/usr/lib64:/opt/exp_soft/neugrid/freesurfer-5.3.0/fakerpmroot/usr/lib:/opt/exp_soft/neugrid/freesurfer-5.3.0/lib/vtk/lib/vtk-5.2/:/opt/exp_soft/neugrid/freesurfer-5.3.0/lib/tcltktixblt/lib/:/opt/exp_soft/neugrid/freesurfer-5.3.0/lib/KWWidgets/lib/KWWidgets/:/opt/exp_soft/neugrid/freesurfer-5.3.0/lib:
+++++ LD_LIBRARY_PATH=/opt/exp_soft/neugrid/freesurfer-5.3.0/fakerpmroot/usr/src/kernels/2.6.18-348.4.1.el5-x86_64/include/config/parport:/opt/exp_soft/neugrid/freesurfer-5.3.0/fakerpmroot/usr/src/kernels/2.6.18-348.6.1.el5-x86_64/include/config/parport:/opt/exp_soft/neugrid/freesurfer-5.3.0/fakerpmroot/usr/src/kernels/2.6.18-348.1.1.el5-debug-x86_64/include/config/parport:/opt/exp_soft/neugrid/freesurfer-5.3.0/fakerpmroot/usr/src/kernels/2.6.18-348.1.1.el5-x86_64/include/config/parport:/opt/exp_soft/neugrid/freesurfer-5.3.0/fakerpmroot/usr/src/kernels/2.6.18-348.3.1.el5-debug-x86_64/include/config/parport:/opt/exp_soft/neugrid/freesurfer-5.3.0/fakerpmroot/usr/src/kernels/2.6.18-348.3.1.el5-xen-x86_64/include/config/parport:/opt/exp_soft/neugrid/freesurfer-5.3.0/fakerpmroot/usr/src/kernels/2.6.18-308.24.1.el5-debug-x86_64/include/config/parport:/opt/exp_soft/neugrid/freesurfer-5.3.0/fakerpmroot/usr/src/kernels/2.6.18-348.1.1.el5-xen-x86_64/include/config/parport:/opt/exp_soft/neugrid/freesurfer-5.3.0/fakerpmroot/usr/src/kernels/2.6.18-308.8.2.el5-x86_64/include/config/parport:/opt/exp_soft/neugrid/freesurfer-5.3.0/fakerpmroot/usr/src/kernels/2.6.18-308.8.2.el5-debug-x86_64/include/config/parport:/opt/exp_soft/neugrid/freesurfer-5.3.0/fakerpmroot/usr/src/kernels/2.6.18-308.20.1.el5-xen-x86_64/include/config/parport:/opt/exp_soft/neugrid/freesurfer-5.3.0/fakerpmroot/usr/src/kernels/2.6.18-348.4.1.el5-debug-x86_64/include/config/parport:/opt/exp_soft/neugrid/freesurfer-5.3.0/fakerpmroot/usr/src/kernels/2.6.18-348.4.1.el5-xen-x86_64/include/config/parport:/opt/exp_soft/neugrid/freesurfer-5.3.0/fakerpmroot/usr/lib64/qt4/lib64:/opt/exp_soft/neugrid/freesurfer-5.3.0/fakerpmroot/usr/lib/qt4/lib:/opt/exp_soft/neugrid/freesurfer-5.3.0/fakerpmroot/usr/lib64/qt4/lib64:/opt/exp_soft/neugrid/freesurfer-5.3.0/fakerpmroot/usr/lib/qt4/lib:/opt/exp_soft/neugrid/freesurfer-5.3.0/fakerpmroot/usr/lib64/qt4/lib64:/opt/exp_soft/neugrid/freesurfer-5.3.0/fakerpmroot/usr/lib/qt4/lib:/opt/exp_soft/neugrid/freesurfer-5.3.0/fakerpmroot/usr/lib64/qt4/lib64:/opt/exp_soft/neugrid/freesurfer-5.3.0/fakerpmroot/usr/lib/qt4/lib:/opt/exp_soft/neugrid/freesurfer-5.3.0/fakerpmroot/usr/lib64/qt4/lib64:/opt/exp_soft/neugrid/freesurfer-5.3.0/fakerpmroot/usr/lib/qt4/lib:/opt/exp_soft/neugrid/freesurfer-5.3.0/fakerpmroot/usr/lib64/qt4/lib64:/opt/exp_soft/neugrid/freesurfer-5.3.0/fakerpmroot/usr/lib/qt4/lib:/opt/exp_soft/neugrid/freesurfer-5.3.0/fakerpmroot/usr/lib64/qt4/lib64:/opt/exp_soft/neugrid/freesurfer-5.3.0/fakerpmroot/usr/lib/qt4/lib:/opt/exp_soft/neugrid/freesurfer-5.3.0/fakerpmroot/usr/lib64/qt4/lib64:/opt/exp_soft/neugrid/freesurfer-5.3.0/fakerpmroot/usr/lib/qt4/lib:/opt/exp_soft/neugrid/freesurfer-5.3.0/fakerpmroot/usr/lib64/qt4/lib64:/opt/exp_soft/neugrid/freesurfer-5.3.0/fakerpmroot/usr/lib/qt4/lib:/opt/exp_soft/neugrid/freesurfer-5.3.0/fakerpmroot/usr/lib64/qt4/lib64:/opt/exp_soft/neugrid/freesurfer-5.3.0/fakerpmroot/usr/lib/qt4/lib:/opt/exp_soft/neugrid/freesurfer-5.3.0/fakerpmroot/usr/lib64:/opt/exp_soft/neugrid/freesurfer-5.3.0/fakerpmroot/usr/lib:/opt/exp_soft/neugrid/freesurfer-5.3.0/lib/vtk/lib/vtk-5.2/:/opt/exp_soft/neugrid/freesurfer-5.3.0/lib/tcltktixblt/lib/:/opt/exp_soft/neugrid/freesurfer-5.3.0/lib/KWWidgets/lib/KWWidgets/:/opt/exp_soft/neugrid/freesurfer-5.3.0/lib:
+++++ LD_LIBRARY_PATH=/opt/exp_soft/neugrid/freesurfer-5.3.0/fakerpmroot/usr/src/kernels/2.6.18-348.3.1.el5-x86_64/include/config/parport:/opt/exp_soft/neugrid/freesurfer-5.3.0/fakerpmroot/usr/src/kernels/2.6.18-348.4.1.el5-x86_64/include/config/parport:/opt/exp_soft/neugrid/freesurfer-5.3.0/fakerpmroot/usr/src/kernels/2.6.18-348.6.1.el5-x86_64/include/config/parport:/opt/exp_soft/neugrid/freesurfer-5.3.0/fakerpmroot/usr/src/kernels/2.6.18-348.1.1.el5-debug-x86_64/include/config/parport:/opt/exp_soft/neugrid/freesurfer-5.3.0/fakerpmroot/usr/src/kernels/2.6.18-348.1.1.el5-x86_64/include/config/parport:/opt/exp_soft/neugrid/freesurfer-5.3.0/fakerpmroot/usr/src/kernels/2.6.18-348.3.1.el5-debug-x86_64/include/config/parport:/opt/exp_soft/neugrid/freesurfer-5.3.0/fakerpmroot/usr/src/kernels/2.6.18-348.3.1.el5-xen-x86_64/include/config/parport:/opt/exp_soft/neugrid/freesurfer-5.3.0/fakerpmroot/usr/src/kernels/2.6.18-308.24.1.el5-debug-x86_64/include/config/parport:/opt/exp_soft/neugrid/freesurfer-5.3.0/fakerpmroot/usr/src/kernels/2.6.18-348.1.1.el5-xen-x86_64/include/config/parport:/opt/exp_soft/neugrid/freesurfer-5.3.0/fakerpmroot/usr/src/kernels/2.6.18-308.8.2.el5-x86_64/include/config/parport:/opt/exp_soft/neugrid/freesurfer-5.3.0/fakerpmroot/usr/src/kernels/2.6.18-308.8.2.el5-debug-x86_64/include/config/parport:/opt/exp_soft/neugrid/freesurfer-5.3.0/fakerpmroot/usr/src/kernels/2.6.18-308.20.1.el5-xen-x86_64/include/config/parport:/opt/exp_soft/neugrid/freesurfer-5.3.0/fakerpmroot/usr/src/kernels/2.6.18-348.4.1.el5-debug-x86_64/include/config/parport:/opt/exp_soft/neugrid/freesurfer-5.3.0/fakerpmroot/usr/src/kernels/2.6.18-348.4.1.el5-xen-x86_64/include/config/parport:/opt/exp_soft/neugrid/freesurfer-5.3.0/fakerpmroot/usr/lib64/qt4/lib64:/opt/exp_soft/neugrid/freesurfer-5.3.0/fakerpmroot/usr/lib/qt4/lib:/opt/exp_soft/neugrid/freesurfer-5.3.0/fakerpmroot/usr/lib64/qt4/lib64:/opt/exp_soft/neugrid/freesurfer-5.3.0/fakerpmroot/usr/lib/qt4/lib:/opt/exp_soft/neugrid/freesurfer-5.3.0/fakerpmroot/usr/lib64/qt4/lib64:/opt/exp_soft/neugrid/freesurfer-5.3.0/fakerpmroot/usr/lib/qt4/lib:/opt/exp_soft/neugrid/freesurfer-5.3.0/fakerpmroot/usr/lib64/qt4/lib64:/opt/exp_soft/neugrid/freesurfer-5.3.0/fakerpmroot/usr/lib/qt4/lib:/opt/exp_soft/neugrid/freesurfer-5.3.0/fakerpmroot/usr/lib64/qt4/lib64:/opt/exp_soft/neugrid/freesurfer-5.3.0/fakerpmroot/usr/lib/qt4/lib:/opt/exp_soft/neugrid/freesurfer-5.3.0/fakerpmroot/usr/lib64/qt4/lib64:/opt/exp_soft/neugrid/freesurfer-5.3.0/fakerpmroot/usr/lib/qt4/lib:/opt/exp_soft/neugrid/freesurfer-5.3.0/fakerpmroot/usr/lib64/qt4/lib64:/opt/exp_soft/neugrid/freesurfer-5.3.0/fakerpmroot/usr/lib/qt4/lib:/opt/exp_soft/neugrid/freesurfer-5.3.0/fakerpmroot/usr/lib64/qt4/lib64:/opt/exp_soft/neugrid/freesurfer-5.3.0/fakerpmroot/usr/lib/qt4/lib:/opt/exp_soft/neugrid/freesurfer-5.3.0/fakerpmroot/usr/lib64/qt4/lib64:/opt/exp_soft/neugrid/freesurfer-5.3.0/fakerpmroot/usr/lib/qt4/lib:/opt/exp_soft/neugrid/freesurfer-5.3.0/fakerpmroot/usr/lib64/qt4/lib64:/opt/exp_soft/neugrid/freesurfer-5.3.0/fakerpmroot/usr/lib/qt4/lib:/opt/exp_soft/neugrid/freesurfer-5.3.0/fakerpmroot/usr/lib64:/opt/exp_soft/neugrid/freesurfer-5.3.0/fakerpmroot/usr/lib:/opt/exp_soft/neugrid/freesurfer-5.3.0/lib/vtk/lib/vtk-5.2/:/opt/exp_soft/neugrid/freesurfer-5.3.0/lib/tcltktixblt/lib/:/opt/exp_soft/neugrid/freesurfer-5.3.0/lib/KWWidgets/lib/KWWidgets/:/opt/exp_soft/neugrid/freesurfer-5.3.0/lib:
+++++ LD_LIBRARY_PATH=/opt/exp_soft/neugrid/freesurfer-5.3.0/fakerpmroot/usr/src/kernels/2.6.18-308.11.1.el5-x86_64/include/config/parport:/opt/exp_soft/neugrid/freesurfer-5.3.0/fakerpmroot/usr/src/kernels/2.6.18-348.3.1.el5-x86_64/include/config/parport:/opt/exp_soft/neugrid/freesurfer-5.3.0/fakerpmroot/usr/src/kernels/2.6.18-348.4.1.el5-x86_64/include/config/parport:/opt/exp_soft/neugrid/freesurfer-5.3.0/fakerpmroot/usr/src/kernels/2.6.18-348.6.1.el5-x86_64/include/config/parport:/opt/exp_soft/neugrid/freesurfer-5.3.0/fakerpmroot/usr/src/kernels/2.6.18-348.1.1.el5-debug-x86_64/include/config/parport:/opt/exp_soft/neugrid/freesurfer-5.3.0/fakerpmroot/usr/src/kernels/2.6.18-348.1.1.el5-x86_64/include/config/parport:/opt/exp_soft/neugrid/freesurfer-5.3.0/fakerpmroot/usr/src/kernels/2.6.18-348.3.1.el5-debug-x86_64/include/config/parport:/opt/exp_soft/neugrid/freesurfer-5.3.0/fakerpmroot/usr/src/kernels/2.6.18-348.3.1.el5-xen-x86_64/include/config/parport:/opt/exp_soft/neugrid/freesurfer-5.3.0/fakerpmroot/usr/src/kernels/2.6.18-308.24.1.el5-debug-x86_64/include/config/parport:/opt/exp_soft/neugrid/freesurfer-5.3.0/fakerpmroot/usr/src/kernels/2.6.18-348.1.1.el5-xen-x86_64/include/config/parport:/opt/exp_soft/neugrid/freesurfer-5.3.0/fakerpmroot/usr/src/kernels/2.6.18-308.8.2.el5-x86_64/include/config/parport:/opt/exp_soft/neugrid/freesurfer-5.3.0/fakerpmroot/usr/src/kernels/2.6.18-308.8.2.el5-debug-x86_64/include/config/parport:/opt/exp_soft/neugrid/freesurfer-5.3.0/fakerpmroot/usr/src/kernels/2.6.18-308.20.1.el5-xen-x86_64/include/config/parport:/opt/exp_soft/neugrid/freesurfer-5.3.0/fakerpmroot/usr/src/kernels/2.6.18-348.4.1.el5-debug-x86_64/include/config/parport:/opt/exp_soft/neugrid/freesurfer-5.3.0/fakerpmroot/usr/src/kernels/2.6.18-348.4.1.el5-xen-x86_64/include/config/parport:/opt/exp_soft/neugrid/freesurfer-5.3.0/fakerpmroot/usr/lib64/qt4/lib64:/opt/exp_soft/neugrid/freesurfer-5.3.0/fakerpmroot/usr/lib/qt4/lib:/opt/exp_soft/neugrid/freesurfer-5.3.0/fakerpmroot/usr/lib64/qt4/lib64:/opt/exp_soft/neugrid/freesurfer-5.3.0/fakerpmroot/usr/lib/qt4/lib:/opt/exp_soft/neugrid/freesurfer-5.3.0/fakerpmroot/usr/lib64/qt4/lib64:/opt/exp_soft/neugrid/freesurfer-5.3.0/fakerpmroot/usr/lib/qt4/lib:/opt/exp_soft/neugrid/freesurfer-5.3.0/fakerpmroot/usr/lib64/qt4/lib64:/opt/exp_soft/neugrid/freesurfer-5.3.0/fakerpmroot/usr/lib/qt4/lib:/opt/exp_soft/neugrid/freesurfer-5.3.0/fakerpmroot/usr/lib64/qt4/lib64:/opt/exp_soft/neugrid/freesurfer-5.3.0/fakerpmroot/usr/lib/qt4/lib:/opt/exp_soft/neugrid/freesurfer-5.3.0/fakerpmroot/usr/lib64/qt4/lib64:/opt/exp_soft/neugrid/freesurfer-5.3.0/fakerpmroot/usr/lib/qt4/lib:/opt/exp_soft/neugrid/freesurfer-5.3.0/fakerpmroot/usr/lib64/qt4/lib64:/opt/exp_soft/neugrid/freesurfer-5.3.0/fakerpmroot/usr/lib/qt4/lib:/opt/exp_soft/neugrid/freesurfer-5.3.0/fakerpmroot/usr/lib64/qt4/lib64:/opt/exp_soft/neugrid/freesurfer-5.3.0/fakerpmroot/usr/lib/qt4/lib:/opt/exp_soft/neugrid/freesurfer-5.3.0/fakerpmroot/usr/lib64/qt4/lib64:/opt/exp_soft/neugrid/freesurfer-5.3.0/fakerpmroot/usr/lib/qt4/lib:/opt/exp_soft/neugrid/freesurfer-5.3.0/fakerpmroot/usr/lib64/qt4/lib64:/opt/exp_soft/neugrid/freesurfer-5.3.0/fakerpmroot/usr/lib/qt4/lib:/opt/exp_soft/neugrid/freesurfer-5.3.0/fakerpmroot/usr/lib64:/opt/exp_soft/neugrid/freesurfer-5.3.0/fakerpmroot/usr/lib:/opt/exp_soft/neugrid/freesurfer-5.3.0/lib/vtk/lib/vtk-5.2/:/opt/exp_soft/neugrid/freesurfer-5.3.0/lib/tcltktixblt/lib/:/opt/exp_soft/neugrid/freesurfer-5.3.0/lib/KWWidgets/lib/KWWidgets/:/opt/exp_soft/neugrid/freesurfer-5.3.0/lib:
+++++ LD_LIBRARY_PATH=/opt/exp_soft/neugrid/freesurfer-5.3.0/fakerpmroot/usr/src/kernels/2.6.18-348.2.1.el5-x86_64/include/config/parport:/opt/exp_soft/neugrid/freesurfer-5.3.0/fakerpmroot/usr/src/kernels/2.6.18-308.11.1.el5-x86_64/include/config/parport:/opt/exp_soft/neugrid/freesurfer-5.3.0/fakerpmroot/usr/src/kernels/2.6.18-348.3.1.el5-x86_64/include/config/parport:/opt/exp_soft/neugrid/freesurfer-5.3.0/fakerpmroot/usr/src/kernels/2.6.18-348.4.1.el5-x86_64/include/config/parport:/opt/exp_soft/neugrid/freesurfer-5.3.0/fakerpmroot/usr/src/kernels/2.6.18-348.6.1.el5-x86_64/include/config/parport:/opt/exp_soft/neugrid/freesurfer-5.3.0/fakerpmroot/usr/src/kernels/2.6.18-348.1.1.el5-debug-x86_64/include/config/parport:/opt/exp_soft/neugrid/freesurfer-5.3.0/fakerpmroot/usr/src/kernels/2.6.18-348.1.1.el5-x86_64/include/config/parport:/opt/exp_soft/neugrid/freesurfer-5.3.0/fakerpmroot/usr/src/kernels/2.6.18-348.3.1.el5-debug-x86_64/include/config/parport:/opt/exp_soft/neugrid/freesurfer-5.3.0/fakerpmroot/usr/src/kernels/2.6.18-348.3.1.el5-xen-x86_64/include/config/parport:/opt/exp_soft/neugrid/freesurfer-5.3.0/fakerpmroot/usr/src/kernels/2.6.18-308.24.1.el5-debug-x86_64/include/config/parport:/opt/exp_soft/neugrid/freesurfer-5.3.0/fakerpmroot/usr/src/kernels/2.6.18-348.1.1.el5-xen-x86_64/include/config/parport:/opt/exp_soft/neugrid/freesurfer-5.3.0/fakerpmroot/usr/src/kernels/2.6.18-308.8.2.el5-x86_64/include/config/parport:/opt/exp_soft/neugrid/freesurfer-5.3.0/fakerpmroot/usr/src/kernels/2.6.18-308.8.2.el5-debug-x86_64/include/config/parport:/opt/exp_soft/neugrid/freesurfer-5.3.0/fakerpmroot/usr/src/kernels/2.6.18-308.20.1.el5-xen-x86_64/include/config/parport:/opt/exp_soft/neugrid/freesurfer-5.3.0/fakerpmroot/usr/src/kernels/2.6.18-348.4.1.el5-debug-x86_64/include/config/parport:/opt/exp_soft/neugrid/freesurfer-5.3.0/fakerpmroot/usr/src/kernels/2.6.18-348.4.1.el5-xen-x86_64/include/config/parport:/opt/exp_soft/neugrid/freesurfer-5.3.0/fakerpmroot/usr/lib64/qt4/lib64:/opt/exp_soft/neugrid/freesurfer-5.3.0/fakerpmroot/usr/lib/qt4/lib:/opt/exp_soft/neugrid/freesurfer-5.3.0/fakerpmroot/usr/lib64/qt4/lib64:/opt/exp_soft/neugrid/freesurfer-5.3.0/fakerpmroot/usr/lib/qt4/lib:/opt/exp_soft/neugrid/freesurfer-5.3.0/fakerpmroot/usr/lib64/qt4/lib64:/opt/exp_soft/neugrid/freesurfer-5.3.0/fakerpmroot/usr/lib/qt4/lib:/opt/exp_soft/neugrid/freesurfer-5.3.0/fakerpmroot/usr/lib64/qt4/lib64:/opt/exp_soft/neugrid/freesurfer-5.3.0/fakerpmroot/usr/lib/qt4/lib:/opt/exp_soft/neugrid/freesurfer-5.3.0/fakerpmroot/usr/lib64/qt4/lib64:/opt/exp_soft/neugrid/freesurfer-5.3.0/fakerpmroot/usr/lib/qt4/lib:/opt/exp_soft/neugrid/freesurfer-5.3.0/fakerpmroot/usr/lib64/qt4/lib64:/opt/exp_soft/neugrid/freesurfer-5.3.0/fakerpmroot/usr/lib/qt4/lib:/opt/exp_soft/neugrid/freesurfer-5.3.0/fakerpmroot/usr/lib64/qt4/lib64:/opt/exp_soft/neugrid/freesurfer-5.3.0/fakerpmroot/usr/lib/qt4/lib:/opt/exp_soft/neugrid/freesurfer-5.3.0/fakerpmroot/usr/lib64/qt4/lib64:/opt/exp_soft/neugrid/freesurfer-5.3.0/fakerpmroot/usr/lib/qt4/lib:/opt/exp_soft/neugrid/freesurfer-5.3.0/fakerpmroot/usr/lib64/qt4/lib64:/opt/exp_soft/neugrid/freesurfer-5.3.0/fakerpmroot/usr/lib/qt4/lib:/opt/exp_soft/neugrid/freesurfer-5.3.0/fakerpmroot/usr/lib64/qt4/lib64:/opt/exp_soft/neugrid/freesurfer-5.3.0/fakerpmroot/usr/lib/qt4/lib:/opt/exp_soft/neugrid/freesurfer-5.3.0/fakerpmroot/usr/lib64:/opt/exp_soft/neugrid/freesurfer-5.3.0/fakerpmroot/usr/lib:/opt/exp_soft/neugrid/freesurfer-5.3.0/lib/vtk/lib/vtk-5.2/:/opt/exp_soft/neugrid/freesurfer-5.3.0/lib/tcltktixblt/lib/:/opt/exp_soft/neugrid/freesurfer-5.3.0/lib/KWWidgets/lib/KWWidgets/:/opt/exp_soft/neugrid/freesurfer-5.3.0/lib:
+++++ LD_LIBRARY_PATH=/opt/exp_soft/neugrid/freesurfer-5.3.0/fakerpmroot/usr/src/kernels/2.6.18-308.16.1.el5-debug-x86_64/include/config/parport:/opt/exp_soft/neugrid/freesurfer-5.3.0/fakerpmroot/usr/src/kernels/2.6.18-348.2.1.el5-x86_64/include/config/parport:/opt/exp_soft/neugrid/freesurfer-5.3.0/fakerpmroot/usr/src/kernels/2.6.18-308.11.1.el5-x86_64/include/config/parport:/opt/exp_soft/neugrid/freesurfer-5.3.0/fakerpmroot/usr/src/kernels/2.6.18-348.3.1.el5-x86_64/include/config/parport:/opt/exp_soft/neugrid/freesurfer-5.3.0/fakerpmroot/usr/src/kernels/2.6.18-348.4.1.el5-x86_64/include/config/parport:/opt/exp_soft/neugrid/freesurfer-5.3.0/fakerpmroot/usr/src/kernels/2.6.18-348.6.1.el5-x86_64/include/config/parport:/opt/exp_soft/neugrid/freesurfer-5.3.0/fakerpmroot/usr/src/kernels/2.6.18-348.1.1.el5-debug-x86_64/include/config/parport:/opt/exp_soft/neugrid/freesurfer-5.3.0/fakerpmroot/usr/src/kernels/2.6.18-348.1.1.el5-x86_64/include/config/parport:/opt/exp_soft/neugrid/freesurfer-5.3.0/fakerpmroot/usr/src/kernels/2.6.18-348.3.1.el5-debug-x86_64/include/config/parport:/opt/exp_soft/neugrid/freesurfer-5.3.0/fakerpmroot/usr/src/kernels/2.6.18-348.3.1.el5-xen-x86_64/include/config/parport:/opt/exp_soft/neugrid/freesurfer-5.3.0/fakerpmroot/usr/src/kernels/2.6.18-308.24.1.el5-debug-x86_64/include/config/parport:/opt/exp_soft/neugrid/freesurfer-5.3.0/fakerpmroot/usr/src/kernels/2.6.18-348.1.1.el5-xen-x86_64/include/config/parport:/opt/exp_soft/neugrid/freesurfer-5.3.0/fakerpmroot/usr/src/kernels/2.6.18-308.8.2.el5-x86_64/include/config/parport:/opt/exp_soft/neugrid/freesurfer-5.3.0/fakerpmroot/usr/src/kernels/2.6.18-308.8.2.el5-debug-x86_64/include/config/parport:/opt/exp_soft/neugrid/freesurfer-5.3.0/fakerpmroot/usr/src/kernels/2.6.18-308.20.1.el5-xen-x86_64/include/config/parport:/opt/exp_soft/neugrid/freesurfer-5.3.0/fakerpmroot/usr/src/kernels/2.6.18-348.4.1.el5-debug-x86_64/include/config/parport:/opt/exp_soft/neugrid/freesurfer-5.3.0/fakerpmroot/usr/src/kernels/2.6.18-348.4.1.el5-xen-x86_64/include/config/parport:/opt/exp_soft/neugrid/freesurfer-5.3.0/fakerpmroot/usr/lib64/qt4/lib64:/opt/exp_soft/neugrid/freesurfer-5.3.0/fakerpmroot/usr/lib/qt4/lib:/opt/exp_soft/neugrid/freesurfer-5.3.0/fakerpmroot/usr/lib64/qt4/lib64:/opt/exp_soft/neugrid/freesurfer-5.3.0/fakerpmroot/usr/lib/qt4/lib:/opt/exp_soft/neugrid/freesurfer-5.3.0/fakerpmroot/usr/lib64/qt4/lib64:/opt/exp_soft/neugrid/freesurfer-5.3.0/fakerpmroot/usr/lib/qt4/lib:/opt/exp_soft/neugrid/freesurfer-5.3.0/fakerpmroot/usr/lib64/qt4/lib64:/opt/exp_soft/neugrid/freesurfer-5.3.0/fakerpmroot/usr/lib/qt4/lib:/opt/exp_soft/neugrid/freesurfer-5.3.0/fakerpmroot/usr/lib64/qt4/lib64:/opt/exp_soft/neugrid/freesurfer-5.3.0/fakerpmroot/usr/lib/qt4/lib:/opt/exp_soft/neugrid/freesurfer-5.3.0/fakerpmroot/usr/lib64/qt4/lib64:/opt/exp_soft/neugrid/freesurfer-5.3.0/fakerpmroot/usr/lib/qt4/lib:/opt/exp_soft/neugrid/freesurfer-5.3.0/fakerpmroot/usr/lib64/qt4/lib64:/opt/exp_soft/neugrid/freesurfer-5.3.0/fakerpmroot/usr/lib/qt4/lib:/opt/exp_soft/neugrid/freesurfer-5.3.0/fakerpmroot/usr/lib64/qt4/lib64:/opt/exp_soft/neugrid/freesurfer-5.3.0/fakerpmroot/usr/lib/qt4/lib:/opt/exp_soft/neugrid/freesurfer-5.3.0/fakerpmroot/usr/lib64/qt4/lib64:/opt/exp_soft/neugrid/freesurfer-5.3.0/fakerpmroot/usr/lib/qt4/lib:/opt/exp_soft/neugrid/freesurfer-5.3.0/fakerpmroot/usr/lib64/qt4/lib64:/opt/exp_soft/neugrid/freesurfer-5.3.0/fakerpmroot/usr/lib/qt4/lib:/opt/exp_soft/neugrid/freesurfer-5.3.0/fakerpmroot/usr/lib64:/opt/exp_soft/neugrid/freesurfer-5.3.0/fakerpmroot/usr/lib:/opt/exp_soft/neugrid/freesurfer-5.3.0/lib/vtk/lib/vtk-5.2/:/opt/exp_soft/neugrid/freesurfer-5.3.0/lib/tcltktixblt/lib/:/opt/exp_soft/neugrid/freesurfer-5.3.0/lib/KWWidgets/lib/KWWidgets/:/opt/exp_soft/neugrid/freesurfer-5.3.0/lib:
+++++ LD_LIBRARY_PATH=/opt/exp_soft/neugrid/freesurfer-5.3.0/fakerpmroot/usr/src/kernels/2.6.18-308.16.1.el5-xen-x86_64/include/config/parport:/opt/exp_soft/neugrid/freesurfer-5.3.0/fakerpmroot/usr/src/kernels/2.6.18-308.16.1.el5-debug-x86_64/include/config/parport:/opt/exp_soft/neugrid/freesurfer-5.3.0/fakerpmroot/usr/src/kernels/2.6.18-348.2.1.el5-x86_64/include/config/parport:/opt/exp_soft/neugrid/freesurfer-5.3.0/fakerpmroot/usr/src/kernels/2.6.18-308.11.1.el5-x86_64/include/config/parport:/opt/exp_soft/neugrid/freesurfer-5.3.0/fakerpmroot/usr/src/kernels/2.6.18-348.3.1.el5-x86_64/include/config/parport:/opt/exp_soft/neugrid/freesurfer-5.3.0/fakerpmroot/usr/src/kernels/2.6.18-348.4.1.el5-x86_64/include/config/parport:/opt/exp_soft/neugrid/freesurfer-5.3.0/fakerpmroot/usr/src/kernels/2.6.18-348.6.1.el5-x86_64/include/config/parport:/opt/exp_soft/neugrid/freesurfer-5.3.0/fakerpmroot/usr/src/kernels/2.6.18-348.1.1.el5-debug-x86_64/include/config/parport:/opt/exp_soft/neugrid/freesurfer-5.3.0/fakerpmroot/usr/src/kernels/2.6.18-348.1.1.el5-x86_64/include/config/parport:/opt/exp_soft/neugrid/freesurfer-5.3.0/fakerpmroot/usr/src/kernels/2.6.18-348.3.1.el5-debug-x86_64/include/config/parport:/opt/exp_soft/neugrid/freesurfer-5.3.0/fakerpmroot/usr/src/kernels/2.6.18-348.3.1.el5-xen-x86_64/include/config/parport:/opt/exp_soft/neugrid/freesurfer-5.3.0/fakerpmroot/usr/src/kernels/2.6.18-308.24.1.el5-debug-x86_64/include/config/parport:/opt/exp_soft/neugrid/freesurfer-5.3.0/fakerpmroot/usr/src/kernels/2.6.18-348.1.1.el5-xen-x86_64/include/config/parport:/opt/exp_soft/neugrid/freesurfer-5.3.0/fakerpmroot/usr/src/kernels/2.6.18-308.8.2.el5-x86_64/include/config/parport:/opt/exp_soft/neugrid/freesurfer-5.3.0/fakerpmroot/usr/src/kernels/2.6.18-308.8.2.el5-debug-x86_64/include/config/parport:/opt/exp_soft/neugrid/freesurfer-5.3.0/fakerpmroot/usr/src/kernels/2.6.18-308.20.1.el5-xen-x86_64/include/config/parport:/opt/exp_soft/neugrid/freesurfer-5.3.0/fakerpmroot/usr/src/kernels/2.6.18-348.4.1.el5-debug-x86_64/include/config/parport:/opt/exp_soft/neugrid/freesurfer-5.3.0/fakerpmroot/usr/src/kernels/2.6.18-348.4.1.el5-xen-x86_64/include/config/parport:/opt/exp_soft/neugrid/freesurfer-5.3.0/fakerpmroot/usr/lib64/qt4/lib64:/opt/exp_soft/neugrid/freesurfer-5.3.0/fakerpmroot/usr/lib/qt4/lib:/opt/exp_soft/neugrid/freesurfer-5.3.0/fakerpmroot/usr/lib64/qt4/lib64:/opt/exp_soft/neugrid/freesurfer-5.3.0/fakerpmroot/usr/lib/qt4/lib:/opt/exp_soft/neugrid/freesurfer-5.3.0/fakerpmroot/usr/lib64/qt4/lib64:/opt/exp_soft/neugrid/freesurfer-5.3.0/fakerpmroot/usr/lib/qt4/lib:/opt/exp_soft/neugrid/freesurfer-5.3.0/fakerpmroot/usr/lib64/qt4/lib64:/opt/exp_soft/neugrid/freesurfer-5.3.0/fakerpmroot/usr/lib/qt4/lib:/opt/exp_soft/neugrid/freesurfer-5.3.0/fakerpmroot/usr/lib64/qt4/lib64:/opt/exp_soft/neugrid/freesurfer-5.3.0/fakerpmroot/usr/lib/qt4/lib:/opt/exp_soft/neugrid/freesurfer-5.3.0/fakerpmroot/usr/lib64/qt4/lib64:/opt/exp_soft/neugrid/freesurfer-5.3.0/fakerpmroot/usr/lib/qt4/lib:/opt/exp_soft/neugrid/freesurfer-5.3.0/fakerpmroot/usr/lib64/qt4/lib64:/opt/exp_soft/neugrid/freesurfer-5.3.0/fakerpmroot/usr/lib/qt4/lib:/opt/exp_soft/neugrid/freesurfer-5.3.0/fakerpmroot/usr/lib64/qt4/lib64:/opt/exp_soft/neugrid/freesurfer-5.3.0/fakerpmroot/usr/lib/qt4/lib:/opt/exp_soft/neugrid/freesurfer-5.3.0/fakerpmroot/usr/lib64/qt4/lib64:/opt/exp_soft/neugrid/freesurfer-5.3.0/fakerpmroot/usr/lib/qt4/lib:/opt/exp_soft/neugrid/freesurfer-5.3.0/fakerpmroot/usr/lib64/qt4/lib64:/opt/exp_soft/neugrid/freesurfer-5.3.0/fakerpmroot/usr/lib/qt4/lib:/opt/exp_soft/neugrid/freesurfer-5.3.0/fakerpmroot/usr/lib64:/opt/exp_soft/neugrid/freesurfer-5.3.0/fakerpmroot/usr/lib:/opt/exp_soft/neugrid/freesurfer-5.3.0/lib/vtk/lib/vtk-5.2/:/opt/exp_soft/neugrid/freesurfer-5.3.0/lib/tcltktixblt/lib/:/opt/exp_soft/neugrid/freesurfer-5.3.0/lib/KWWidgets/lib/KWWidgets/:/opt/exp_soft/neugrid/freesurfer-5.3.0/lib:
+++++ LD_LIBRARY_PATH=/opt/exp_soft/neugrid/freesurfer-5.3.0/fakerpmroot/usr/src/kernels/2.6.18-308.8.1.el5-xen-x86_64/include/config/parport:/opt/exp_soft/neugrid/freesurfer-5.3.0/fakerpmroot/usr/src/kernels/2.6.18-308.16.1.el5-xen-x86_64/include/config/parport:/opt/exp_soft/neugrid/freesurfer-5.3.0/fakerpmroot/usr/src/kernels/2.6.18-308.16.1.el5-debug-x86_64/include/config/parport:/opt/exp_soft/neugrid/freesurfer-5.3.0/fakerpmroot/usr/src/kernels/2.6.18-348.2.1.el5-x86_64/include/config/parport:/opt/exp_soft/neugrid/freesurfer-5.3.0/fakerpmroot/usr/src/kernels/2.6.18-308.11.1.el5-x86_64/include/config/parport:/opt/exp_soft/neugrid/freesurfer-5.3.0/fakerpmroot/usr/src/kernels/2.6.18-348.3.1.el5-x86_64/include/config/parport:/opt/exp_soft/neugrid/freesurfer-5.3.0/fakerpmroot/usr/src/kernels/2.6.18-348.4.1.el5-x86_64/include/config/parport:/opt/exp_soft/neugrid/freesurfer-5.3.0/fakerpmroot/usr/src/kernels/2.6.18-348.6.1.el5-x86_64/include/config/parport:/opt/exp_soft/neugrid/freesurfer-5.3.0/fakerpmroot/usr/src/kernels/2.6.18-348.1.1.el5-debug-x86_64/include/config/parport:/opt/exp_soft/neugrid/freesurfer-5.3.0/fakerpmroot/usr/src/kernels/2.6.18-348.1.1.el5-x86_64/include/config/parport:/opt/exp_soft/neugrid/freesurfer-5.3.0/fakerpmroot/usr/src/kernels/2.6.18-348.3.1.el5-debug-x86_64/include/config/parport:/opt/exp_soft/neugrid/freesurfer-5.3.0/fakerpmroot/usr/src/kernels/2.6.18-348.3.1.el5-xen-x86_64/include/config/parport:/opt/exp_soft/neugrid/freesurfer-5.3.0/fakerpmroot/usr/src/kernels/2.6.18-308.24.1.el5-debug-x86_64/include/config/parport:/opt/exp_soft/neugrid/freesurfer-5.3.0/fakerpmroot/usr/src/kernels/2.6.18-348.1.1.el5-xen-x86_64/include/config/parport:/opt/exp_soft/neugrid/freesurfer-5.3.0/fakerpmroot/usr/src/kernels/2.6.18-308.8.2.el5-x86_64/include/config/parport:/opt/exp_soft/neugrid/freesurfer-5.3.0/fakerpmroot/usr/src/kernels/2.6.18-308.8.2.el5-debug-x86_64/include/config/parport:/opt/exp_soft/neugrid/freesurfer-5.3.0/fakerpmroot/usr/src/kernels/2.6.18-308.20.1.el5-xen-x86_64/include/config/parport:/opt/exp_soft/neugrid/freesurfer-5.3.0/fakerpmroot/usr/src/kernels/2.6.18-348.4.1.el5-debug-x86_64/include/config/parport:/opt/exp_soft/neugrid/freesurfer-5.3.0/fakerpmroot/usr/src/kernels/2.6.18-348.4.1.el5-xen-x86_64/include/config/parport:/opt/exp_soft/neugrid/freesurfer-5.3.0/fakerpmroot/usr/lib64/qt4/lib64:/opt/exp_soft/neugrid/freesurfer-5.3.0/fakerpmroot/usr/lib/qt4/lib:/opt/exp_soft/neugrid/freesurfer-5.3.0/fakerpmroot/usr/lib64/qt4/lib64:/opt/exp_soft/neugrid/freesurfer-5.3.0/fakerpmroot/usr/lib/qt4/lib:/opt/exp_soft/neugrid/freesurfer-5.3.0/fakerpmroot/usr/lib64/qt4/lib64:/opt/exp_soft/neugrid/freesurfer-5.3.0/fakerpmroot/usr/lib/qt4/lib:/opt/exp_soft/neugrid/freesurfer-5.3.0/fakerpmroot/usr/lib64/qt4/lib64:/opt/exp_soft/neugrid/freesurfer-5.3.0/fakerpmroot/usr/lib/qt4/lib:/opt/exp_soft/neugrid/freesurfer-5.3.0/fakerpmroot/usr/lib64/qt4/lib64:/opt/exp_soft/neugrid/freesurfer-5.3.0/fakerpmroot/usr/lib/qt4/lib:/opt/exp_soft/neugrid/freesurfer-5.3.0/fakerpmroot/usr/lib64/qt4/lib64:/opt/exp_soft/neugrid/freesurfer-5.3.0/fakerpmroot/usr/lib/qt4/lib:/opt/exp_soft/neugrid/freesurfer-5.3.0/fakerpmroot/usr/lib64/qt4/lib64:/opt/exp_soft/neugrid/freesurfer-5.3.0/fakerpmroot/usr/lib/qt4/lib:/opt/exp_soft/neugrid/freesurfer-5.3.0/fakerpmroot/usr/lib64/qt4/lib64:/opt/exp_soft/neugrid/freesurfer-5.3.0/fakerpmroot/usr/lib/qt4/lib:/opt/exp_soft/neugrid/freesurfer-5.3.0/fakerpmroot/usr/lib64/qt4/lib64:/opt/exp_soft/neugrid/freesurfer-5.3.0/fakerpmroot/usr/lib/qt4/lib:/opt/exp_soft/neugrid/freesurfer-5.3.0/fakerpmroot/usr/lib64/qt4/lib64:/opt/exp_soft/neugrid/freesurfer-5.3.0/fakerpmroot/usr/lib/qt4/lib:/opt/exp_soft/neugrid/freesurfer-5.3.0/fakerpmroot/usr/lib64:/opt/exp_soft/neugrid/freesurfer-5.3.0/fakerpmroot/usr/lib:/opt/exp_soft/neugrid/freesurfer-5.3.0/lib/vtk/lib/vtk-5.2/:/opt/exp_soft/neugrid/freesurfer-5.3.0/lib/tcltktixblt/lib/:/opt/exp_soft/neugrid/freesurfer-5.3.0/lib/KWWidgets/lib/KWWidgets/:/opt/exp_soft/neugrid/freesurfer-5.3.0/lib:
+++++ LD_LIBRARY_PATH=/opt/exp_soft/neugrid/freesurfer-5.3.0/fakerpmroot/usr/src/kernels/2.6.18-308.8.1.el5-debug-x86_64/include/config/parport:/opt/exp_soft/neugrid/freesurfer-5.3.0/fakerpmroot/usr/src/kernels/2.6.18-308.8.1.el5-xen-x86_64/include/config/parport:/opt/exp_soft/neugrid/freesurfer-5.3.0/fakerpmroot/usr/src/kernels/2.6.18-308.16.1.el5-xen-x86_64/include/config/parport:/opt/exp_soft/neugrid/freesurfer-5.3.0/fakerpmroot/usr/src/kernels/2.6.18-308.16.1.el5-debug-x86_64/include/config/parport:/opt/exp_soft/neugrid/freesurfer-5.3.0/fakerpmroot/usr/src/kernels/2.6.18-348.2.1.el5-x86_64/include/config/parport:/opt/exp_soft/neugrid/freesurfer-5.3.0/fakerpmroot/usr/src/kernels/2.6.18-308.11.1.el5-x86_64/include/config/parport:/opt/exp_soft/neugrid/freesurfer-5.3.0/fakerpmroot/usr/src/kernels/2.6.18-348.3.1.el5-x86_64/include/config/parport:/opt/exp_soft/neugrid/freesurfer-5.3.0/fakerpmroot/usr/src/kernels/2.6.18-348.4.1.el5-x86_64/include/config/parport:/opt/exp_soft/neugrid/freesurfer-5.3.0/fakerpmroot/usr/src/kernels/2.6.18-348.6.1.el5-x86_64/include/config/parport:/opt/exp_soft/neugrid/freesurfer-5.3.0/fakerpmroot/usr/src/kernels/2.6.18-348.1.1.el5-debug-x86_64/include/config/parport:/opt/exp_soft/neugrid/freesurfer-5.3.0/fakerpmroot/usr/src/kernels/2.6.18-348.1.1.el5-x86_64/include/config/parport:/opt/exp_soft/neugrid/freesurfer-5.3.0/fakerpmroot/usr/src/kernels/2.6.18-348.3.1.el5-debug-x86_64/include/config/parport:/opt/exp_soft/neugrid/freesurfer-5.3.0/fakerpmroot/usr/src/kernels/2.6.18-348.3.1.el5-xen-x86_64/include/config/parport:/opt/exp_soft/neugrid/freesurfer-5.3.0/fakerpmroot/usr/src/kernels/2.6.18-308.24.1.el5-debug-x86_64/include/config/parport:/opt/exp_soft/neugrid/freesurfer-5.3.0/fakerpmroot/usr/src/kernels/2.6.18-348.1.1.el5-xen-x86_64/include/config/parport:/opt/exp_soft/neugrid/freesurfer-5.3.0/fakerpmroot/usr/src/kernels/2.6.18-308.8.2.el5-x86_64/include/config/parport:/opt/exp_soft/neugrid/freesurfer-5.3.0/fakerpmroot/usr/src/kernels/2.6.18-308.8.2.el5-debug-x86_64/include/config/parport:/opt/exp_soft/neugrid/freesurfer-5.3.0/fakerpmroot/usr/src/kernels/2.6.18-308.20.1.el5-xen-x86_64/include/config/parport:/opt/exp_soft/neugrid/freesurfer-5.3.0/fakerpmroot/usr/src/kernels/2.6.18-348.4.1.el5-debug-x86_64/include/config/parport:/opt/exp_soft/neugrid/freesurfer-5.3.0/fakerpmroot/usr/src/kernels/2.6.18-348.4.1.el5-xen-x86_64/include/config/parport:/opt/exp_soft/neugrid/freesurfer-5.3.0/fakerpmroot/usr/lib64/qt4/lib64:/opt/exp_soft/neugrid/freesurfer-5.3.0/fakerpmroot/usr/lib/qt4/lib:/opt/exp_soft/neugrid/freesurfer-5.3.0/fakerpmroot/usr/lib64/qt4/lib64:/opt/exp_soft/neugrid/freesurfer-5.3.0/fakerpmroot/usr/lib/qt4/lib:/opt/exp_soft/neugrid/freesurfer-5.3.0/fakerpmroot/usr/lib64/qt4/lib64:/opt/exp_soft/neugrid/freesurfer-5.3.0/fakerpmroot/usr/lib/qt4/lib:/opt/exp_soft/neugrid/freesurfer-5.3.0/fakerpmroot/usr/lib64/qt4/lib64:/opt/exp_soft/neugrid/freesurfer-5.3.0/fakerpmroot/usr/lib/qt4/lib:/opt/exp_soft/neugrid/freesurfer-5.3.0/fakerpmroot/usr/lib64/qt4/lib64:/opt/exp_soft/neugrid/freesurfer-5.3.0/fakerpmroot/usr/lib/qt4/lib:/opt/exp_soft/neugrid/freesurfer-5.3.0/fakerpmroot/usr/lib64/qt4/lib64:/opt/exp_soft/neugrid/freesurfer-5.3.0/fakerpmroot/usr/lib/qt4/lib:/opt/exp_soft/neugrid/freesurfer-5.3.0/fakerpmroot/usr/lib64/qt4/lib64:/opt/exp_soft/neugrid/freesurfer-5.3.0/fakerpmroot/usr/lib/qt4/lib:/opt/exp_soft/neugrid/freesurfer-5.3.0/fakerpmroot/usr/lib64/qt4/lib64:/opt/exp_soft/neugrid/freesurfer-5.3.0/fakerpmroot/usr/lib/qt4/lib:/opt/exp_soft/neugrid/freesurfer-5.3.0/fakerpmroot/usr/lib64/qt4/lib64:/opt/exp_soft/neugrid/freesurfer-5.3.0/fakerpmroot/usr/lib/qt4/lib:/opt/exp_soft/neugrid/freesurfer-5.3.0/fakerpmroot/usr/lib64/qt4/lib64:/opt/exp_soft/neugrid/freesurfer-5.3.0/fakerpmroot/usr/lib/qt4/lib:/opt/exp_soft/neugrid/freesurfer-5.3.0/fakerpmroot/usr/lib64:/opt/exp_soft/neugrid/freesurfer-5.3.0/fakerpmroot/usr/lib:/opt/exp_soft/neugrid/freesurfer-5.3.0/lib/vtk/lib/vtk-5.2/:/opt/exp_soft/neugrid/freesurfer-5.3.0/lib/tcltktixblt/lib/:/opt/exp_soft/neugrid/freesurfer-5.3.0/lib/KWWidgets/lib/KWWidgets/:/opt/exp_soft/neugrid/freesurfer-5.3.0/lib:
+++++ LD_LIBRARY_PATH=/opt/exp_soft/neugrid/freesurfer-5.3.0/fakerpmroot/usr/src/kernels/2.6.18-308.8.2.el5-xen-x86_64/include/config/parport:/opt/exp_soft/neugrid/freesurfer-5.3.0/fakerpmroot/usr/src/kernels/2.6.18-308.8.1.el5-debug-x86_64/include/config/parport:/opt/exp_soft/neugrid/freesurfer-5.3.0/fakerpmroot/usr/src/kernels/2.6.18-308.8.1.el5-xen-x86_64/include/config/parport:/opt/exp_soft/neugrid/freesurfer-5.3.0/fakerpmroot/usr/src/kernels/2.6.18-308.16.1.el5-xen-x86_64/include/config/parport:/opt/exp_soft/neugrid/freesurfer-5.3.0/fakerpmroot/usr/src/kernels/2.6.18-308.16.1.el5-debug-x86_64/include/config/parport:/opt/exp_soft/neugrid/freesurfer-5.3.0/fakerpmroot/usr/src/kernels/2.6.18-348.2.1.el5-x86_64/include/config/parport:/opt/exp_soft/neugrid/freesurfer-5.3.0/fakerpmroot/usr/src/kernels/2.6.18-308.11.1.el5-x86_64/include/config/parport:/opt/exp_soft/neugrid/freesurfer-5.3.0/fakerpmroot/usr/src/kernels/2.6.18-348.3.1.el5-x86_64/include/config/parport:/opt/exp_soft/neugrid/freesurfer-5.3.0/fakerpmroot/usr/src/kernels/2.6.18-348.4.1.el5-x86_64/include/config/parport:/opt/exp_soft/neugrid/freesurfer-5.3.0/fakerpmroot/usr/src/kernels/2.6.18-348.6.1.el5-x86_64/include/config/parport:/opt/exp_soft/neugrid/freesurfer-5.3.0/fakerpmroot/usr/src/kernels/2.6.18-348.1.1.el5-debug-x86_64/include/config/parport:/opt/exp_soft/neugrid/freesurfer-5.3.0/fakerpmroot/usr/src/kernels/2.6.18-348.1.1.el5-x86_64/include/config/parport:/opt/exp_soft/neugrid/freesurfer-5.3.0/fakerpmroot/usr/src/kernels/2.6.18-348.3.1.el5-debug-x86_64/include/config/parport:/opt/exp_soft/neugrid/freesurfer-5.3.0/fakerpmroot/usr/src/kernels/2.6.18-348.3.1.el5-xen-x86_64/include/config/parport:/opt/exp_soft/neugrid/freesurfer-5.3.0/fakerpmroot/usr/src/kernels/2.6.18-308.24.1.el5-debug-x86_64/include/config/parport:/opt/exp_soft/neugrid/freesurfer-5.3.0/fakerpmroot/usr/src/kernels/2.6.18-348.1.1.el5-xen-x86_64/include/config/parport:/opt/exp_soft/neugrid/freesurfer-5.3.0/fakerpmroot/usr/src/kernels/2.6.18-308.8.2.el5-x86_64/include/config/parport:/opt/exp_soft/neugrid/freesurfer-5.3.0/fakerpmroot/usr/src/kernels/2.6.18-308.8.2.el5-debug-x86_64/include/config/parport:/opt/exp_soft/neugrid/freesurfer-5.3.0/fakerpmroot/usr/src/kernels/2.6.18-308.20.1.el5-xen-x86_64/include/config/parport:/opt/exp_soft/neugrid/freesurfer-5.3.0/fakerpmroot/usr/src/kernels/2.6.18-348.4.1.el5-debug-x86_64/include/config/parport:/opt/exp_soft/neugrid/freesurfer-5.3.0/fakerpmroot/usr/src/kernels/2.6.18-348.4.1.el5-xen-x86_64/include/config/parport:/opt/exp_soft/neugrid/freesurfer-5.3.0/fakerpmroot/usr/lib64/qt4/lib64:/opt/exp_soft/neugrid/freesurfer-5.3.0/fakerpmroot/usr/lib/qt4/lib:/opt/exp_soft/neugrid/freesurfer-5.3.0/fakerpmroot/usr/lib64/qt4/lib64:/opt/exp_soft/neugrid/freesurfer-5.3.0/fakerpmroot/usr/lib/qt4/lib:/opt/exp_soft/neugrid/freesurfer-5.3.0/fakerpmroot/usr/lib64/qt4/lib64:/opt/exp_soft/neugrid/freesurfer-5.3.0/fakerpmroot/usr/lib/qt4/lib:/opt/exp_soft/neugrid/freesurfer-5.3.0/fakerpmroot/usr/lib64/qt4/lib64:/opt/exp_soft/neugrid/freesurfer-5.3.0/fakerpmroot/usr/lib/qt4/lib:/opt/exp_soft/neugrid/freesurfer-5.3.0/fakerpmroot/usr/lib64/qt4/lib64:/opt/exp_soft/neugrid/freesurfer-5.3.0/fakerpmroot/usr/lib/qt4/lib:/opt/exp_soft/neugrid/freesurfer-5.3.0/fakerpmroot/usr/lib64/qt4/lib64:/opt/exp_soft/neugrid/freesurfer-5.3.0/fakerpmroot/usr/lib/qt4/lib:/opt/exp_soft/neugrid/freesurfer-5.3.0/fakerpmroot/usr/lib64/qt4/lib64:/opt/exp_soft/neugrid/freesurfer-5.3.0/fakerpmroot/usr/lib/qt4/lib:/opt/exp_soft/neugrid/freesurfer-5.3.0/fakerpmroot/usr/lib64/qt4/lib64:/opt/exp_soft/neugrid/freesurfer-5.3.0/fakerpmroot/usr/lib/qt4/lib:/opt/exp_soft/neugrid/freesurfer-5.3.0/fakerpmroot/usr/lib64/qt4/lib64:/opt/exp_soft/neugrid/freesurfer-5.3.0/fakerpmroot/usr/lib/qt4/lib:/opt/exp_soft/neugrid/freesurfer-5.3.0/fakerpmroot/usr/lib64/qt4/lib64:/opt/exp_soft/neugrid/freesurfer-5.3.0/fakerpmroot/usr/lib/qt4/lib:/opt/exp_soft/neugrid/freesurfer-5.3.0/fakerpmroot/usr/lib64:/opt/exp_soft/neugrid/freesurfer-5.3.0/fakerpmroot/usr/lib:/opt/exp_soft/neugrid/freesurfer-5.3.0/lib/vtk/lib/vtk-5.2/:/opt/exp_soft/neugrid/freesurfer-5.3.0/lib/tcltktixblt/lib/:/opt/exp_soft/neugrid/freesurfer-5.3.0/lib/KWWidgets/lib/KWWidgets/:/opt/exp_soft/neugrid/freesurfer-5.3.0/lib:
+++++ LD_LIBRARY_PATH=/opt/exp_soft/neugrid/freesurfer-5.3.0/fakerpmroot/usr/src/kernels/2.6.18-308.20.1.el5-x86_64/include/config/parport:/opt/exp_soft/neugrid/freesurfer-5.3.0/fakerpmroot/usr/src/kernels/2.6.18-308.8.2.el5-xen-x86_64/include/config/parport:/opt/exp_soft/neugrid/freesurfer-5.3.0/fakerpmroot/usr/src/kernels/2.6.18-308.8.1.el5-debug-x86_64/include/config/parport:/opt/exp_soft/neugrid/freesurfer-5.3.0/fakerpmroot/usr/src/kernels/2.6.18-308.8.1.el5-xen-x86_64/include/config/parport:/opt/exp_soft/neugrid/freesurfer-5.3.0/fakerpmroot/usr/src/kernels/2.6.18-308.16.1.el5-xen-x86_64/include/config/parport:/opt/exp_soft/neugrid/freesurfer-5.3.0/fakerpmroot/usr/src/kernels/2.6.18-308.16.1.el5-debug-x86_64/include/config/parport:/opt/exp_soft/neugrid/freesurfer-5.3.0/fakerpmroot/usr/src/kernels/2.6.18-348.2.1.el5-x86_64/include/config/parport:/opt/exp_soft/neugrid/freesurfer-5.3.0/fakerpmroot/usr/src/kernels/2.6.18-308.11.1.el5-x86_64/include/config/parport:/opt/exp_soft/neugrid/freesurfer-5.3.0/fakerpmroot/usr/src/kernels/2.6.18-348.3.1.el5-x86_64/include/config/parport:/opt/exp_soft/neugrid/freesurfer-5.3.0/fakerpmroot/usr/src/kernels/2.6.18-348.4.1.el5-x86_64/include/config/parport:/opt/exp_soft/neugrid/freesurfer-5.3.0/fakerpmroot/usr/src/kernels/2.6.18-348.6.1.el5-x86_64/include/config/parport:/opt/exp_soft/neugrid/freesurfer-5.3.0/fakerpmroot/usr/src/kernels/2.6.18-348.1.1.el5-debug-x86_64/include/config/parport:/opt/exp_soft/neugrid/freesurfer-5.3.0/fakerpmroot/usr/src/kernels/2.6.18-348.1.1.el5-x86_64/include/config/parport:/opt/exp_soft/neugrid/freesurfer-5.3.0/fakerpmroot/usr/src/kernels/2.6.18-348.3.1.el5-debug-x86_64/include/config/parport:/opt/exp_soft/neugrid/freesurfer-5.3.0/fakerpmroot/usr/src/kernels/2.6.18-348.3.1.el5-xen-x86_64/include/config/parport:/opt/exp_soft/neugrid/freesurfer-5.3.0/fakerpmroot/usr/src/kernels/2.6.18-308.24.1.el5-debug-x86_64/include/config/parport:/opt/exp_soft/neugrid/freesurfer-5.3.0/fakerpmroot/usr/src/kernels/2.6.18-348.1.1.el5-xen-x86_64/include/config/parport:/opt/exp_soft/neugrid/freesurfer-5.3.0/fakerpmroot/usr/src/kernels/2.6.18-308.8.2.el5-x86_64/include/config/parport:/opt/exp_soft/neugrid/freesurfer-5.3.0/fakerpmroot/usr/src/kernels/2.6.18-308.8.2.el5-debug-x86_64/include/config/parport:/opt/exp_soft/neugrid/freesurfer-5.3.0/fakerpmroot/usr/src/kernels/2.6.18-308.20.1.el5-xen-x86_64/include/config/parport:/opt/exp_soft/neugrid/freesurfer-5.3.0/fakerpmroot/usr/src/kernels/2.6.18-348.4.1.el5-debug-x86_64/include/config/parport:/opt/exp_soft/neugrid/freesurfer-5.3.0/fakerpmroot/usr/src/kernels/2.6.18-348.4.1.el5-xen-x86_64/include/config/parport:/opt/exp_soft/neugrid/freesurfer-5.3.0/fakerpmroot/usr/lib64/qt4/lib64:/opt/exp_soft/neugrid/freesurfer-5.3.0/fakerpmroot/usr/lib/qt4/lib:/opt/exp_soft/neugrid/freesurfer-5.3.0/fakerpmroot/usr/lib64/qt4/lib64:/opt/exp_soft/neugrid/freesurfer-5.3.0/fakerpmroot/usr/lib/qt4/lib:/opt/exp_soft/neugrid/freesurfer-5.3.0/fakerpmroot/usr/lib64/qt4/lib64:/opt/exp_soft/neugrid/freesurfer-5.3.0/fakerpmroot/usr/lib/qt4/lib:/opt/exp_soft/neugrid/freesurfer-5.3.0/fakerpmroot/usr/lib64/qt4/lib64:/opt/exp_soft/neugrid/freesurfer-5.3.0/fakerpmroot/usr/lib/qt4/lib:/opt/exp_soft/neugrid/freesurfer-5.3.0/fakerpmroot/usr/lib64/qt4/lib64:/opt/exp_soft/neugrid/freesurfer-5.3.0/fakerpmroot/usr/lib/qt4/lib:/opt/exp_soft/neugrid/freesurfer-5.3.0/fakerpmroot/usr/lib64/qt4/lib64:/opt/exp_soft/neugrid/freesurfer-5.3.0/fakerpmroot/usr/lib/qt4/lib:/opt/exp_soft/neugrid/freesurfer-5.3.0/fakerpmroot/usr/lib64/qt4/lib64:/opt/exp_soft/neugrid/freesurfer-5.3.0/fakerpmroot/usr/lib/qt4/lib:/opt/exp_soft/neugrid/freesurfer-5.3.0/fakerpmroot/usr/lib64/qt4/lib64:/opt/exp_soft/neugrid/freesurfer-5.3.0/fakerpmroot/usr/lib/qt4/lib:/opt/exp_soft/neugrid/freesurfer-5.3.0/fakerpmroot/usr/lib64/qt4/lib64:/opt/exp_soft/neugrid/freesurfer-5.3.0/fakerpmroot/usr/lib/qt4/lib:/opt/exp_soft/neugrid/freesurfer-5.3.0/fakerpmroot/usr/lib64/qt4/lib64:/opt/exp_soft/neugrid/freesurfer-5.3.0/fakerpmroot/usr/lib/qt4/lib:/opt/exp_soft/neugrid/freesurfer-5.3.0/fakerpmroot/usr/lib64:/opt/exp_soft/neugrid/freesurfer-5.3.0/fakerpmroot/usr/lib:/opt/exp_soft/neugrid/freesurfer-5.3.0/lib/vtk/lib/vtk-5.2/:/opt/exp_soft/neugrid/freesurfer-5.3.0/lib/tcltktixblt/lib/:/opt/exp_soft/neugrid/freesurfer-5.3.0/lib/KWWidgets/lib/KWWidgets/:/opt/exp_soft/neugrid/freesurfer-5.3.0/lib:
+++++ LD_LIBRARY_PATH=/opt/exp_soft/neugrid/freesurfer-5.3.0/fakerpmroot/usr/src/kernels/2.6.18-308.4.1.el5-x86_64/include/config/parport:/opt/exp_soft/neugrid/freesurfer-5.3.0/fakerpmroot/usr/src/kernels/2.6.18-308.20.1.el5-x86_64/include/config/parport:/opt/exp_soft/neugrid/freesurfer-5.3.0/fakerpmroot/usr/src/kernels/2.6.18-308.8.2.el5-xen-x86_64/include/config/parport:/opt/exp_soft/neugrid/freesurfer-5.3.0/fakerpmroot/usr/src/kernels/2.6.18-308.8.1.el5-debug-x86_64/include/config/parport:/opt/exp_soft/neugrid/freesurfer-5.3.0/fakerpmroot/usr/src/kernels/2.6.18-308.8.1.el5-xen-x86_64/include/config/parport:/opt/exp_soft/neugrid/freesurfer-5.3.0/fakerpmroot/usr/src/kernels/2.6.18-308.16.1.el5-xen-x86_64/include/config/parport:/opt/exp_soft/neugrid/freesurfer-5.3.0/fakerpmroot/usr/src/kernels/2.6.18-308.16.1.el5-debug-x86_64/include/config/parport:/opt/exp_soft/neugrid/freesurfer-5.3.0/fakerpmroot/usr/src/kernels/2.6.18-348.2.1.el5-x86_64/include/config/parport:/opt/exp_soft/neugrid/freesurfer-5.3.0/fakerpmroot/usr/src/kernels/2.6.18-308.11.1.el5-x86_64/include/config/parport:/opt/exp_soft/neugrid/freesurfer-5.3.0/fakerpmroot/usr/src/kernels/2.6.18-348.3.1.el5-x86_64/include/config/parport:/opt/exp_soft/neugrid/freesurfer-5.3.0/fakerpmroot/usr/src/kernels/2.6.18-348.4.1.el5-x86_64/include/config/parport:/opt/exp_soft/neugrid/freesurfer-5.3.0/fakerpmroot/usr/src/kernels/2.6.18-348.6.1.el5-x86_64/include/config/parport:/opt/exp_soft/neugrid/freesurfer-5.3.0/fakerpmroot/usr/src/kernels/2.6.18-348.1.1.el5-debug-x86_64/include/config/parport:/opt/exp_soft/neugrid/freesurfer-5.3.0/fakerpmroot/usr/src/kernels/2.6.18-348.1.1.el5-x86_64/include/config/parport:/opt/exp_soft/neugrid/freesurfer-5.3.0/fakerpmroot/usr/src/kernels/2.6.18-348.3.1.el5-debug-x86_64/include/config/parport:/opt/exp_soft/neugrid/freesurfer-5.3.0/fakerpmroot/usr/src/kernels/2.6.18-348.3.1.el5-xen-x86_64/include/config/parport:/opt/exp_soft/neugrid/freesurfer-5.3.0/fakerpmroot/usr/src/kernels/2.6.18-308.24.1.el5-debug-x86_64/include/config/parport:/opt/exp_soft/neugrid/freesurfer-5.3.0/fakerpmroot/usr/src/kernels/2.6.18-348.1.1.el5-xen-x86_64/include/config/parport:/opt/exp_soft/neugrid/freesurfer-5.3.0/fakerpmroot/usr/src/kernels/2.6.18-308.8.2.el5-x86_64/include/config/parport:/opt/exp_soft/neugrid/freesurfer-5.3.0/fakerpmroot/usr/src/kernels/2.6.18-308.8.2.el5-debug-x86_64/include/config/parport:/opt/exp_soft/neugrid/freesurfer-5.3.0/fakerpmroot/usr/src/kernels/2.6.18-308.20.1.el5-xen-x86_64/include/config/parport:/opt/exp_soft/neugrid/freesurfer-5.3.0/fakerpmroot/usr/src/kernels/2.6.18-348.4.1.el5-debug-x86_64/include/config/parport:/opt/exp_soft/neugrid/freesurfer-5.3.0/fakerpmroot/usr/src/kernels/2.6.18-348.4.1.el5-xen-x86_64/include/config/parport:/opt/exp_soft/neugrid/freesurfer-5.3.0/fakerpmroot/usr/lib64/qt4/lib64:/opt/exp_soft/neugrid/freesurfer-5.3.0/fakerpmroot/usr/lib/qt4/lib:/opt/exp_soft/neugrid/freesurfer-5.3.0/fakerpmroot/usr/lib64/qt4/lib64:/opt/exp_soft/neugrid/freesurfer-5.3.0/fakerpmroot/usr/lib/qt4/lib:/opt/exp_soft/neugrid/freesurfer-5.3.0/fakerpmroot/usr/lib64/qt4/lib64:/opt/exp_soft/neugrid/freesurfer-5.3.0/fakerpmroot/usr/lib/qt4/lib:/opt/exp_soft/neugrid/freesurfer-5.3.0/fakerpmroot/usr/lib64/qt4/lib64:/opt/exp_soft/neugrid/freesurfer-5.3.0/fakerpmroot/usr/lib/qt4/lib:/opt/exp_soft/neugrid/freesurfer-5.3.0/fakerpmroot/usr/lib64/qt4/lib64:/opt/exp_soft/neugrid/freesurfer-5.3.0/fakerpmroot/usr/lib/qt4/lib:/opt/exp_soft/neugrid/freesurfer-5.3.0/fakerpmroot/usr/lib64/qt4/lib64:/opt/exp_soft/neugrid/freesurfer-5.3.0/fakerpmroot/usr/lib/qt4/lib:/opt/exp_soft/neugrid/freesurfer-5.3.0/fakerpmroot/usr/lib64/qt4/lib64:/opt/exp_soft/neugrid/freesurfer-5.3.0/fakerpmroot/usr/lib/qt4/lib:/opt/exp_soft/neugrid/freesurfer-5.3.0/fakerpmroot/usr/lib64/qt4/lib64:/opt/exp_soft/neugrid/freesurfer-5.3.0/fakerpmroot/usr/lib/qt4/lib:/opt/exp_soft/neugrid/freesurfer-5.3.0/fakerpmroot/usr/lib64/qt4/lib64:/opt/exp_soft/neugrid/freesurfer-5.3.0/fakerpmroot/usr/lib/qt4/lib:/opt/exp_soft/neugrid/freesurfer-5.3.0/fakerpmroot/usr/lib64/qt4/lib64:/opt/exp_soft/neugrid/freesurfer-5.3.0/fakerpmroot/usr/lib/qt4/lib:/opt/exp_soft/neugrid/freesurfer-5.3.0/fakerpmroot/usr/lib64:/opt/exp_soft/neugrid/freesurfer-5.3.0/fakerpmroot/usr/lib:/opt/exp_soft/neugrid/freesurfer-5.3.0/lib/vtk/lib/vtk-5.2/:/opt/exp_soft/neugrid/freesurfer-5.3.0/lib/tcltktixblt/lib/:/opt/exp_soft/neugrid/freesurfer-5.3.0/lib/KWWidgets/lib/KWWidgets/:/opt/exp_soft/neugrid/freesurfer-5.3.0/lib:
+++++ LD_LIBRARY_PATH=/opt/exp_soft/neugrid/freesurfer-5.3.0/fakerpmroot/usr/src/kernels/2.6.18-308.20.1.el5-debug-x86_64/include/config/parport:/opt/exp_soft/neugrid/freesurfer-5.3.0/fakerpmroot/usr/src/kernels/2.6.18-308.4.1.el5-x86_64/include/config/parport:/opt/exp_soft/neugrid/freesurfer-5.3.0/fakerpmroot/usr/src/kernels/2.6.18-308.20.1.el5-x86_64/include/config/parport:/opt/exp_soft/neugrid/freesurfer-5.3.0/fakerpmroot/usr/src/kernels/2.6.18-308.8.2.el5-xen-x86_64/include/config/parport:/opt/exp_soft/neugrid/freesurfer-5.3.0/fakerpmroot/usr/src/kernels/2.6.18-308.8.1.el5-debug-x86_64/include/config/parport:/opt/exp_soft/neugrid/freesurfer-5.3.0/fakerpmroot/usr/src/kernels/2.6.18-308.8.1.el5-xen-x86_64/include/config/parport:/opt/exp_soft/neugrid/freesurfer-5.3.0/fakerpmroot/usr/src/kernels/2.6.18-308.16.1.el5-xen-x86_64/include/config/parport:/opt/exp_soft/neugrid/freesurfer-5.3.0/fakerpmroot/usr/src/kernels/2.6.18-308.16.1.el5-debug-x86_64/include/config/parport:/opt/exp_soft/neugrid/freesurfer-5.3.0/fakerpmroot/usr/src/kernels/2.6.18-348.2.1.el5-x86_64/include/config/parport:/opt/exp_soft/neugrid/freesurfer-5.3.0/fakerpmroot/usr/src/kernels/2.6.18-308.11.1.el5-x86_64/include/config/parport:/opt/exp_soft/neugrid/freesurfer-5.3.0/fakerpmroot/usr/src/kernels/2.6.18-348.3.1.el5-x86_64/include/config/parport:/opt/exp_soft/neugrid/freesurfer-5.3.0/fakerpmroot/usr/src/kernels/2.6.18-348.4.1.el5-x86_64/include/config/parport:/opt/exp_soft/neugrid/freesurfer-5.3.0/fakerpmroot/usr/src/kernels/2.6.18-348.6.1.el5-x86_64/include/config/parport:/opt/exp_soft/neugrid/freesurfer-5.3.0/fakerpmroot/usr/src/kernels/2.6.18-348.1.1.el5-debug-x86_64/include/config/parport:/opt/exp_soft/neugrid/freesurfer-5.3.0/fakerpmroot/usr/src/kernels/2.6.18-348.1.1.el5-x86_64/include/config/parport:/opt/exp_soft/neugrid/freesurfer-5.3.0/fakerpmroot/usr/src/kernels/2.6.18-348.3.1.el5-debug-x86_64/include/config/parport:/opt/exp_soft/neugrid/freesurfer-5.3.0/fakerpmroot/usr/src/kernels/2.6.18-348.3.1.el5-xen-x86_64/include/config/parport:/opt/exp_soft/neugrid/freesurfer-5.3.0/fakerpmroot/usr/src/kernels/2.6.18-308.24.1.el5-debug-x86_64/include/config/parport:/opt/exp_soft/neugrid/freesurfer-5.3.0/fakerpmroot/usr/src/kernels/2.6.18-348.1.1.el5-xen-x86_64/include/config/parport:/opt/exp_soft/neugrid/freesurfer-5.3.0/fakerpmroot/usr/src/kernels/2.6.18-308.8.2.el5-x86_64/include/config/parport:/opt/exp_soft/neugrid/freesurfer-5.3.0/fakerpmroot/usr/src/kernels/2.6.18-308.8.2.el5-debug-x86_64/include/config/parport:/opt/exp_soft/neugrid/freesurfer-5.3.0/fakerpmroot/usr/src/kernels/2.6.18-308.20.1.el5-xen-x86_64/include/config/parport:/opt/exp_soft/neugrid/freesurfer-5.3.0/fakerpmroot/usr/src/kernels/2.6.18-348.4.1.el5-debug-x86_64/include/config/parport:/opt/exp_soft/neugrid/freesurfer-5.3.0/fakerpmroot/usr/src/kernels/2.6.18-348.4.1.el5-xen-x86_64/include/config/parport:/opt/exp_soft/neugrid/freesurfer-5.3.0/fakerpmroot/usr/lib64/qt4/lib64:/opt/exp_soft/neugrid/freesurfer-5.3.0/fakerpmroot/usr/lib/qt4/lib:/opt/exp_soft/neugrid/freesurfer-5.3.0/fakerpmroot/usr/lib64/qt4/lib64:/opt/exp_soft/neugrid/freesurfer-5.3.0/fakerpmroot/usr/lib/qt4/lib:/opt/exp_soft/neugrid/freesurfer-5.3.0/fakerpmroot/usr/lib64/qt4/lib64:/opt/exp_soft/neugrid/freesurfer-5.3.0/fakerpmroot/usr/lib/qt4/lib:/opt/exp_soft/neugrid/freesurfer-5.3.0/fakerpmroot/usr/lib64/qt4/lib64:/opt/exp_soft/neugrid/freesurfer-5.3.0/fakerpmroot/usr/lib/qt4/lib:/opt/exp_soft/neugrid/freesurfer-5.3.0/fakerpmroot/usr/lib64/qt4/lib64:/opt/exp_soft/neugrid/freesurfer-5.3.0/fakerpmroot/usr/lib/qt4/lib:/opt/exp_soft/neugrid/freesurfer-5.3.0/fakerpmroot/usr/lib64/qt4/lib64:/opt/exp_soft/neugrid/freesurfer-5.3.0/fakerpmroot/usr/lib/qt4/lib:/opt/exp_soft/neugrid/freesurfer-5.3.0/fakerpmroot/usr/lib64/qt4/lib64:/opt/exp_soft/neugrid/freesurfer-5.3.0/fakerpmroot/usr/lib/qt4/lib:/opt/exp_soft/neugrid/freesurfer-5.3.0/fakerpmroot/usr/lib64/qt4/lib64:/opt/exp_soft/neugrid/freesurfer-5.3.0/fakerpmroot/usr/lib/qt4/lib:/opt/exp_soft/neugrid/freesurfer-5.3.0/fakerpmroot/usr/lib64/qt4/lib64:/opt/exp_soft/neugrid/freesurfer-5.3.0/fakerpmroot/usr/lib/qt4/lib:/opt/exp_soft/neugrid/freesurfer-5.3.0/fakerpmroot/usr/lib64/qt4/lib64:/opt/exp_soft/neugrid/freesurfer-5.3.0/fakerpmroot/usr/lib/qt4/lib:/opt/exp_soft/neugrid/freesurfer-5.3.0/fakerpmroot/usr/lib64:/opt/exp_soft/neugrid/freesurfer-5.3.0/fakerpmroot/usr/lib:/opt/exp_soft/neugrid/freesurfer-5.3.0/lib/vtk/lib/vtk-5.2/:/opt/exp_soft/neugrid/freesurfer-5.3.0/lib/tcltktixblt/lib/:/opt/exp_soft/neugrid/freesurfer-5.3.0/lib/KWWidgets/lib/KWWidgets/:/opt/exp_soft/neugrid/freesurfer-5.3.0/lib:
+++++ LD_LIBRARY_PATH=/opt/exp_soft/neugrid/freesurfer-5.3.0/fakerpmroot/usr/src/kernels/2.6.18-308.8.1.el5-x86_64/include/config/parport:/opt/exp_soft/neugrid/freesurfer-5.3.0/fakerpmroot/usr/src/kernels/2.6.18-308.20.1.el5-debug-x86_64/include/config/parport:/opt/exp_soft/neugrid/freesurfer-5.3.0/fakerpmroot/usr/src/kernels/2.6.18-308.4.1.el5-x86_64/include/config/parport:/opt/exp_soft/neugrid/freesurfer-5.3.0/fakerpmroot/usr/src/kernels/2.6.18-308.20.1.el5-x86_64/include/config/parport:/opt/exp_soft/neugrid/freesurfer-5.3.0/fakerpmroot/usr/src/kernels/2.6.18-308.8.2.el5-xen-x86_64/include/config/parport:/opt/exp_soft/neugrid/freesurfer-5.3.0/fakerpmroot/usr/src/kernels/2.6.18-308.8.1.el5-debug-x86_64/include/config/parport:/opt/exp_soft/neugrid/freesurfer-5.3.0/fakerpmroot/usr/src/kernels/2.6.18-308.8.1.el5-xen-x86_64/include/config/parport:/opt/exp_soft/neugrid/freesurfer-5.3.0/fakerpmroot/usr/src/kernels/2.6.18-308.16.1.el5-xen-x86_64/include/config/parport:/opt/exp_soft/neugrid/freesurfer-5.3.0/fakerpmroot/usr/src/kernels/2.6.18-308.16.1.el5-debug-x86_64/include/config/parport:/opt/exp_soft/neugrid/freesurfer-5.3.0/fakerpmroot/usr/src/kernels/2.6.18-348.2.1.el5-x86_64/include/config/parport:/opt/exp_soft/neugrid/freesurfer-5.3.0/fakerpmroot/usr/src/kernels/2.6.18-308.11.1.el5-x86_64/include/config/parport:/opt/exp_soft/neugrid/freesurfer-5.3.0/fakerpmroot/usr/src/kernels/2.6.18-348.3.1.el5-x86_64/include/config/parport:/opt/exp_soft/neugrid/freesurfer-5.3.0/fakerpmroot/usr/src/kernels/2.6.18-348.4.1.el5-x86_64/include/config/parport:/opt/exp_soft/neugrid/freesurfer-5.3.0/fakerpmroot/usr/src/kernels/2.6.18-348.6.1.el5-x86_64/include/config/parport:/opt/exp_soft/neugrid/freesurfer-5.3.0/fakerpmroot/usr/src/kernels/2.6.18-348.1.1.el5-debug-x86_64/include/config/parport:/opt/exp_soft/neugrid/freesurfer-5.3.0/fakerpmroot/usr/src/kernels/2.6.18-348.1.1.el5-x86_64/include/config/parport:/opt/exp_soft/neugrid/freesurfer-5.3.0/fakerpmroot/usr/src/kernels/2.6.18-348.3.1.el5-debug-x86_64/include/config/parport:/opt/exp_soft/neugrid/freesurfer-5.3.0/fakerpmroot/usr/src/kernels/2.6.18-348.3.1.el5-xen-x86_64/include/config/parport:/opt/exp_soft/neugrid/freesurfer-5.3.0/fakerpmroot/usr/src/kernels/2.6.18-308.24.1.el5-debug-x86_64/include/config/parport:/opt/exp_soft/neugrid/freesurfer-5.3.0/fakerpmroot/usr/src/kernels/2.6.18-348.1.1.el5-xen-x86_64/include/config/parport:/opt/exp_soft/neugrid/freesurfer-5.3.0/fakerpmroot/usr/src/kernels/2.6.18-308.8.2.el5-x86_64/include/config/parport:/opt/exp_soft/neugrid/freesurfer-5.3.0/fakerpmroot/usr/src/kernels/2.6.18-308.8.2.el5-debug-x86_64/include/config/parport:/opt/exp_soft/neugrid/freesurfer-5.3.0/fakerpmroot/usr/src/kernels/2.6.18-308.20.1.el5-xen-x86_64/include/config/parport:/opt/exp_soft/neugrid/freesurfer-5.3.0/fakerpmroot/usr/src/kernels/2.6.18-348.4.1.el5-debug-x86_64/include/config/parport:/opt/exp_soft/neugrid/freesurfer-5.3.0/fakerpmroot/usr/src/kernels/2.6.18-348.4.1.el5-xen-x86_64/include/config/parport:/opt/exp_soft/neugrid/freesurfer-5.3.0/fakerpmroot/usr/lib64/qt4/lib64:/opt/exp_soft/neugrid/freesurfer-5.3.0/fakerpmroot/usr/lib/qt4/lib:/opt/exp_soft/neugrid/freesurfer-5.3.0/fakerpmroot/usr/lib64/qt4/lib64:/opt/exp_soft/neugrid/freesurfer-5.3.0/fakerpmroot/usr/lib/qt4/lib:/opt/exp_soft/neugrid/freesurfer-5.3.0/fakerpmroot/usr/lib64/qt4/lib64:/opt/exp_soft/neugrid/freesurfer-5.3.0/fakerpmroot/usr/lib/qt4/lib:/opt/exp_soft/neugrid/freesurfer-5.3.0/fakerpmroot/usr/lib64/qt4/lib64:/opt/exp_soft/neugrid/freesurfer-5.3.0/fakerpmroot/usr/lib/qt4/lib:/opt/exp_soft/neugrid/freesurfer-5.3.0/fakerpmroot/usr/lib64/qt4/lib64:/opt/exp_soft/neugrid/freesurfer-5.3.0/fakerpmroot/usr/lib/qt4/lib:/opt/exp_soft/neugrid/freesurfer-5.3.0/fakerpmroot/usr/lib64/qt4/lib64:/opt/exp_soft/neugrid/freesurfer-5.3.0/fakerpmroot/usr/lib/qt4/lib:/opt/exp_soft/neugrid/freesurfer-5.3.0/fakerpmroot/usr/lib64/qt4/lib64:/opt/exp_soft/neugrid/freesurfer-5.3.0/fakerpmroot/usr/lib/qt4/lib:/opt/exp_soft/neugrid/freesurfer-5.3.0/fakerpmroot/usr/lib64/qt4/lib64:/opt/exp_soft/neugrid/freesurfer-5.3.0/fakerpmroot/usr/lib/qt4/lib:/opt/exp_soft/neugrid/freesurfer-5.3.0/fakerpmroot/usr/lib64/qt4/lib64:/opt/exp_soft/neugrid/freesurfer-5.3.0/fakerpmroot/usr/lib/qt4/lib:/opt/exp_soft/neugrid/freesurfer-5.3.0/fakerpmroot/usr/lib64/qt4/lib64:/opt/exp_soft/neugrid/freesurfer-5.3.0/fakerpmroot/usr/lib/qt4/lib:/opt/exp_soft/neugrid/freesurfer-5.3.0/fakerpmroot/usr/lib64:/opt/exp_soft/neugrid/freesurfer-5.3.0/fakerpmroot/usr/lib:/opt/exp_soft/neugrid/freesurfer-5.3.0/lib/vtk/lib/vtk-5.2/:/opt/exp_soft/neugrid/freesurfer-5.3.0/lib/tcltktixblt/lib/:/opt/exp_soft/neugrid/freesurfer-5.3.0/lib/KWWidgets/lib/KWWidgets/:/opt/exp_soft/neugrid/freesurfer-5.3.0/lib:
+++++ LD_LIBRARY_PATH=/opt/exp_soft/neugrid/freesurfer-5.3.0/fakerpmroot/usr/src/kernels/2.6.18-308.11.1.el5-debug-x86_64/include/config/parport:/opt/exp_soft/neugrid/freesurfer-5.3.0/fakerpmroot/usr/src/kernels/2.6.18-308.8.1.el5-x86_64/include/config/parport:/opt/exp_soft/neugrid/freesurfer-5.3.0/fakerpmroot/usr/src/kernels/2.6.18-308.20.1.el5-debug-x86_64/include/config/parport:/opt/exp_soft/neugrid/freesurfer-5.3.0/fakerpmroot/usr/src/kernels/2.6.18-308.4.1.el5-x86_64/include/config/parport:/opt/exp_soft/neugrid/freesurfer-5.3.0/fakerpmroot/usr/src/kernels/2.6.18-308.20.1.el5-x86_64/include/config/parport:/opt/exp_soft/neugrid/freesurfer-5.3.0/fakerpmroot/usr/src/kernels/2.6.18-308.8.2.el5-xen-x86_64/include/config/parport:/opt/exp_soft/neugrid/freesurfer-5.3.0/fakerpmroot/usr/src/kernels/2.6.18-308.8.1.el5-debug-x86_64/include/config/parport:/opt/exp_soft/neugrid/freesurfer-5.3.0/fakerpmroot/usr/src/kernels/2.6.18-308.8.1.el5-xen-x86_64/include/config/parport:/opt/exp_soft/neugrid/freesurfer-5.3.0/fakerpmroot/usr/src/kernels/2.6.18-308.16.1.el5-xen-x86_64/include/config/parport:/opt/exp_soft/neugrid/freesurfer-5.3.0/fakerpmroot/usr/src/kernels/2.6.18-308.16.1.el5-debug-x86_64/include/config/parport:/opt/exp_soft/neugrid/freesurfer-5.3.0/fakerpmroot/usr/src/kernels/2.6.18-348.2.1.el5-x86_64/include/config/parport:/opt/exp_soft/neugrid/freesurfer-5.3.0/fakerpmroot/usr/src/kernels/2.6.18-308.11.1.el5-x86_64/include/config/parport:/opt/exp_soft/neugrid/freesurfer-5.3.0/fakerpmroot/usr/src/kernels/2.6.18-348.3.1.el5-x86_64/include/config/parport:/opt/exp_soft/neugrid/freesurfer-5.3.0/fakerpmroot/usr/src/kernels/2.6.18-348.4.1.el5-x86_64/include/config/parport:/opt/exp_soft/neugrid/freesurfer-5.3.0/fakerpmroot/usr/src/kernels/2.6.18-348.6.1.el5-x86_64/include/config/parport:/opt/exp_soft/neugrid/freesurfer-5.3.0/fakerpmroot/usr/src/kernels/2.6.18-348.1.1.el5-debug-x86_64/include/config/parport:/opt/exp_soft/neugrid/freesurfer-5.3.0/fakerpmroot/usr/src/kernels/2.6.18-348.1.1.el5-x86_64/include/config/parport:/opt/exp_soft/neugrid/freesurfer-5.3.0/fakerpmroot/usr/src/kernels/2.6.18-348.3.1.el5-debug-x86_64/include/config/parport:/opt/exp_soft/neugrid/freesurfer-5.3.0/fakerpmroot/usr/src/kernels/2.6.18-348.3.1.el5-xen-x86_64/include/config/parport:/opt/exp_soft/neugrid/freesurfer-5.3.0/fakerpmroot/usr/src/kernels/2.6.18-308.24.1.el5-debug-x86_64/include/config/parport:/opt/exp_soft/neugrid/freesurfer-5.3.0/fakerpmroot/usr/src/kernels/2.6.18-348.1.1.el5-xen-x86_64/include/config/parport:/opt/exp_soft/neugrid/freesurfer-5.3.0/fakerpmroot/usr/src/kernels/2.6.18-308.8.2.el5-x86_64/include/config/parport:/opt/exp_soft/neugrid/freesurfer-5.3.0/fakerpmroot/usr/src/kernels/2.6.18-308.8.2.el5-debug-x86_64/include/config/parport:/opt/exp_soft/neugrid/freesurfer-5.3.0/fakerpmroot/usr/src/kernels/2.6.18-308.20.1.el5-xen-x86_64/include/config/parport:/opt/exp_soft/neugrid/freesurfer-5.3.0/fakerpmroot/usr/src/kernels/2.6.18-348.4.1.el5-debug-x86_64/include/config/parport:/opt/exp_soft/neugrid/freesurfer-5.3.0/fakerpmroot/usr/src/kernels/2.6.18-348.4.1.el5-xen-x86_64/include/config/parport:/opt/exp_soft/neugrid/freesurfer-5.3.0/fakerpmroot/usr/lib64/qt4/lib64:/opt/exp_soft/neugrid/freesurfer-5.3.0/fakerpmroot/usr/lib/qt4/lib:/opt/exp_soft/neugrid/freesurfer-5.3.0/fakerpmroot/usr/lib64/qt4/lib64:/opt/exp_soft/neugrid/freesurfer-5.3.0/fakerpmroot/usr/lib/qt4/lib:/opt/exp_soft/neugrid/freesurfer-5.3.0/fakerpmroot/usr/lib64/qt4/lib64:/opt/exp_soft/neugrid/freesurfer-5.3.0/fakerpmroot/usr/lib/qt4/lib:/opt/exp_soft/neugrid/freesurfer-5.3.0/fakerpmroot/usr/lib64/qt4/lib64:/opt/exp_soft/neugrid/freesurfer-5.3.0/fakerpmroot/usr/lib/qt4/lib:/opt/exp_soft/neugrid/freesurfer-5.3.0/fakerpmroot/usr/lib64/qt4/lib64:/opt/exp_soft/neugrid/freesurfer-5.3.0/fakerpmroot/usr/lib/qt4/lib:/opt/exp_soft/neugrid/freesurfer-5.3.0/fakerpmroot/usr/lib64/qt4/lib64:/opt/exp_soft/neugrid/freesurfer-5.3.0/fakerpmroot/usr/lib/qt4/lib:/opt/exp_soft/neugrid/freesurfer-5.3.0/fakerpmroot/usr/lib64/qt4/lib64:/opt/exp_soft/neugrid/freesurfer-5.3.0/fakerpmroot/usr/lib/qt4/lib:/opt/exp_soft/neugrid/freesurfer-5.3.0/fakerpmroot/usr/lib64/qt4/lib64:/opt/exp_soft/neugrid/freesurfer-5.3.0/fakerpmroot/usr/lib/qt4/lib:/opt/exp_soft/neugrid/freesurfer-5.3.0/fakerpmroot/usr/lib64/qt4/lib64:/opt/exp_soft/neugrid/freesurfer-5.3.0/fakerpmroot/usr/lib/qt4/lib:/opt/exp_soft/neugrid/freesurfer-5.3.0/fakerpmroot/usr/lib64/qt4/lib64:/opt/exp_soft/neugrid/freesurfer-5.3.0/fakerpmroot/usr/lib/qt4/lib:/opt/exp_soft/neugrid/freesurfer-5.3.0/fakerpmroot/usr/lib64:/opt/exp_soft/neugrid/freesurfer-5.3.0/fakerpmroot/usr/lib:/opt/exp_soft/neugrid/freesurfer-5.3.0/lib/vtk/lib/vtk-5.2/:/opt/exp_soft/neugrid/freesurfer-5.3.0/lib/tcltktixblt/lib/:/opt/exp_soft/neugrid/freesurfer-5.3.0/lib/KWWidgets/lib/KWWidgets/:/opt/exp_soft/neugrid/freesurfer-5.3.0/lib:
+++++ LD_LIBRARY_PATH=/opt/exp_soft/neugrid/freesurfer-5.3.0/fakerpmroot/usr/src/kernels/2.6.18-348.6.1.el5-debug-x86_64/include/config/parport:/opt/exp_soft/neugrid/freesurfer-5.3.0/fakerpmroot/usr/src/kernels/2.6.18-308.11.1.el5-debug-x86_64/include/config/parport:/opt/exp_soft/neugrid/freesurfer-5.3.0/fakerpmroot/usr/src/kernels/2.6.18-308.8.1.el5-x86_64/include/config/parport:/opt/exp_soft/neugrid/freesurfer-5.3.0/fakerpmroot/usr/src/kernels/2.6.18-308.20.1.el5-debug-x86_64/include/config/parport:/opt/exp_soft/neugrid/freesurfer-5.3.0/fakerpmroot/usr/src/kernels/2.6.18-308.4.1.el5-x86_64/include/config/parport:/opt/exp_soft/neugrid/freesurfer-5.3.0/fakerpmroot/usr/src/kernels/2.6.18-308.20.1.el5-x86_64/include/config/parport:/opt/exp_soft/neugrid/freesurfer-5.3.0/fakerpmroot/usr/src/kernels/2.6.18-308.8.2.el5-xen-x86_64/include/config/parport:/opt/exp_soft/neugrid/freesurfer-5.3.0/fakerpmroot/usr/src/kernels/2.6.18-308.8.1.el5-debug-x86_64/include/config/parport:/opt/exp_soft/neugrid/freesurfer-5.3.0/fakerpmroot/usr/src/kernels/2.6.18-308.8.1.el5-xen-x86_64/include/config/parport:/opt/exp_soft/neugrid/freesurfer-5.3.0/fakerpmroot/usr/src/kernels/2.6.18-308.16.1.el5-xen-x86_64/include/config/parport:/opt/exp_soft/neugrid/freesurfer-5.3.0/fakerpmroot/usr/src/kernels/2.6.18-308.16.1.el5-debug-x86_64/include/config/parport:/opt/exp_soft/neugrid/freesurfer-5.3.0/fakerpmroot/usr/src/kernels/2.6.18-348.2.1.el5-x86_64/include/config/parport:/opt/exp_soft/neugrid/freesurfer-5.3.0/fakerpmroot/usr/src/kernels/2.6.18-308.11.1.el5-x86_64/include/config/parport:/opt/exp_soft/neugrid/freesurfer-5.3.0/fakerpmroot/usr/src/kernels/2.6.18-348.3.1.el5-x86_64/include/config/parport:/opt/exp_soft/neugrid/freesurfer-5.3.0/fakerpmroot/usr/src/kernels/2.6.18-348.4.1.el5-x86_64/include/config/parport:/opt/exp_soft/neugrid/freesurfer-5.3.0/fakerpmroot/usr/src/kernels/2.6.18-348.6.1.el5-x86_64/include/config/parport:/opt/exp_soft/neugrid/freesurfer-5.3.0/fakerpmroot/usr/src/kernels/2.6.18-348.1.1.el5-debug-x86_64/include/config/parport:/opt/exp_soft/neugrid/freesurfer-5.3.0/fakerpmroot/usr/src/kernels/2.6.18-348.1.1.el5-x86_64/include/config/parport:/opt/exp_soft/neugrid/freesurfer-5.3.0/fakerpmroot/usr/src/kernels/2.6.18-348.3.1.el5-debug-x86_64/include/config/parport:/opt/exp_soft/neugrid/freesurfer-5.3.0/fakerpmroot/usr/src/kernels/2.6.18-348.3.1.el5-xen-x86_64/include/config/parport:/opt/exp_soft/neugrid/freesurfer-5.3.0/fakerpmroot/usr/src/kernels/2.6.18-308.24.1.el5-debug-x86_64/include/config/parport:/opt/exp_soft/neugrid/freesurfer-5.3.0/fakerpmroot/usr/src/kernels/2.6.18-348.1.1.el5-xen-x86_64/include/config/parport:/opt/exp_soft/neugrid/freesurfer-5.3.0/fakerpmroot/usr/src/kernels/2.6.18-308.8.2.el5-x86_64/include/config/parport:/opt/exp_soft/neugrid/freesurfer-5.3.0/fakerpmroot/usr/src/kernels/2.6.18-308.8.2.el5-debug-x86_64/include/config/parport:/opt/exp_soft/neugrid/freesurfer-5.3.0/fakerpmroot/usr/src/kernels/2.6.18-308.20.1.el5-xen-x86_64/include/config/parport:/opt/exp_soft/neugrid/freesurfer-5.3.0/fakerpmroot/usr/src/kernels/2.6.18-348.4.1.el5-debug-x86_64/include/config/parport:/opt/exp_soft/neugrid/freesurfer-5.3.0/fakerpmroot/usr/src/kernels/2.6.18-348.4.1.el5-xen-x86_64/include/config/parport:/opt/exp_soft/neugrid/freesurfer-5.3.0/fakerpmroot/usr/lib64/qt4/lib64:/opt/exp_soft/neugrid/freesurfer-5.3.0/fakerpmroot/usr/lib/qt4/lib:/opt/exp_soft/neugrid/freesurfer-5.3.0/fakerpmroot/usr/lib64/qt4/lib64:/opt/exp_soft/neugrid/freesurfer-5.3.0/fakerpmroot/usr/lib/qt4/lib:/opt/exp_soft/neugrid/freesurfer-5.3.0/fakerpmroot/usr/lib64/qt4/lib64:/opt/exp_soft/neugrid/freesurfer-5.3.0/fakerpmroot/usr/lib/qt4/lib:/opt/exp_soft/neugrid/freesurfer-5.3.0/fakerpmroot/usr/lib64/qt4/lib64:/opt/exp_soft/neugrid/freesurfer-5.3.0/fakerpmroot/usr/lib/qt4/lib:/opt/exp_soft/neugrid/freesurfer-5.3.0/fakerpmroot/usr/lib64/qt4/lib64:/opt/exp_soft/neugrid/freesurfer-5.3.0/fakerpmroot/usr/lib/qt4/lib:/opt/exp_soft/neugrid/freesurfer-5.3.0/fakerpmroot/usr/lib64/qt4/lib64:/opt/exp_soft/neugrid/freesurfer-5.3.0/fakerpmroot/usr/lib/qt4/lib:/opt/exp_soft/neugrid/freesurfer-5.3.0/fakerpmroot/usr/lib64/qt4/lib64:/opt/exp_soft/neugrid/freesurfer-5.3.0/fakerpmroot/usr/lib/qt4/lib:/opt/exp_soft/neugrid/freesurfer-5.3.0/fakerpmroot/usr/lib64/qt4/lib64:/opt/exp_soft/neugrid/freesurfer-5.3.0/fakerpmroot/usr/lib/qt4/lib:/opt/exp_soft/neugrid/freesurfer-5.3.0/fakerpmroot/usr/lib64/qt4/lib64:/opt/exp_soft/neugrid/freesurfer-5.3.0/fakerpmroot/usr/lib/qt4/lib:/opt/exp_soft/neugrid/freesurfer-5.3.0/fakerpmroot/usr/lib64/qt4/lib64:/opt/exp_soft/neugrid/freesurfer-5.3.0/fakerpmroot/usr/lib/qt4/lib:/opt/exp_soft/neugrid/freesurfer-5.3.0/fakerpmroot/usr/lib64:/opt/exp_soft/neugrid/freesurfer-5.3.0/fakerpmroot/usr/lib:/opt/exp_soft/neugrid/freesurfer-5.3.0/lib/vtk/lib/vtk-5.2/:/opt/exp_soft/neugrid/freesurfer-5.3.0/lib/tcltktixblt/lib/:/opt/exp_soft/neugrid/freesurfer-5.3.0/lib/KWWidgets/lib/KWWidgets/:/opt/exp_soft/neugrid/freesurfer-5.3.0/lib:
+++++ LD_LIBRARY_PATH=/opt/exp_soft/neugrid/freesurfer-5.3.0/fakerpmroot/usr/src/kernels/2.6.18-348.6.1.el5-xen-x86_64/include/config/parport:/opt/exp_soft/neugrid/freesurfer-5.3.0/fakerpmroot/usr/src/kernels/2.6.18-348.6.1.el5-debug-x86_64/include/config/parport:/opt/exp_soft/neugrid/freesurfer-5.3.0/fakerpmroot/usr/src/kernels/2.6.18-308.11.1.el5-debug-x86_64/include/config/parport:/opt/exp_soft/neugrid/freesurfer-5.3.0/fakerpmroot/usr/src/kernels/2.6.18-308.8.1.el5-x86_64/include/config/parport:/opt/exp_soft/neugrid/freesurfer-5.3.0/fakerpmroot/usr/src/kernels/2.6.18-308.20.1.el5-debug-x86_64/include/config/parport:/opt/exp_soft/neugrid/freesurfer-5.3.0/fakerpmroot/usr/src/kernels/2.6.18-308.4.1.el5-x86_64/include/config/parport:/opt/exp_soft/neugrid/freesurfer-5.3.0/fakerpmroot/usr/src/kernels/2.6.18-308.20.1.el5-x86_64/include/config/parport:/opt/exp_soft/neugrid/freesurfer-5.3.0/fakerpmroot/usr/src/kernels/2.6.18-308.8.2.el5-xen-x86_64/include/config/parport:/opt/exp_soft/neugrid/freesurfer-5.3.0/fakerpmroot/usr/src/kernels/2.6.18-308.8.1.el5-debug-x86_64/include/config/parport:/opt/exp_soft/neugrid/freesurfer-5.3.0/fakerpmroot/usr/src/kernels/2.6.18-308.8.1.el5-xen-x86_64/include/config/parport:/opt/exp_soft/neugrid/freesurfer-5.3.0/fakerpmroot/usr/src/kernels/2.6.18-308.16.1.el5-xen-x86_64/include/config/parport:/opt/exp_soft/neugrid/freesurfer-5.3.0/fakerpmroot/usr/src/kernels/2.6.18-308.16.1.el5-debug-x86_64/include/config/parport:/opt/exp_soft/neugrid/freesurfer-5.3.0/fakerpmroot/usr/src/kernels/2.6.18-348.2.1.el5-x86_64/include/config/parport:/opt/exp_soft/neugrid/freesurfer-5.3.0/fakerpmroot/usr/src/kernels/2.6.18-308.11.1.el5-x86_64/include/config/parport:/opt/exp_soft/neugrid/freesurfer-5.3.0/fakerpmroot/usr/src/kernels/2.6.18-348.3.1.el5-x86_64/include/config/parport:/opt/exp_soft/neugrid/freesurfer-5.3.0/fakerpmroot/usr/src/kernels/2.6.18-348.4.1.el5-x86_64/include/config/parport:/opt/exp_soft/neugrid/freesurfer-5.3.0/fakerpmroot/usr/src/kernels/2.6.18-348.6.1.el5-x86_64/include/config/parport:/opt/exp_soft/neugrid/freesurfer-5.3.0/fakerpmroot/usr/src/kernels/2.6.18-348.1.1.el5-debug-x86_64/include/config/parport:/opt/exp_soft/neugrid/freesurfer-5.3.0/fakerpmroot/usr/src/kernels/2.6.18-348.1.1.el5-x86_64/include/config/parport:/opt/exp_soft/neugrid/freesurfer-5.3.0/fakerpmroot/usr/src/kernels/2.6.18-348.3.1.el5-debug-x86_64/include/config/parport:/opt/exp_soft/neugrid/freesurfer-5.3.0/fakerpmroot/usr/src/kernels/2.6.18-348.3.1.el5-xen-x86_64/include/config/parport:/opt/exp_soft/neugrid/freesurfer-5.3.0/fakerpmroot/usr/src/kernels/2.6.18-308.24.1.el5-debug-x86_64/include/config/parport:/opt/exp_soft/neugrid/freesurfer-5.3.0/fakerpmroot/usr/src/kernels/2.6.18-348.1.1.el5-xen-x86_64/include/config/parport:/opt/exp_soft/neugrid/freesurfer-5.3.0/fakerpmroot/usr/src/kernels/2.6.18-308.8.2.el5-x86_64/include/config/parport:/opt/exp_soft/neugrid/freesurfer-5.3.0/fakerpmroot/usr/src/kernels/2.6.18-308.8.2.el5-debug-x86_64/include/config/parport:/opt/exp_soft/neugrid/freesurfer-5.3.0/fakerpmroot/usr/src/kernels/2.6.18-308.20.1.el5-xen-x86_64/include/config/parport:/opt/exp_soft/neugrid/freesurfer-5.3.0/fakerpmroot/usr/src/kernels/2.6.18-348.4.1.el5-debug-x86_64/include/config/parport:/opt/exp_soft/neugrid/freesurfer-5.3.0/fakerpmroot/usr/src/kernels/2.6.18-348.4.1.el5-xen-x86_64/include/config/parport:/opt/exp_soft/neugrid/freesurfer-5.3.0/fakerpmroot/usr/lib64/qt4/lib64:/opt/exp_soft/neugrid/freesurfer-5.3.0/fakerpmroot/usr/lib/qt4/lib:/opt/exp_soft/neugrid/freesurfer-5.3.0/fakerpmroot/usr/lib64/qt4/lib64:/opt/exp_soft/neugrid/freesurfer-5.3.0/fakerpmroot/usr/lib/qt4/lib:/opt/exp_soft/neugrid/freesurfer-5.3.0/fakerpmroot/usr/lib64/qt4/lib64:/opt/exp_soft/neugrid/freesurfer-5.3.0/fakerpmroot/usr/lib/qt4/lib:/opt/exp_soft/neugrid/freesurfer-5.3.0/fakerpmroot/usr/lib64/qt4/lib64:/opt/exp_soft/neugrid/freesurfer-5.3.0/fakerpmroot/usr/lib/qt4/lib:/opt/exp_soft/neugrid/freesurfer-5.3.0/fakerpmroot/usr/lib64/qt4/lib64:/opt/exp_soft/neugrid/freesurfer-5.3.0/fakerpmroot/usr/lib/qt4/lib:/opt/exp_soft/neugrid/freesurfer-5.3.0/fakerpmroot/usr/lib64/qt4/lib64:/opt/exp_soft/neugrid/freesurfer-5.3.0/fakerpmroot/usr/lib/qt4/lib:/opt/exp_soft/neugrid/freesurfer-5.3.0/fakerpmroot/usr/lib64/qt4/lib64:/opt/exp_soft/neugrid/freesurfer-5.3.0/fakerpmroot/usr/lib/qt4/lib:/opt/exp_soft/neugrid/freesurfer-5.3.0/fakerpmroot/usr/lib64/qt4/lib64:/opt/exp_soft/neugrid/freesurfer-5.3.0/fakerpmroot/usr/lib/qt4/lib:/opt/exp_soft/neugrid/freesurfer-5.3.0/fakerpmroot/usr/lib64/qt4/lib64:/opt/exp_soft/neugrid/freesurfer-5.3.0/fakerpmroot/usr/lib/qt4/lib:/opt/exp_soft/neugrid/freesurfer-5.3.0/fakerpmroot/usr/lib64/qt4/lib64:/opt/exp_soft/neugrid/freesurfer-5.3.0/fakerpmroot/usr/lib/qt4/lib:/opt/exp_soft/neugrid/freesurfer-5.3.0/fakerpmroot/usr/lib64:/opt/exp_soft/neugrid/freesurfer-5.3.0/fakerpmroot/usr/lib:/opt/exp_soft/neugrid/freesurfer-5.3.0/lib/vtk/lib/vtk-5.2/:/opt/exp_soft/neugrid/freesurfer-5.3.0/lib/tcltktixblt/lib/:/opt/exp_soft/neugrid/freesurfer-5.3.0/lib/KWWidgets/lib/KWWidgets/:/opt/exp_soft/neugrid/freesurfer-5.3.0/lib:
+++++ LD_LIBRARY_PATH=/opt/exp_soft/neugrid/freesurfer-5.3.0/fakerpmroot/usr/src/kernels/2.6.18-308.11.1.el5-xen-x86_64/include/config/parport:/opt/exp_soft/neugrid/freesurfer-5.3.0/fakerpmroot/usr/src/kernels/2.6.18-348.6.1.el5-xen-x86_64/include/config/parport:/opt/exp_soft/neugrid/freesurfer-5.3.0/fakerpmroot/usr/src/kernels/2.6.18-348.6.1.el5-debug-x86_64/include/config/parport:/opt/exp_soft/neugrid/freesurfer-5.3.0/fakerpmroot/usr/src/kernels/2.6.18-308.11.1.el5-debug-x86_64/include/config/parport:/opt/exp_soft/neugrid/freesurfer-5.3.0/fakerpmroot/usr/src/kernels/2.6.18-308.8.1.el5-x86_64/include/config/parport:/opt/exp_soft/neugrid/freesurfer-5.3.0/fakerpmroot/usr/src/kernels/2.6.18-308.20.1.el5-debug-x86_64/include/config/parport:/opt/exp_soft/neugrid/freesurfer-5.3.0/fakerpmroot/usr/src/kernels/2.6.18-308.4.1.el5-x86_64/include/config/parport:/opt/exp_soft/neugrid/freesurfer-5.3.0/fakerpmroot/usr/src/kernels/2.6.18-308.20.1.el5-x86_64/include/config/parport:/opt/exp_soft/neugrid/freesurfer-5.3.0/fakerpmroot/usr/src/kernels/2.6.18-308.8.2.el5-xen-x86_64/include/config/parport:/opt/exp_soft/neugrid/freesurfer-5.3.0/fakerpmroot/usr/src/kernels/2.6.18-308.8.1.el5-debug-x86_64/include/config/parport:/opt/exp_soft/neugrid/freesurfer-5.3.0/fakerpmroot/usr/src/kernels/2.6.18-308.8.1.el5-xen-x86_64/include/config/parport:/opt/exp_soft/neugrid/freesurfer-5.3.0/fakerpmroot/usr/src/kernels/2.6.18-308.16.1.el5-xen-x86_64/include/config/parport:/opt/exp_soft/neugrid/freesurfer-5.3.0/fakerpmroot/usr/src/kernels/2.6.18-308.16.1.el5-debug-x86_64/include/config/parport:/opt/exp_soft/neugrid/freesurfer-5.3.0/fakerpmroot/usr/src/kernels/2.6.18-348.2.1.el5-x86_64/include/config/parport:/opt/exp_soft/neugrid/freesurfer-5.3.0/fakerpmroot/usr/src/kernels/2.6.18-308.11.1.el5-x86_64/include/config/parport:/opt/exp_soft/neugrid/freesurfer-5.3.0/fakerpmroot/usr/src/kernels/2.6.18-348.3.1.el5-x86_64/include/config/parport:/opt/exp_soft/neugrid/freesurfer-5.3.0/fakerpmroot/usr/src/kernels/2.6.18-348.4.1.el5-x86_64/include/config/parport:/opt/exp_soft/neugrid/freesurfer-5.3.0/fakerpmroot/usr/src/kernels/2.6.18-348.6.1.el5-x86_64/include/config/parport:/opt/exp_soft/neugrid/freesurfer-5.3.0/fakerpmroot/usr/src/kernels/2.6.18-348.1.1.el5-debug-x86_64/include/config/parport:/opt/exp_soft/neugrid/freesurfer-5.3.0/fakerpmroot/usr/src/kernels/2.6.18-348.1.1.el5-x86_64/include/config/parport:/opt/exp_soft/neugrid/freesurfer-5.3.0/fakerpmroot/usr/src/kernels/2.6.18-348.3.1.el5-debug-x86_64/include/config/parport:/opt/exp_soft/neugrid/freesurfer-5.3.0/fakerpmroot/usr/src/kernels/2.6.18-348.3.1.el5-xen-x86_64/include/config/parport:/opt/exp_soft/neugrid/freesurfer-5.3.0/fakerpmroot/usr/src/kernels/2.6.18-308.24.1.el5-debug-x86_64/include/config/parport:/opt/exp_soft/neugrid/freesurfer-5.3.0/fakerpmroot/usr/src/kernels/2.6.18-348.1.1.el5-xen-x86_64/include/config/parport:/opt/exp_soft/neugrid/freesurfer-5.3.0/fakerpmroot/usr/src/kernels/2.6.18-308.8.2.el5-x86_64/include/config/parport:/opt/exp_soft/neugrid/freesurfer-5.3.0/fakerpmroot/usr/src/kernels/2.6.18-308.8.2.el5-debug-x86_64/include/config/parport:/opt/exp_soft/neugrid/freesurfer-5.3.0/fakerpmroot/usr/src/kernels/2.6.18-308.20.1.el5-xen-x86_64/include/config/parport:/opt/exp_soft/neugrid/freesurfer-5.3.0/fakerpmroot/usr/src/kernels/2.6.18-348.4.1.el5-debug-x86_64/include/config/parport:/opt/exp_soft/neugrid/freesurfer-5.3.0/fakerpmroot/usr/src/kernels/2.6.18-348.4.1.el5-xen-x86_64/include/config/parport:/opt/exp_soft/neugrid/freesurfer-5.3.0/fakerpmroot/usr/lib64/qt4/lib64:/opt/exp_soft/neugrid/freesurfer-5.3.0/fakerpmroot/usr/lib/qt4/lib:/opt/exp_soft/neugrid/freesurfer-5.3.0/fakerpmroot/usr/lib64/qt4/lib64:/opt/exp_soft/neugrid/freesurfer-5.3.0/fakerpmroot/usr/lib/qt4/lib:/opt/exp_soft/neugrid/freesurfer-5.3.0/fakerpmroot/usr/lib64/qt4/lib64:/opt/exp_soft/neugrid/freesurfer-5.3.0/fakerpmroot/usr/lib/qt4/lib:/opt/exp_soft/neugrid/freesurfer-5.3.0/fakerpmroot/usr/lib64/qt4/lib64:/opt/exp_soft/neugrid/freesurfer-5.3.0/fakerpmroot/usr/lib/qt4/lib:/opt/exp_soft/neugrid/freesurfer-5.3.0/fakerpmroot/usr/lib64/qt4/lib64:/opt/exp_soft/neugrid/freesurfer-5.3.0/fakerpmroot/usr/lib/qt4/lib:/opt/exp_soft/neugrid/freesurfer-5.3.0/fakerpmroot/usr/lib64/qt4/lib64:/opt/exp_soft/neugrid/freesurfer-5.3.0/fakerpmroot/usr/lib/qt4/lib:/opt/exp_soft/neugrid/freesurfer-5.3.0/fakerpmroot/usr/lib64/qt4/lib64:/opt/exp_soft/neugrid/freesurfer-5.3.0/fakerpmroot/usr/lib/qt4/lib:/opt/exp_soft/neugrid/freesurfer-5.3.0/fakerpmroot/usr/lib64/qt4/lib64:/opt/exp_soft/neugrid/freesurfer-5.3.0/fakerpmroot/usr/lib/qt4/lib:/opt/exp_soft/neugrid/freesurfer-5.3.0/fakerpmroot/usr/lib64/qt4/lib64:/opt/exp_soft/neugrid/freesurfer-5.3.0/fakerpmroot/usr/lib/qt4/lib:/opt/exp_soft/neugrid/freesurfer-5.3.0/fakerpmroot/usr/lib64/qt4/lib64:/opt/exp_soft/neugrid/freesurfer-5.3.0/fakerpmroot/usr/lib/qt4/lib:/opt/exp_soft/neugrid/freesurfer-5.3.0/fakerpmroot/usr/lib64:/opt/exp_soft/neugrid/freesurfer-5.3.0/fakerpmroot/usr/lib:/opt/exp_soft/neugrid/freesurfer-5.3.0/lib/vtk/lib/vtk-5.2/:/opt/exp_soft/neugrid/freesurfer-5.3.0/lib/tcltktixblt/lib/:/opt/exp_soft/neugrid/freesurfer-5.3.0/lib/KWWidgets/lib/KWWidgets/:/opt/exp_soft/neugrid/freesurfer-5.3.0/lib:
+++++ LD_LIBRARY_PATH=/opt/exp_soft/neugrid/freesurfer-5.3.0/fakerpmroot/usr/src/kernels/2.6.18-308.13.1.el5-x86_64/include/config/parport:/opt/exp_soft/neugrid/freesurfer-5.3.0/fakerpmroot/usr/src/kernels/2.6.18-308.11.1.el5-xen-x86_64/include/config/parport:/opt/exp_soft/neugrid/freesurfer-5.3.0/fakerpmroot/usr/src/kernels/2.6.18-348.6.1.el5-xen-x86_64/include/config/parport:/opt/exp_soft/neugrid/freesurfer-5.3.0/fakerpmroot/usr/src/kernels/2.6.18-348.6.1.el5-debug-x86_64/include/config/parport:/opt/exp_soft/neugrid/freesurfer-5.3.0/fakerpmroot/usr/src/kernels/2.6.18-308.11.1.el5-debug-x86_64/include/config/parport:/opt/exp_soft/neugrid/freesurfer-5.3.0/fakerpmroot/usr/src/kernels/2.6.18-308.8.1.el5-x86_64/include/config/parport:/opt/exp_soft/neugrid/freesurfer-5.3.0/fakerpmroot/usr/src/kernels/2.6.18-308.20.1.el5-debug-x86_64/include/config/parport:/opt/exp_soft/neugrid/freesurfer-5.3.0/fakerpmroot/usr/src/kernels/2.6.18-308.4.1.el5-x86_64/include/config/parport:/opt/exp_soft/neugrid/freesurfer-5.3.0/fakerpmroot/usr/src/kernels/2.6.18-308.20.1.el5-x86_64/include/config/parport:/opt/exp_soft/neugrid/freesurfer-5.3.0/fakerpmroot/usr/src/kernels/2.6.18-308.8.2.el5-xen-x86_64/include/config/parport:/opt/exp_soft/neugrid/freesurfer-5.3.0/fakerpmroot/usr/src/kernels/2.6.18-308.8.1.el5-debug-x86_64/include/config/parport:/opt/exp_soft/neugrid/freesurfer-5.3.0/fakerpmroot/usr/src/kernels/2.6.18-308.8.1.el5-xen-x86_64/include/config/parport:/opt/exp_soft/neugrid/freesurfer-5.3.0/fakerpmroot/usr/src/kernels/2.6.18-308.16.1.el5-xen-x86_64/include/config/parport:/opt/exp_soft/neugrid/freesurfer-5.3.0/fakerpmroot/usr/src/kernels/2.6.18-308.16.1.el5-debug-x86_64/include/config/parport:/opt/exp_soft/neugrid/freesurfer-5.3.0/fakerpmroot/usr/src/kernels/2.6.18-348.2.1.el5-x86_64/include/config/parport:/opt/exp_soft/neugrid/freesurfer-5.3.0/fakerpmroot/usr/src/kernels/2.6.18-308.11.1.el5-x86_64/include/config/parport:/opt/exp_soft/neugrid/freesurfer-5.3.0/fakerpmroot/usr/src/kernels/2.6.18-348.3.1.el5-x86_64/include/config/parport:/opt/exp_soft/neugrid/freesurfer-5.3.0/fakerpmroot/usr/src/kernels/2.6.18-348.4.1.el5-x86_64/include/config/parport:/opt/exp_soft/neugrid/freesurfer-5.3.0/fakerpmroot/usr/src/kernels/2.6.18-348.6.1.el5-x86_64/include/config/parport:/opt/exp_soft/neugrid/freesurfer-5.3.0/fakerpmroot/usr/src/kernels/2.6.18-348.1.1.el5-debug-x86_64/include/config/parport:/opt/exp_soft/neugrid/freesurfer-5.3.0/fakerpmroot/usr/src/kernels/2.6.18-348.1.1.el5-x86_64/include/config/parport:/opt/exp_soft/neugrid/freesurfer-5.3.0/fakerpmroot/usr/src/kernels/2.6.18-348.3.1.el5-debug-x86_64/include/config/parport:/opt/exp_soft/neugrid/freesurfer-5.3.0/fakerpmroot/usr/src/kernels/2.6.18-348.3.1.el5-xen-x86_64/include/config/parport:/opt/exp_soft/neugrid/freesurfer-5.3.0/fakerpmroot/usr/src/kernels/2.6.18-308.24.1.el5-debug-x86_64/include/config/parport:/opt/exp_soft/neugrid/freesurfer-5.3.0/fakerpmroot/usr/src/kernels/2.6.18-348.1.1.el5-xen-x86_64/include/config/parport:/opt/exp_soft/neugrid/freesurfer-5.3.0/fakerpmroot/usr/src/kernels/2.6.18-308.8.2.el5-x86_64/include/config/parport:/opt/exp_soft/neugrid/freesurfer-5.3.0/fakerpmroot/usr/src/kernels/2.6.18-308.8.2.el5-debug-x86_64/include/config/parport:/opt/exp_soft/neugrid/freesurfer-5.3.0/fakerpmroot/usr/src/kernels/2.6.18-308.20.1.el5-xen-x86_64/include/config/parport:/opt/exp_soft/neugrid/freesurfer-5.3.0/fakerpmroot/usr/src/kernels/2.6.18-348.4.1.el5-debug-x86_64/include/config/parport:/opt/exp_soft/neugrid/freesurfer-5.3.0/fakerpmroot/usr/src/kernels/2.6.18-348.4.1.el5-xen-x86_64/include/config/parport:/opt/exp_soft/neugrid/freesurfer-5.3.0/fakerpmroot/usr/lib64/qt4/lib64:/opt/exp_soft/neugrid/freesurfer-5.3.0/fakerpmroot/usr/lib/qt4/lib:/opt/exp_soft/neugrid/freesurfer-5.3.0/fakerpmroot/usr/lib64/qt4/lib64:/opt/exp_soft/neugrid/freesurfer-5.3.0/fakerpmroot/usr/lib/qt4/lib:/opt/exp_soft/neugrid/freesurfer-5.3.0/fakerpmroot/usr/lib64/qt4/lib64:/opt/exp_soft/neugrid/freesurfer-5.3.0/fakerpmroot/usr/lib/qt4/lib:/opt/exp_soft/neugrid/freesurfer-5.3.0/fakerpmroot/usr/lib64/qt4/lib64:/opt/exp_soft/neugrid/freesurfer-5.3.0/fakerpmroot/usr/lib/qt4/lib:/opt/exp_soft/neugrid/freesurfer-5.3.0/fakerpmroot/usr/lib64/qt4/lib64:/opt/exp_soft/neugrid/freesurfer-5.3.0/fakerpmroot/usr/lib/qt4/lib:/opt/exp_soft/neugrid/freesurfer-5.3.0/fakerpmroot/usr/lib64/qt4/lib64:/opt/exp_soft/neugrid/freesurfer-5.3.0/fakerpmroot/usr/lib/qt4/lib:/opt/exp_soft/neugrid/freesurfer-5.3.0/fakerpmroot/usr/lib64/qt4/lib64:/opt/exp_soft/neugrid/freesurfer-5.3.0/fakerpmroot/usr/lib/qt4/lib:/opt/exp_soft/neugrid/freesurfer-5.3.0/fakerpmroot/usr/lib64/qt4/lib64:/opt/exp_soft/neugrid/freesurfer-5.3.0/fakerpmroot/usr/lib/qt4/lib:/opt/exp_soft/neugrid/freesurfer-5.3.0/fakerpmroot/usr/lib64/qt4/lib64:/opt/exp_soft/neugrid/freesurfer-5.3.0/fakerpmroot/usr/lib/qt4/lib:/opt/exp_soft/neugrid/freesurfer-5.3.0/fakerpmroot/usr/lib64/qt4/lib64:/opt/exp_soft/neugrid/freesurfer-5.3.0/fakerpmroot/usr/lib/qt4/lib:/opt/exp_soft/neugrid/freesurfer-5.3.0/fakerpmroot/usr/lib64:/opt/exp_soft/neugrid/freesurfer-5.3.0/fakerpmroot/usr/lib:/opt/exp_soft/neugrid/freesurfer-5.3.0/lib/vtk/lib/vtk-5.2/:/opt/exp_soft/neugrid/freesurfer-5.3.0/lib/tcltktixblt/lib/:/opt/exp_soft/neugrid/freesurfer-5.3.0/lib/KWWidgets/lib/KWWidgets/:/opt/exp_soft/neugrid/freesurfer-5.3.0/lib:
+++++ LD_LIBRARY_PATH=/opt/exp_soft/neugrid/freesurfer-5.3.0/fakerpmroot/usr/src/kernels/2.6.18-348.2.1.el5-xen-x86_64/include/config/parport:/opt/exp_soft/neugrid/freesurfer-5.3.0/fakerpmroot/usr/src/kernels/2.6.18-308.13.1.el5-x86_64/include/config/parport:/opt/exp_soft/neugrid/freesurfer-5.3.0/fakerpmroot/usr/src/kernels/2.6.18-308.11.1.el5-xen-x86_64/include/config/parport:/opt/exp_soft/neugrid/freesurfer-5.3.0/fakerpmroot/usr/src/kernels/2.6.18-348.6.1.el5-xen-x86_64/include/config/parport:/opt/exp_soft/neugrid/freesurfer-5.3.0/fakerpmroot/usr/src/kernels/2.6.18-348.6.1.el5-debug-x86_64/include/config/parport:/opt/exp_soft/neugrid/freesurfer-5.3.0/fakerpmroot/usr/src/kernels/2.6.18-308.11.1.el5-debug-x86_64/include/config/parport:/opt/exp_soft/neugrid/freesurfer-5.3.0/fakerpmroot/usr/src/kernels/2.6.18-308.8.1.el5-x86_64/include/config/parport:/opt/exp_soft/neugrid/freesurfer-5.3.0/fakerpmroot/usr/src/kernels/2.6.18-308.20.1.el5-debug-x86_64/include/config/parport:/opt/exp_soft/neugrid/freesurfer-5.3.0/fakerpmroot/usr/src/kernels/2.6.18-308.4.1.el5-x86_64/include/config/parport:/opt/exp_soft/neugrid/freesurfer-5.3.0/fakerpmroot/usr/src/kernels/2.6.18-308.20.1.el5-x86_64/include/config/parport:/opt/exp_soft/neugrid/freesurfer-5.3.0/fakerpmroot/usr/src/kernels/2.6.18-308.8.2.el5-xen-x86_64/include/config/parport:/opt/exp_soft/neugrid/freesurfer-5.3.0/fakerpmroot/usr/src/kernels/2.6.18-308.8.1.el5-debug-x86_64/include/config/parport:/opt/exp_soft/neugrid/freesurfer-5.3.0/fakerpmroot/usr/src/kernels/2.6.18-308.8.1.el5-xen-x86_64/include/config/parport:/opt/exp_soft/neugrid/freesurfer-5.3.0/fakerpmroot/usr/src/kernels/2.6.18-308.16.1.el5-xen-x86_64/include/config/parport:/opt/exp_soft/neugrid/freesurfer-5.3.0/fakerpmroot/usr/src/kernels/2.6.18-308.16.1.el5-debug-x86_64/include/config/parport:/opt/exp_soft/neugrid/freesurfer-5.3.0/fakerpmroot/usr/src/kernels/2.6.18-348.2.1.el5-x86_64/include/config/parport:/opt/exp_soft/neugrid/freesurfer-5.3.0/fakerpmroot/usr/src/kernels/2.6.18-308.11.1.el5-x86_64/include/config/parport:/opt/exp_soft/neugrid/freesurfer-5.3.0/fakerpmroot/usr/src/kernels/2.6.18-348.3.1.el5-x86_64/include/config/parport:/opt/exp_soft/neugrid/freesurfer-5.3.0/fakerpmroot/usr/src/kernels/2.6.18-348.4.1.el5-x86_64/include/config/parport:/opt/exp_soft/neugrid/freesurfer-5.3.0/fakerpmroot/usr/src/kernels/2.6.18-348.6.1.el5-x86_64/include/config/parport:/opt/exp_soft/neugrid/freesurfer-5.3.0/fakerpmroot/usr/src/kernels/2.6.18-348.1.1.el5-debug-x86_64/include/config/parport:/opt/exp_soft/neugrid/freesurfer-5.3.0/fakerpmroot/usr/src/kernels/2.6.18-348.1.1.el5-x86_64/include/config/parport:/opt/exp_soft/neugrid/freesurfer-5.3.0/fakerpmroot/usr/src/kernels/2.6.18-348.3.1.el5-debug-x86_64/include/config/parport:/opt/exp_soft/neugrid/freesurfer-5.3.0/fakerpmroot/usr/src/kernels/2.6.18-348.3.1.el5-xen-x86_64/include/config/parport:/opt/exp_soft/neugrid/freesurfer-5.3.0/fakerpmroot/usr/src/kernels/2.6.18-308.24.1.el5-debug-x86_64/include/config/parport:/opt/exp_soft/neugrid/freesurfer-5.3.0/fakerpmroot/usr/src/kernels/2.6.18-348.1.1.el5-xen-x86_64/include/config/parport:/opt/exp_soft/neugrid/freesurfer-5.3.0/fakerpmroot/usr/src/kernels/2.6.18-308.8.2.el5-x86_64/include/config/parport:/opt/exp_soft/neugrid/freesurfer-5.3.0/fakerpmroot/usr/src/kernels/2.6.18-308.8.2.el5-debug-x86_64/include/config/parport:/opt/exp_soft/neugrid/freesurfer-5.3.0/fakerpmroot/usr/src/kernels/2.6.18-308.20.1.el5-xen-x86_64/include/config/parport:/opt/exp_soft/neugrid/freesurfer-5.3.0/fakerpmroot/usr/src/kernels/2.6.18-348.4.1.el5-debug-x86_64/include/config/parport:/opt/exp_soft/neugrid/freesurfer-5.3.0/fakerpmroot/usr/src/kernels/2.6.18-348.4.1.el5-xen-x86_64/include/config/parport:/opt/exp_soft/neugrid/freesurfer-5.3.0/fakerpmroot/usr/lib64/qt4/lib64:/opt/exp_soft/neugrid/freesurfer-5.3.0/fakerpmroot/usr/lib/qt4/lib:/opt/exp_soft/neugrid/freesurfer-5.3.0/fakerpmroot/usr/lib64/qt4/lib64:/opt/exp_soft/neugrid/freesurfer-5.3.0/fakerpmroot/usr/lib/qt4/lib:/opt/exp_soft/neugrid/freesurfer-5.3.0/fakerpmroot/usr/lib64/qt4/lib64:/opt/exp_soft/neugrid/freesurfer-5.3.0/fakerpmroot/usr/lib/qt4/lib:/opt/exp_soft/neugrid/freesurfer-5.3.0/fakerpmroot/usr/lib64/qt4/lib64:/opt/exp_soft/neugrid/freesurfer-5.3.0/fakerpmroot/usr/lib/qt4/lib:/opt/exp_soft/neugrid/freesurfer-5.3.0/fakerpmroot/usr/lib64/qt4/lib64:/opt/exp_soft/neugrid/freesurfer-5.3.0/fakerpmroot/usr/lib/qt4/lib:/opt/exp_soft/neugrid/freesurfer-5.3.0/fakerpmroot/usr/lib64/qt4/lib64:/opt/exp_soft/neugrid/freesurfer-5.3.0/fakerpmroot/usr/lib/qt4/lib:/opt/exp_soft/neugrid/freesurfer-5.3.0/fakerpmroot/usr/lib64/qt4/lib64:/opt/exp_soft/neugrid/freesurfer-5.3.0/fakerpmroot/usr/lib/qt4/lib:/opt/exp_soft/neugrid/freesurfer-5.3.0/fakerpmroot/usr/lib64/qt4/lib64:/opt/exp_soft/neugrid/freesurfer-5.3.0/fakerpmroot/usr/lib/qt4/lib:/opt/exp_soft/neugrid/freesurfer-5.3.0/fakerpmroot/usr/lib64/qt4/lib64:/opt/exp_soft/neugrid/freesurfer-5.3.0/fakerpmroot/usr/lib/qt4/lib:/opt/exp_soft/neugrid/freesurfer-5.3.0/fakerpmroot/usr/lib64/qt4/lib64:/opt/exp_soft/neugrid/freesurfer-5.3.0/fakerpmroot/usr/lib/qt4/lib:/opt/exp_soft/neugrid/freesurfer-5.3.0/fakerpmroot/usr/lib64:/opt/exp_soft/neugrid/freesurfer-5.3.0/fakerpmroot/usr/lib:/opt/exp_soft/neugrid/freesurfer-5.3.0/lib/vtk/lib/vtk-5.2/:/opt/exp_soft/neugrid/freesurfer-5.3.0/lib/tcltktixblt/lib/:/opt/exp_soft/neugrid/freesurfer-5.3.0/lib/KWWidgets/lib/KWWidgets/:/opt/exp_soft/neugrid/freesurfer-5.3.0/lib:
+++++ LD_LIBRARY_PATH=/opt/exp_soft/neugrid/freesurfer-5.3.0/fakerpmroot/usr/src/kernels/2.6.18-308.24.1.el5-xen-x86_64/include/config/parport:/opt/exp_soft/neugrid/freesurfer-5.3.0/fakerpmroot/usr/src/kernels/2.6.18-348.2.1.el5-xen-x86_64/include/config/parport:/opt/exp_soft/neugrid/freesurfer-5.3.0/fakerpmroot/usr/src/kernels/2.6.18-308.13.1.el5-x86_64/include/config/parport:/opt/exp_soft/neugrid/freesurfer-5.3.0/fakerpmroot/usr/src/kernels/2.6.18-308.11.1.el5-xen-x86_64/include/config/parport:/opt/exp_soft/neugrid/freesurfer-5.3.0/fakerpmroot/usr/src/kernels/2.6.18-348.6.1.el5-xen-x86_64/include/config/parport:/opt/exp_soft/neugrid/freesurfer-5.3.0/fakerpmroot/usr/src/kernels/2.6.18-348.6.1.el5-debug-x86_64/include/config/parport:/opt/exp_soft/neugrid/freesurfer-5.3.0/fakerpmroot/usr/src/kernels/2.6.18-308.11.1.el5-debug-x86_64/include/config/parport:/opt/exp_soft/neugrid/freesurfer-5.3.0/fakerpmroot/usr/src/kernels/2.6.18-308.8.1.el5-x86_64/include/config/parport:/opt/exp_soft/neugrid/freesurfer-5.3.0/fakerpmroot/usr/src/kernels/2.6.18-308.20.1.el5-debug-x86_64/include/config/parport:/opt/exp_soft/neugrid/freesurfer-5.3.0/fakerpmroot/usr/src/kernels/2.6.18-308.4.1.el5-x86_64/include/config/parport:/opt/exp_soft/neugrid/freesurfer-5.3.0/fakerpmroot/usr/src/kernels/2.6.18-308.20.1.el5-x86_64/include/config/parport:/opt/exp_soft/neugrid/freesurfer-5.3.0/fakerpmroot/usr/src/kernels/2.6.18-308.8.2.el5-xen-x86_64/include/config/parport:/opt/exp_soft/neugrid/freesurfer-5.3.0/fakerpmroot/usr/src/kernels/2.6.18-308.8.1.el5-debug-x86_64/include/config/parport:/opt/exp_soft/neugrid/freesurfer-5.3.0/fakerpmroot/usr/src/kernels/2.6.18-308.8.1.el5-xen-x86_64/include/config/parport:/opt/exp_soft/neugrid/freesurfer-5.3.0/fakerpmroot/usr/src/kernels/2.6.18-308.16.1.el5-xen-x86_64/include/config/parport:/opt/exp_soft/neugrid/freesurfer-5.3.0/fakerpmroot/usr/src/kernels/2.6.18-308.16.1.el5-debug-x86_64/include/config/parport:/opt/exp_soft/neugrid/freesurfer-5.3.0/fakerpmroot/usr/src/kernels/2.6.18-348.2.1.el5-x86_64/include/config/parport:/opt/exp_soft/neugrid/freesurfer-5.3.0/fakerpmroot/usr/src/kernels/2.6.18-308.11.1.el5-x86_64/include/config/parport:/opt/exp_soft/neugrid/freesurfer-5.3.0/fakerpmroot/usr/src/kernels/2.6.18-348.3.1.el5-x86_64/include/config/parport:/opt/exp_soft/neugrid/freesurfer-5.3.0/fakerpmroot/usr/src/kernels/2.6.18-348.4.1.el5-x86_64/include/config/parport:/opt/exp_soft/neugrid/freesurfer-5.3.0/fakerpmroot/usr/src/kernels/2.6.18-348.6.1.el5-x86_64/include/config/parport:/opt/exp_soft/neugrid/freesurfer-5.3.0/fakerpmroot/usr/src/kernels/2.6.18-348.1.1.el5-debug-x86_64/include/config/parport:/opt/exp_soft/neugrid/freesurfer-5.3.0/fakerpmroot/usr/src/kernels/2.6.18-348.1.1.el5-x86_64/include/config/parport:/opt/exp_soft/neugrid/freesurfer-5.3.0/fakerpmroot/usr/src/kernels/2.6.18-348.3.1.el5-debug-x86_64/include/config/parport:/opt/exp_soft/neugrid/freesurfer-5.3.0/fakerpmroot/usr/src/kernels/2.6.18-348.3.1.el5-xen-x86_64/include/config/parport:/opt/exp_soft/neugrid/freesurfer-5.3.0/fakerpmroot/usr/src/kernels/2.6.18-308.24.1.el5-debug-x86_64/include/config/parport:/opt/exp_soft/neugrid/freesurfer-5.3.0/fakerpmroot/usr/src/kernels/2.6.18-348.1.1.el5-xen-x86_64/include/config/parport:/opt/exp_soft/neugrid/freesurfer-5.3.0/fakerpmroot/usr/src/kernels/2.6.18-308.8.2.el5-x86_64/include/config/parport:/opt/exp_soft/neugrid/freesurfer-5.3.0/fakerpmroot/usr/src/kernels/2.6.18-308.8.2.el5-debug-x86_64/include/config/parport:/opt/exp_soft/neugrid/freesurfer-5.3.0/fakerpmroot/usr/src/kernels/2.6.18-308.20.1.el5-xen-x86_64/include/config/parport:/opt/exp_soft/neugrid/freesurfer-5.3.0/fakerpmroot/usr/src/kernels/2.6.18-348.4.1.el5-debug-x86_64/include/config/parport:/opt/exp_soft/neugrid/freesurfer-5.3.0/fakerpmroot/usr/src/kernels/2.6.18-348.4.1.el5-xen-x86_64/include/config/parport:/opt/exp_soft/neugrid/freesurfer-5.3.0/fakerpmroot/usr/lib64/qt4/lib64:/opt/exp_soft/neugrid/freesurfer-5.3.0/fakerpmroot/usr/lib/qt4/lib:/opt/exp_soft/neugrid/freesurfer-5.3.0/fakerpmroot/usr/lib64/qt4/lib64:/opt/exp_soft/neugrid/freesurfer-5.3.0/fakerpmroot/usr/lib/qt4/lib:/opt/exp_soft/neugrid/freesurfer-5.3.0/fakerpmroot/usr/lib64/qt4/lib64:/opt/exp_soft/neugrid/freesurfer-5.3.0/fakerpmroot/usr/lib/qt4/lib:/opt/exp_soft/neugrid/freesurfer-5.3.0/fakerpmroot/usr/lib64/qt4/lib64:/opt/exp_soft/neugrid/freesurfer-5.3.0/fakerpmroot/usr/lib/qt4/lib:/opt/exp_soft/neugrid/freesurfer-5.3.0/fakerpmroot/usr/lib64/qt4/lib64:/opt/exp_soft/neugrid/freesurfer-5.3.0/fakerpmroot/usr/lib/qt4/lib:/opt/exp_soft/neugrid/freesurfer-5.3.0/fakerpmroot/usr/lib64/qt4/lib64:/opt/exp_soft/neugrid/freesurfer-5.3.0/fakerpmroot/usr/lib/qt4/lib:/opt/exp_soft/neugrid/freesurfer-5.3.0/fakerpmroot/usr/lib64/qt4/lib64:/opt/exp_soft/neugrid/freesurfer-5.3.0/fakerpmroot/usr/lib/qt4/lib:/opt/exp_soft/neugrid/freesurfer-5.3.0/fakerpmroot/usr/lib64/qt4/lib64:/opt/exp_soft/neugrid/freesurfer-5.3.0/fakerpmroot/usr/lib/qt4/lib:/opt/exp_soft/neugrid/freesurfer-5.3.0/fakerpmroot/usr/lib64/qt4/lib64:/opt/exp_soft/neugrid/freesurfer-5.3.0/fakerpmroot/usr/lib/qt4/lib:/opt/exp_soft/neugrid/freesurfer-5.3.0/fakerpmroot/usr/lib64/qt4/lib64:/opt/exp_soft/neugrid/freesurfer-5.3.0/fakerpmroot/usr/lib/qt4/lib:/opt/exp_soft/neugrid/freesurfer-5.3.0/fakerpmroot/usr/lib64:/opt/exp_soft/neugrid/freesurfer-5.3.0/fakerpmroot/usr/lib:/opt/exp_soft/neugrid/freesurfer-5.3.0/lib/vtk/lib/vtk-5.2/:/opt/exp_soft/neugrid/freesurfer-5.3.0/lib/tcltktixblt/lib/:/opt/exp_soft/neugrid/freesurfer-5.3.0/lib/KWWidgets/lib/KWWidgets/:/opt/exp_soft/neugrid/freesurfer-5.3.0/lib:
+++++ LD_LIBRARY_PATH=/opt/exp_soft/neugrid/freesurfer-5.3.0/fakerpmroot/usr/src/kernels/2.6.18-308.16.1.el5-x86_64/include/config/parport:/opt/exp_soft/neugrid/freesurfer-5.3.0/fakerpmroot/usr/src/kernels/2.6.18-308.24.1.el5-xen-x86_64/include/config/parport:/opt/exp_soft/neugrid/freesurfer-5.3.0/fakerpmroot/usr/src/kernels/2.6.18-348.2.1.el5-xen-x86_64/include/config/parport:/opt/exp_soft/neugrid/freesurfer-5.3.0/fakerpmroot/usr/src/kernels/2.6.18-308.13.1.el5-x86_64/include/config/parport:/opt/exp_soft/neugrid/freesurfer-5.3.0/fakerpmroot/usr/src/kernels/2.6.18-308.11.1.el5-xen-x86_64/include/config/parport:/opt/exp_soft/neugrid/freesurfer-5.3.0/fakerpmroot/usr/src/kernels/2.6.18-348.6.1.el5-xen-x86_64/include/config/parport:/opt/exp_soft/neugrid/freesurfer-5.3.0/fakerpmroot/usr/src/kernels/2.6.18-348.6.1.el5-debug-x86_64/include/config/parport:/opt/exp_soft/neugrid/freesurfer-5.3.0/fakerpmroot/usr/src/kernels/2.6.18-308.11.1.el5-debug-x86_64/include/config/parport:/opt/exp_soft/neugrid/freesurfer-5.3.0/fakerpmroot/usr/src/kernels/2.6.18-308.8.1.el5-x86_64/include/config/parport:/opt/exp_soft/neugrid/freesurfer-5.3.0/fakerpmroot/usr/src/kernels/2.6.18-308.20.1.el5-debug-x86_64/include/config/parport:/opt/exp_soft/neugrid/freesurfer-5.3.0/fakerpmroot/usr/src/kernels/2.6.18-308.4.1.el5-x86_64/include/config/parport:/opt/exp_soft/neugrid/freesurfer-5.3.0/fakerpmroot/usr/src/kernels/2.6.18-308.20.1.el5-x86_64/include/config/parport:/opt/exp_soft/neugrid/freesurfer-5.3.0/fakerpmroot/usr/src/kernels/2.6.18-308.8.2.el5-xen-x86_64/include/config/parport:/opt/exp_soft/neugrid/freesurfer-5.3.0/fakerpmroot/usr/src/kernels/2.6.18-308.8.1.el5-debug-x86_64/include/config/parport:/opt/exp_soft/neugrid/freesurfer-5.3.0/fakerpmroot/usr/src/kernels/2.6.18-308.8.1.el5-xen-x86_64/include/config/parport:/opt/exp_soft/neugrid/freesurfer-5.3.0/fakerpmroot/usr/src/kernels/2.6.18-308.16.1.el5-xen-x86_64/include/config/parport:/opt/exp_soft/neugrid/freesurfer-5.3.0/fakerpmroot/usr/src/kernels/2.6.18-308.16.1.el5-debug-x86_64/include/config/parport:/opt/exp_soft/neugrid/freesurfer-5.3.0/fakerpmroot/usr/src/kernels/2.6.18-348.2.1.el5-x86_64/include/config/parport:/opt/exp_soft/neugrid/freesurfer-5.3.0/fakerpmroot/usr/src/kernels/2.6.18-308.11.1.el5-x86_64/include/config/parport:/opt/exp_soft/neugrid/freesurfer-5.3.0/fakerpmroot/usr/src/kernels/2.6.18-348.3.1.el5-x86_64/include/config/parport:/opt/exp_soft/neugrid/freesurfer-5.3.0/fakerpmroot/usr/src/kernels/2.6.18-348.4.1.el5-x86_64/include/config/parport:/opt/exp_soft/neugrid/freesurfer-5.3.0/fakerpmroot/usr/src/kernels/2.6.18-348.6.1.el5-x86_64/include/config/parport:/opt/exp_soft/neugrid/freesurfer-5.3.0/fakerpmroot/usr/src/kernels/2.6.18-348.1.1.el5-debug-x86_64/include/config/parport:/opt/exp_soft/neugrid/freesurfer-5.3.0/fakerpmroot/usr/src/kernels/2.6.18-348.1.1.el5-x86_64/include/config/parport:/opt/exp_soft/neugrid/freesurfer-5.3.0/fakerpmroot/usr/src/kernels/2.6.18-348.3.1.el5-debug-x86_64/include/config/parport:/opt/exp_soft/neugrid/freesurfer-5.3.0/fakerpmroot/usr/src/kernels/2.6.18-348.3.1.el5-xen-x86_64/include/config/parport:/opt/exp_soft/neugrid/freesurfer-5.3.0/fakerpmroot/usr/src/kernels/2.6.18-308.24.1.el5-debug-x86_64/include/config/parport:/opt/exp_soft/neugrid/freesurfer-5.3.0/fakerpmroot/usr/src/kernels/2.6.18-348.1.1.el5-xen-x86_64/include/config/parport:/opt/exp_soft/neugrid/freesurfer-5.3.0/fakerpmroot/usr/src/kernels/2.6.18-308.8.2.el5-x86_64/include/config/parport:/opt/exp_soft/neugrid/freesurfer-5.3.0/fakerpmroot/usr/src/kernels/2.6.18-308.8.2.el5-debug-x86_64/include/config/parport:/opt/exp_soft/neugrid/freesurfer-5.3.0/fakerpmroot/usr/src/kernels/2.6.18-308.20.1.el5-xen-x86_64/include/config/parport:/opt/exp_soft/neugrid/freesurfer-5.3.0/fakerpmroot/usr/src/kernels/2.6.18-348.4.1.el5-debug-x86_64/include/config/parport:/opt/exp_soft/neugrid/freesurfer-5.3.0/fakerpmroot/usr/src/kernels/2.6.18-348.4.1.el5-xen-x86_64/include/config/parport:/opt/exp_soft/neugrid/freesurfer-5.3.0/fakerpmroot/usr/lib64/qt4/lib64:/opt/exp_soft/neugrid/freesurfer-5.3.0/fakerpmroot/usr/lib/qt4/lib:/opt/exp_soft/neugrid/freesurfer-5.3.0/fakerpmroot/usr/lib64/qt4/lib64:/opt/exp_soft/neugrid/freesurfer-5.3.0/fakerpmroot/usr/lib/qt4/lib:/opt/exp_soft/neugrid/freesurfer-5.3.0/fakerpmroot/usr/lib64/qt4/lib64:/opt/exp_soft/neugrid/freesurfer-5.3.0/fakerpmroot/usr/lib/qt4/lib:/opt/exp_soft/neugrid/freesurfer-5.3.0/fakerpmroot/usr/lib64/qt4/lib64:/opt/exp_soft/neugrid/freesurfer-5.3.0/fakerpmroot/usr/lib/qt4/lib:/opt/exp_soft/neugrid/freesurfer-5.3.0/fakerpmroot/usr/lib64/qt4/lib64:/opt/exp_soft/neugrid/freesurfer-5.3.0/fakerpmroot/usr/lib/qt4/lib:/opt/exp_soft/neugrid/freesurfer-5.3.0/fakerpmroot/usr/lib64/qt4/lib64:/opt/exp_soft/neugrid/freesurfer-5.3.0/fakerpmroot/usr/lib/qt4/lib:/opt/exp_soft/neugrid/freesurfer-5.3.0/fakerpmroot/usr/lib64/qt4/lib64:/opt/exp_soft/neugrid/freesurfer-5.3.0/fakerpmroot/usr/lib/qt4/lib:/opt/exp_soft/neugrid/freesurfer-5.3.0/fakerpmroot/usr/lib64/qt4/lib64:/opt/exp_soft/neugrid/freesurfer-5.3.0/fakerpmroot/usr/lib/qt4/lib:/opt/exp_soft/neugrid/freesurfer-5.3.0/fakerpmroot/usr/lib64/qt4/lib64:/opt/exp_soft/neugrid/freesurfer-5.3.0/fakerpmroot/usr/lib/qt4/lib:/opt/exp_soft/neugrid/freesurfer-5.3.0/fakerpmroot/usr/lib64/qt4/lib64:/opt/exp_soft/neugrid/freesurfer-5.3.0/fakerpmroot/usr/lib/qt4/lib:/opt/exp_soft/neugrid/freesurfer-5.3.0/fakerpmroot/usr/lib64:/opt/exp_soft/neugrid/freesurfer-5.3.0/fakerpmroot/usr/lib:/opt/exp_soft/neugrid/freesurfer-5.3.0/lib/vtk/lib/vtk-5.2/:/opt/exp_soft/neugrid/freesurfer-5.3.0/lib/tcltktixblt/lib/:/opt/exp_soft/neugrid/freesurfer-5.3.0/lib/KWWidgets/lib/KWWidgets/:/opt/exp_soft/neugrid/freesurfer-5.3.0/lib:
+++++ LD_LIBRARY_PATH=/opt/exp_soft/neugrid/freesurfer-5.3.0/fakerpmroot/usr/src/kernels/2.6.18-308.24.1.el5-x86_64/include/config/parport:/opt/exp_soft/neugrid/freesurfer-5.3.0/fakerpmroot/usr/src/kernels/2.6.18-308.16.1.el5-x86_64/include/config/parport:/opt/exp_soft/neugrid/freesurfer-5.3.0/fakerpmroot/usr/src/kernels/2.6.18-308.24.1.el5-xen-x86_64/include/config/parport:/opt/exp_soft/neugrid/freesurfer-5.3.0/fakerpmroot/usr/src/kernels/2.6.18-348.2.1.el5-xen-x86_64/include/config/parport:/opt/exp_soft/neugrid/freesurfer-5.3.0/fakerpmroot/usr/src/kernels/2.6.18-308.13.1.el5-x86_64/include/config/parport:/opt/exp_soft/neugrid/freesurfer-5.3.0/fakerpmroot/usr/src/kernels/2.6.18-308.11.1.el5-xen-x86_64/include/config/parport:/opt/exp_soft/neugrid/freesurfer-5.3.0/fakerpmroot/usr/src/kernels/2.6.18-348.6.1.el5-xen-x86_64/include/config/parport:/opt/exp_soft/neugrid/freesurfer-5.3.0/fakerpmroot/usr/src/kernels/2.6.18-348.6.1.el5-debug-x86_64/include/config/parport:/opt/exp_soft/neugrid/freesurfer-5.3.0/fakerpmroot/usr/src/kernels/2.6.18-308.11.1.el5-debug-x86_64/include/config/parport:/opt/exp_soft/neugrid/freesurfer-5.3.0/fakerpmroot/usr/src/kernels/2.6.18-308.8.1.el5-x86_64/include/config/parport:/opt/exp_soft/neugrid/freesurfer-5.3.0/fakerpmroot/usr/src/kernels/2.6.18-308.20.1.el5-debug-x86_64/include/config/parport:/opt/exp_soft/neugrid/freesurfer-5.3.0/fakerpmroot/usr/src/kernels/2.6.18-308.4.1.el5-x86_64/include/config/parport:/opt/exp_soft/neugrid/freesurfer-5.3.0/fakerpmroot/usr/src/kernels/2.6.18-308.20.1.el5-x86_64/include/config/parport:/opt/exp_soft/neugrid/freesurfer-5.3.0/fakerpmroot/usr/src/kernels/2.6.18-308.8.2.el5-xen-x86_64/include/config/parport:/opt/exp_soft/neugrid/freesurfer-5.3.0/fakerpmroot/usr/src/kernels/2.6.18-308.8.1.el5-debug-x86_64/include/config/parport:/opt/exp_soft/neugrid/freesurfer-5.3.0/fakerpmroot/usr/src/kernels/2.6.18-308.8.1.el5-xen-x86_64/include/config/parport:/opt/exp_soft/neugrid/freesurfer-5.3.0/fakerpmroot/usr/src/kernels/2.6.18-308.16.1.el5-xen-x86_64/include/config/parport:/opt/exp_soft/neugrid/freesurfer-5.3.0/fakerpmroot/usr/src/kernels/2.6.18-308.16.1.el5-debug-x86_64/include/config/parport:/opt/exp_soft/neugrid/freesurfer-5.3.0/fakerpmroot/usr/src/kernels/2.6.18-348.2.1.el5-x86_64/include/config/parport:/opt/exp_soft/neugrid/freesurfer-5.3.0/fakerpmroot/usr/src/kernels/2.6.18-308.11.1.el5-x86_64/include/config/parport:/opt/exp_soft/neugrid/freesurfer-5.3.0/fakerpmroot/usr/src/kernels/2.6.18-348.3.1.el5-x86_64/include/config/parport:/opt/exp_soft/neugrid/freesurfer-5.3.0/fakerpmroot/usr/src/kernels/2.6.18-348.4.1.el5-x86_64/include/config/parport:/opt/exp_soft/neugrid/freesurfer-5.3.0/fakerpmroot/usr/src/kernels/2.6.18-348.6.1.el5-x86_64/include/config/parport:/opt/exp_soft/neugrid/freesurfer-5.3.0/fakerpmroot/usr/src/kernels/2.6.18-348.1.1.el5-debug-x86_64/include/config/parport:/opt/exp_soft/neugrid/freesurfer-5.3.0/fakerpmroot/usr/src/kernels/2.6.18-348.1.1.el5-x86_64/include/config/parport:/opt/exp_soft/neugrid/freesurfer-5.3.0/fakerpmroot/usr/src/kernels/2.6.18-348.3.1.el5-debug-x86_64/include/config/parport:/opt/exp_soft/neugrid/freesurfer-5.3.0/fakerpmroot/usr/src/kernels/2.6.18-348.3.1.el5-xen-x86_64/include/config/parport:/opt/exp_soft/neugrid/freesurfer-5.3.0/fakerpmroot/usr/src/kernels/2.6.18-308.24.1.el5-debug-x86_64/include/config/parport:/opt/exp_soft/neugrid/freesurfer-5.3.0/fakerpmroot/usr/src/kernels/2.6.18-348.1.1.el5-xen-x86_64/include/config/parport:/opt/exp_soft/neugrid/freesurfer-5.3.0/fakerpmroot/usr/src/kernels/2.6.18-308.8.2.el5-x86_64/include/config/parport:/opt/exp_soft/neugrid/freesurfer-5.3.0/fakerpmroot/usr/src/kernels/2.6.18-308.8.2.el5-debug-x86_64/include/config/parport:/opt/exp_soft/neugrid/freesurfer-5.3.0/fakerpmroot/usr/src/kernels/2.6.18-308.20.1.el5-xen-x86_64/include/config/parport:/opt/exp_soft/neugrid/freesurfer-5.3.0/fakerpmroot/usr/src/kernels/2.6.18-348.4.1.el5-debug-x86_64/include/config/parport:/opt/exp_soft/neugrid/freesurfer-5.3.0/fakerpmroot/usr/src/kernels/2.6.18-348.4.1.el5-xen-x86_64/include/config/parport:/opt/exp_soft/neugrid/freesurfer-5.3.0/fakerpmroot/usr/lib64/qt4/lib64:/opt/exp_soft/neugrid/freesurfer-5.3.0/fakerpmroot/usr/lib/qt4/lib:/opt/exp_soft/neugrid/freesurfer-5.3.0/fakerpmroot/usr/lib64/qt4/lib64:/opt/exp_soft/neugrid/freesurfer-5.3.0/fakerpmroot/usr/lib/qt4/lib:/opt/exp_soft/neugrid/freesurfer-5.3.0/fakerpmroot/usr/lib64/qt4/lib64:/opt/exp_soft/neugrid/freesurfer-5.3.0/fakerpmroot/usr/lib/qt4/lib:/opt/exp_soft/neugrid/freesurfer-5.3.0/fakerpmroot/usr/lib64/qt4/lib64:/opt/exp_soft/neugrid/freesurfer-5.3.0/fakerpmroot/usr/lib/qt4/lib:/opt/exp_soft/neugrid/freesurfer-5.3.0/fakerpmroot/usr/lib64/qt4/lib64:/opt/exp_soft/neugrid/freesurfer-5.3.0/fakerpmroot/usr/lib/qt4/lib:/opt/exp_soft/neugrid/freesurfer-5.3.0/fakerpmroot/usr/lib64/qt4/lib64:/opt/exp_soft/neugrid/freesurfer-5.3.0/fakerpmroot/usr/lib/qt4/lib:/opt/exp_soft/neugrid/freesurfer-5.3.0/fakerpmroot/usr/lib64/qt4/lib64:/opt/exp_soft/neugrid/freesurfer-5.3.0/fakerpmroot/usr/lib/qt4/lib:/opt/exp_soft/neugrid/freesurfer-5.3.0/fakerpmroot/usr/lib64/qt4/lib64:/opt/exp_soft/neugrid/freesurfer-5.3.0/fakerpmroot/usr/lib/qt4/lib:/opt/exp_soft/neugrid/freesurfer-5.3.0/fakerpmroot/usr/lib64/qt4/lib64:/opt/exp_soft/neugrid/freesurfer-5.3.0/fakerpmroot/usr/lib/qt4/lib:/opt/exp_soft/neugrid/freesurfer-5.3.0/fakerpmroot/usr/lib64/qt4/lib64:/opt/exp_soft/neugrid/freesurfer-5.3.0/fakerpmroot/usr/lib/qt4/lib:/opt/exp_soft/neugrid/freesurfer-5.3.0/fakerpmroot/usr/lib64:/opt/exp_soft/neugrid/freesurfer-5.3.0/fakerpmroot/usr/lib:/opt/exp_soft/neugrid/freesurfer-5.3.0/lib/vtk/lib/vtk-5.2/:/opt/exp_soft/neugrid/freesurfer-5.3.0/lib/tcltktixblt/lib/:/opt/exp_soft/neugrid/freesurfer-5.3.0/lib/KWWidgets/lib/KWWidgets/:/opt/exp_soft/neugrid/freesurfer-5.3.0/lib:
+++++ LD_LIBRARY_PATH=/opt/exp_soft/neugrid/freesurfer-5.3.0/fakerpmroot/usr/src/kernels/2.6.18-348.2.1.el5-debug-x86_64/include/config/parport:/opt/exp_soft/neugrid/freesurfer-5.3.0/fakerpmroot/usr/src/kernels/2.6.18-308.24.1.el5-x86_64/include/config/parport:/opt/exp_soft/neugrid/freesurfer-5.3.0/fakerpmroot/usr/src/kernels/2.6.18-308.16.1.el5-x86_64/include/config/parport:/opt/exp_soft/neugrid/freesurfer-5.3.0/fakerpmroot/usr/src/kernels/2.6.18-308.24.1.el5-xen-x86_64/include/config/parport:/opt/exp_soft/neugrid/freesurfer-5.3.0/fakerpmroot/usr/src/kernels/2.6.18-348.2.1.el5-xen-x86_64/include/config/parport:/opt/exp_soft/neugrid/freesurfer-5.3.0/fakerpmroot/usr/src/kernels/2.6.18-308.13.1.el5-x86_64/include/config/parport:/opt/exp_soft/neugrid/freesurfer-5.3.0/fakerpmroot/usr/src/kernels/2.6.18-308.11.1.el5-xen-x86_64/include/config/parport:/opt/exp_soft/neugrid/freesurfer-5.3.0/fakerpmroot/usr/src/kernels/2.6.18-348.6.1.el5-xen-x86_64/include/config/parport:/opt/exp_soft/neugrid/freesurfer-5.3.0/fakerpmroot/usr/src/kernels/2.6.18-348.6.1.el5-debug-x86_64/include/config/parport:/opt/exp_soft/neugrid/freesurfer-5.3.0/fakerpmroot/usr/src/kernels/2.6.18-308.11.1.el5-debug-x86_64/include/config/parport:/opt/exp_soft/neugrid/freesurfer-5.3.0/fakerpmroot/usr/src/kernels/2.6.18-308.8.1.el5-x86_64/include/config/parport:/opt/exp_soft/neugrid/freesurfer-5.3.0/fakerpmroot/usr/src/kernels/2.6.18-308.20.1.el5-debug-x86_64/include/config/parport:/opt/exp_soft/neugrid/freesurfer-5.3.0/fakerpmroot/usr/src/kernels/2.6.18-308.4.1.el5-x86_64/include/config/parport:/opt/exp_soft/neugrid/freesurfer-5.3.0/fakerpmroot/usr/src/kernels/2.6.18-308.20.1.el5-x86_64/include/config/parport:/opt/exp_soft/neugrid/freesurfer-5.3.0/fakerpmroot/usr/src/kernels/2.6.18-308.8.2.el5-xen-x86_64/include/config/parport:/opt/exp_soft/neugrid/freesurfer-5.3.0/fakerpmroot/usr/src/kernels/2.6.18-308.8.1.el5-debug-x86_64/include/config/parport:/opt/exp_soft/neugrid/freesurfer-5.3.0/fakerpmroot/usr/src/kernels/2.6.18-308.8.1.el5-xen-x86_64/include/config/parport:/opt/exp_soft/neugrid/freesurfer-5.3.0/fakerpmroot/usr/src/kernels/2.6.18-308.16.1.el5-xen-x86_64/include/config/parport:/opt/exp_soft/neugrid/freesurfer-5.3.0/fakerpmroot/usr/src/kernels/2.6.18-308.16.1.el5-debug-x86_64/include/config/parport:/opt/exp_soft/neugrid/freesurfer-5.3.0/fakerpmroot/usr/src/kernels/2.6.18-348.2.1.el5-x86_64/include/config/parport:/opt/exp_soft/neugrid/freesurfer-5.3.0/fakerpmroot/usr/src/kernels/2.6.18-308.11.1.el5-x86_64/include/config/parport:/opt/exp_soft/neugrid/freesurfer-5.3.0/fakerpmroot/usr/src/kernels/2.6.18-348.3.1.el5-x86_64/include/config/parport:/opt/exp_soft/neugrid/freesurfer-5.3.0/fakerpmroot/usr/src/kernels/2.6.18-348.4.1.el5-x86_64/include/config/parport:/opt/exp_soft/neugrid/freesurfer-5.3.0/fakerpmroot/usr/src/kernels/2.6.18-348.6.1.el5-x86_64/include/config/parport:/opt/exp_soft/neugrid/freesurfer-5.3.0/fakerpmroot/usr/src/kernels/2.6.18-348.1.1.el5-debug-x86_64/include/config/parport:/opt/exp_soft/neugrid/freesurfer-5.3.0/fakerpmroot/usr/src/kernels/2.6.18-348.1.1.el5-x86_64/include/config/parport:/opt/exp_soft/neugrid/freesurfer-5.3.0/fakerpmroot/usr/src/kernels/2.6.18-348.3.1.el5-debug-x86_64/include/config/parport:/opt/exp_soft/neugrid/freesurfer-5.3.0/fakerpmroot/usr/src/kernels/2.6.18-348.3.1.el5-xen-x86_64/include/config/parport:/opt/exp_soft/neugrid/freesurfer-5.3.0/fakerpmroot/usr/src/kernels/2.6.18-308.24.1.el5-debug-x86_64/include/config/parport:/opt/exp_soft/neugrid/freesurfer-5.3.0/fakerpmroot/usr/src/kernels/2.6.18-348.1.1.el5-xen-x86_64/include/config/parport:/opt/exp_soft/neugrid/freesurfer-5.3.0/fakerpmroot/usr/src/kernels/2.6.18-308.8.2.el5-x86_64/include/config/parport:/opt/exp_soft/neugrid/freesurfer-5.3.0/fakerpmroot/usr/src/kernels/2.6.18-308.8.2.el5-debug-x86_64/include/config/parport:/opt/exp_soft/neugrid/freesurfer-5.3.0/fakerpmroot/usr/src/kernels/2.6.18-308.20.1.el5-xen-x86_64/include/config/parport:/opt/exp_soft/neugrid/freesurfer-5.3.0/fakerpmroot/usr/src/kernels/2.6.18-348.4.1.el5-debug-x86_64/include/config/parport:/opt/exp_soft/neugrid/freesurfer-5.3.0/fakerpmroot/usr/src/kernels/2.6.18-348.4.1.el5-xen-x86_64/include/config/parport:/opt/exp_soft/neugrid/freesurfer-5.3.0/fakerpmroot/usr/lib64/qt4/lib64:/opt/exp_soft/neugrid/freesurfer-5.3.0/fakerpmroot/usr/lib/qt4/lib:/opt/exp_soft/neugrid/freesurfer-5.3.0/fakerpmroot/usr/lib64/qt4/lib64:/opt/exp_soft/neugrid/freesurfer-5.3.0/fakerpmroot/usr/lib/qt4/lib:/opt/exp_soft/neugrid/freesurfer-5.3.0/fakerpmroot/usr/lib64/qt4/lib64:/opt/exp_soft/neugrid/freesurfer-5.3.0/fakerpmroot/usr/lib/qt4/lib:/opt/exp_soft/neugrid/freesurfer-5.3.0/fakerpmroot/usr/lib64/qt4/lib64:/opt/exp_soft/neugrid/freesurfer-5.3.0/fakerpmroot/usr/lib/qt4/lib:/opt/exp_soft/neugrid/freesurfer-5.3.0/fakerpmroot/usr/lib64/qt4/lib64:/opt/exp_soft/neugrid/freesurfer-5.3.0/fakerpmroot/usr/lib/qt4/lib:/opt/exp_soft/neugrid/freesurfer-5.3.0/fakerpmroot/usr/lib64/qt4/lib64:/opt/exp_soft/neugrid/freesurfer-5.3.0/fakerpmroot/usr/lib/qt4/lib:/opt/exp_soft/neugrid/freesurfer-5.3.0/fakerpmroot/usr/lib64/qt4/lib64:/opt/exp_soft/neugrid/freesurfer-5.3.0/fakerpmroot/usr/lib/qt4/lib:/opt/exp_soft/neugrid/freesurfer-5.3.0/fakerpmroot/usr/lib64/qt4/lib64:/opt/exp_soft/neugrid/freesurfer-5.3.0/fakerpmroot/usr/lib/qt4/lib:/opt/exp_soft/neugrid/freesurfer-5.3.0/fakerpmroot/usr/lib64/qt4/lib64:/opt/exp_soft/neugrid/freesurfer-5.3.0/fakerpmroot/usr/lib/qt4/lib:/opt/exp_soft/neugrid/freesurfer-5.3.0/fakerpmroot/usr/lib64/qt4/lib64:/opt/exp_soft/neugrid/freesurfer-5.3.0/fakerpmroot/usr/lib/qt4/lib:/opt/exp_soft/neugrid/freesurfer-5.3.0/fakerpmroot/usr/lib64:/opt/exp_soft/neugrid/freesurfer-5.3.0/fakerpmroot/usr/lib:/opt/exp_soft/neugrid/freesurfer-5.3.0/lib/vtk/lib/vtk-5.2/:/opt/exp_soft/neugrid/freesurfer-5.3.0/lib/tcltktixblt/lib/:/opt/exp_soft/neugrid/freesurfer-5.3.0/lib/KWWidgets/lib/KWWidgets/:/opt/exp_soft/neugrid/freesurfer-5.3.0/lib:
+++++ LD_LIBRARY_PATH=/opt/exp_soft/neugrid/freesurfer-5.3.0/fakerpmroot/usr/src/kernels/2.6.18-308.4.1.el5-debug-x86_64/include/config/parport:/opt/exp_soft/neugrid/freesurfer-5.3.0/fakerpmroot/usr/src/kernels/2.6.18-348.2.1.el5-debug-x86_64/include/config/parport:/opt/exp_soft/neugrid/freesurfer-5.3.0/fakerpmroot/usr/src/kernels/2.6.18-308.24.1.el5-x86_64/include/config/parport:/opt/exp_soft/neugrid/freesurfer-5.3.0/fakerpmroot/usr/src/kernels/2.6.18-308.16.1.el5-x86_64/include/config/parport:/opt/exp_soft/neugrid/freesurfer-5.3.0/fakerpmroot/usr/src/kernels/2.6.18-308.24.1.el5-xen-x86_64/include/config/parport:/opt/exp_soft/neugrid/freesurfer-5.3.0/fakerpmroot/usr/src/kernels/2.6.18-348.2.1.el5-xen-x86_64/include/config/parport:/opt/exp_soft/neugrid/freesurfer-5.3.0/fakerpmroot/usr/src/kernels/2.6.18-308.13.1.el5-x86_64/include/config/parport:/opt/exp_soft/neugrid/freesurfer-5.3.0/fakerpmroot/usr/src/kernels/2.6.18-308.11.1.el5-xen-x86_64/include/config/parport:/opt/exp_soft/neugrid/freesurfer-5.3.0/fakerpmroot/usr/src/kernels/2.6.18-348.6.1.el5-xen-x86_64/include/config/parport:/opt/exp_soft/neugrid/freesurfer-5.3.0/fakerpmroot/usr/src/kernels/2.6.18-348.6.1.el5-debug-x86_64/include/config/parport:/opt/exp_soft/neugrid/freesurfer-5.3.0/fakerpmroot/usr/src/kernels/2.6.18-308.11.1.el5-debug-x86_64/include/config/parport:/opt/exp_soft/neugrid/freesurfer-5.3.0/fakerpmroot/usr/src/kernels/2.6.18-308.8.1.el5-x86_64/include/config/parport:/opt/exp_soft/neugrid/freesurfer-5.3.0/fakerpmroot/usr/src/kernels/2.6.18-308.20.1.el5-debug-x86_64/include/config/parport:/opt/exp_soft/neugrid/freesurfer-5.3.0/fakerpmroot/usr/src/kernels/2.6.18-308.4.1.el5-x86_64/include/config/parport:/opt/exp_soft/neugrid/freesurfer-5.3.0/fakerpmroot/usr/src/kernels/2.6.18-308.20.1.el5-x86_64/include/config/parport:/opt/exp_soft/neugrid/freesurfer-5.3.0/fakerpmroot/usr/src/kernels/2.6.18-308.8.2.el5-xen-x86_64/include/config/parport:/opt/exp_soft/neugrid/freesurfer-5.3.0/fakerpmroot/usr/src/kernels/2.6.18-308.8.1.el5-debug-x86_64/include/config/parport:/opt/exp_soft/neugrid/freesurfer-5.3.0/fakerpmroot/usr/src/kernels/2.6.18-308.8.1.el5-xen-x86_64/include/config/parport:/opt/exp_soft/neugrid/freesurfer-5.3.0/fakerpmroot/usr/src/kernels/2.6.18-308.16.1.el5-xen-x86_64/include/config/parport:/opt/exp_soft/neugrid/freesurfer-5.3.0/fakerpmroot/usr/src/kernels/2.6.18-308.16.1.el5-debug-x86_64/include/config/parport:/opt/exp_soft/neugrid/freesurfer-5.3.0/fakerpmroot/usr/src/kernels/2.6.18-348.2.1.el5-x86_64/include/config/parport:/opt/exp_soft/neugrid/freesurfer-5.3.0/fakerpmroot/usr/src/kernels/2.6.18-308.11.1.el5-x86_64/include/config/parport:/opt/exp_soft/neugrid/freesurfer-5.3.0/fakerpmroot/usr/src/kernels/2.6.18-348.3.1.el5-x86_64/include/config/parport:/opt/exp_soft/neugrid/freesurfer-5.3.0/fakerpmroot/usr/src/kernels/2.6.18-348.4.1.el5-x86_64/include/config/parport:/opt/exp_soft/neugrid/freesurfer-5.3.0/fakerpmroot/usr/src/kernels/2.6.18-348.6.1.el5-x86_64/include/config/parport:/opt/exp_soft/neugrid/freesurfer-5.3.0/fakerpmroot/usr/src/kernels/2.6.18-348.1.1.el5-debug-x86_64/include/config/parport:/opt/exp_soft/neugrid/freesurfer-5.3.0/fakerpmroot/usr/src/kernels/2.6.18-348.1.1.el5-x86_64/include/config/parport:/opt/exp_soft/neugrid/freesurfer-5.3.0/fakerpmroot/usr/src/kernels/2.6.18-348.3.1.el5-debug-x86_64/include/config/parport:/opt/exp_soft/neugrid/freesurfer-5.3.0/fakerpmroot/usr/src/kernels/2.6.18-348.3.1.el5-xen-x86_64/include/config/parport:/opt/exp_soft/neugrid/freesurfer-5.3.0/fakerpmroot/usr/src/kernels/2.6.18-308.24.1.el5-debug-x86_64/include/config/parport:/opt/exp_soft/neugrid/freesurfer-5.3.0/fakerpmroot/usr/src/kernels/2.6.18-348.1.1.el5-xen-x86_64/include/config/parport:/opt/exp_soft/neugrid/freesurfer-5.3.0/fakerpmroot/usr/src/kernels/2.6.18-308.8.2.el5-x86_64/include/config/parport:/opt/exp_soft/neugrid/freesurfer-5.3.0/fakerpmroot/usr/src/kernels/2.6.18-308.8.2.el5-debug-x86_64/include/config/parport:/opt/exp_soft/neugrid/freesurfer-5.3.0/fakerpmroot/usr/src/kernels/2.6.18-308.20.1.el5-xen-x86_64/include/config/parport:/opt/exp_soft/neugrid/freesurfer-5.3.0/fakerpmroot/usr/src/kernels/2.6.18-348.4.1.el5-debug-x86_64/include/config/parport:/opt/exp_soft/neugrid/freesurfer-5.3.0/fakerpmroot/usr/src/kernels/2.6.18-348.4.1.el5-xen-x86_64/include/config/parport:/opt/exp_soft/neugrid/freesurfer-5.3.0/fakerpmroot/usr/lib64/qt4/lib64:/opt/exp_soft/neugrid/freesurfer-5.3.0/fakerpmroot/usr/lib/qt4/lib:/opt/exp_soft/neugrid/freesurfer-5.3.0/fakerpmroot/usr/lib64/qt4/lib64:/opt/exp_soft/neugrid/freesurfer-5.3.0/fakerpmroot/usr/lib/qt4/lib:/opt/exp_soft/neugrid/freesurfer-5.3.0/fakerpmroot/usr/lib64/qt4/lib64:/opt/exp_soft/neugrid/freesurfer-5.3.0/fakerpmroot/usr/lib/qt4/lib:/opt/exp_soft/neugrid/freesurfer-5.3.0/fakerpmroot/usr/lib64/qt4/lib64:/opt/exp_soft/neugrid/freesurfer-5.3.0/fakerpmroot/usr/lib/qt4/lib:/opt/exp_soft/neugrid/freesurfer-5.3.0/fakerpmroot/usr/lib64/qt4/lib64:/opt/exp_soft/neugrid/freesurfer-5.3.0/fakerpmroot/usr/lib/qt4/lib:/opt/exp_soft/neugrid/freesurfer-5.3.0/fakerpmroot/usr/lib64/qt4/lib64:/opt/exp_soft/neugrid/freesurfer-5.3.0/fakerpmroot/usr/lib/qt4/lib:/opt/exp_soft/neugrid/freesurfer-5.3.0/fakerpmroot/usr/lib64/qt4/lib64:/opt/exp_soft/neugrid/freesurfer-5.3.0/fakerpmroot/usr/lib/qt4/lib:/opt/exp_soft/neugrid/freesurfer-5.3.0/fakerpmroot/usr/lib64/qt4/lib64:/opt/exp_soft/neugrid/freesurfer-5.3.0/fakerpmroot/usr/lib/qt4/lib:/opt/exp_soft/neugrid/freesurfer-5.3.0/fakerpmroot/usr/lib64/qt4/lib64:/opt/exp_soft/neugrid/freesurfer-5.3.0/fakerpmroot/usr/lib/qt4/lib:/opt/exp_soft/neugrid/freesurfer-5.3.0/fakerpmroot/usr/lib64/qt4/lib64:/opt/exp_soft/neugrid/freesurfer-5.3.0/fakerpmroot/usr/lib/qt4/lib:/opt/exp_soft/neugrid/freesurfer-5.3.0/fakerpmroot/usr/lib64:/opt/exp_soft/neugrid/freesurfer-5.3.0/fakerpmroot/usr/lib:/opt/exp_soft/neugrid/freesurfer-5.3.0/lib/vtk/lib/vtk-5.2/:/opt/exp_soft/neugrid/freesurfer-5.3.0/lib/tcltktixblt/lib/:/opt/exp_soft/neugrid/freesurfer-5.3.0/lib/KWWidgets/lib/KWWidgets/:/opt/exp_soft/neugrid/freesurfer-5.3.0/lib:
+++++ LD_LIBRARY_PATH=/opt/exp_soft/neugrid/freesurfer-5.3.0/fakerpmroot/usr/src/kernels/2.6.18-308.13.1.el5-xen-x86_64/include/config/parport:/opt/exp_soft/neugrid/freesurfer-5.3.0/fakerpmroot/usr/src/kernels/2.6.18-308.4.1.el5-debug-x86_64/include/config/parport:/opt/exp_soft/neugrid/freesurfer-5.3.0/fakerpmroot/usr/src/kernels/2.6.18-348.2.1.el5-debug-x86_64/include/config/parport:/opt/exp_soft/neugrid/freesurfer-5.3.0/fakerpmroot/usr/src/kernels/2.6.18-308.24.1.el5-x86_64/include/config/parport:/opt/exp_soft/neugrid/freesurfer-5.3.0/fakerpmroot/usr/src/kernels/2.6.18-308.16.1.el5-x86_64/include/config/parport:/opt/exp_soft/neugrid/freesurfer-5.3.0/fakerpmroot/usr/src/kernels/2.6.18-308.24.1.el5-xen-x86_64/include/config/parport:/opt/exp_soft/neugrid/freesurfer-5.3.0/fakerpmroot/usr/src/kernels/2.6.18-348.2.1.el5-xen-x86_64/include/config/parport:/opt/exp_soft/neugrid/freesurfer-5.3.0/fakerpmroot/usr/src/kernels/2.6.18-308.13.1.el5-x86_64/include/config/parport:/opt/exp_soft/neugrid/freesurfer-5.3.0/fakerpmroot/usr/src/kernels/2.6.18-308.11.1.el5-xen-x86_64/include/config/parport:/opt/exp_soft/neugrid/freesurfer-5.3.0/fakerpmroot/usr/src/kernels/2.6.18-348.6.1.el5-xen-x86_64/include/config/parport:/opt/exp_soft/neugrid/freesurfer-5.3.0/fakerpmroot/usr/src/kernels/2.6.18-348.6.1.el5-debug-x86_64/include/config/parport:/opt/exp_soft/neugrid/freesurfer-5.3.0/fakerpmroot/usr/src/kernels/2.6.18-308.11.1.el5-debug-x86_64/include/config/parport:/opt/exp_soft/neugrid/freesurfer-5.3.0/fakerpmroot/usr/src/kernels/2.6.18-308.8.1.el5-x86_64/include/config/parport:/opt/exp_soft/neugrid/freesurfer-5.3.0/fakerpmroot/usr/src/kernels/2.6.18-308.20.1.el5-debug-x86_64/include/config/parport:/opt/exp_soft/neugrid/freesurfer-5.3.0/fakerpmroot/usr/src/kernels/2.6.18-308.4.1.el5-x86_64/include/config/parport:/opt/exp_soft/neugrid/freesurfer-5.3.0/fakerpmroot/usr/src/kernels/2.6.18-308.20.1.el5-x86_64/include/config/parport:/opt/exp_soft/neugrid/freesurfer-5.3.0/fakerpmroot/usr/src/kernels/2.6.18-308.8.2.el5-xen-x86_64/include/config/parport:/opt/exp_soft/neugrid/freesurfer-5.3.0/fakerpmroot/usr/src/kernels/2.6.18-308.8.1.el5-debug-x86_64/include/config/parport:/opt/exp_soft/neugrid/freesurfer-5.3.0/fakerpmroot/usr/src/kernels/2.6.18-308.8.1.el5-xen-x86_64/include/config/parport:/opt/exp_soft/neugrid/freesurfer-5.3.0/fakerpmroot/usr/src/kernels/2.6.18-308.16.1.el5-xen-x86_64/include/config/parport:/opt/exp_soft/neugrid/freesurfer-5.3.0/fakerpmroot/usr/src/kernels/2.6.18-308.16.1.el5-debug-x86_64/include/config/parport:/opt/exp_soft/neugrid/freesurfer-5.3.0/fakerpmroot/usr/src/kernels/2.6.18-348.2.1.el5-x86_64/include/config/parport:/opt/exp_soft/neugrid/freesurfer-5.3.0/fakerpmroot/usr/src/kernels/2.6.18-308.11.1.el5-x86_64/include/config/parport:/opt/exp_soft/neugrid/freesurfer-5.3.0/fakerpmroot/usr/src/kernels/2.6.18-348.3.1.el5-x86_64/include/config/parport:/opt/exp_soft/neugrid/freesurfer-5.3.0/fakerpmroot/usr/src/kernels/2.6.18-348.4.1.el5-x86_64/include/config/parport:/opt/exp_soft/neugrid/freesurfer-5.3.0/fakerpmroot/usr/src/kernels/2.6.18-348.6.1.el5-x86_64/include/config/parport:/opt/exp_soft/neugrid/freesurfer-5.3.0/fakerpmroot/usr/src/kernels/2.6.18-348.1.1.el5-debug-x86_64/include/config/parport:/opt/exp_soft/neugrid/freesurfer-5.3.0/fakerpmroot/usr/src/kernels/2.6.18-348.1.1.el5-x86_64/include/config/parport:/opt/exp_soft/neugrid/freesurfer-5.3.0/fakerpmroot/usr/src/kernels/2.6.18-348.3.1.el5-debug-x86_64/include/config/parport:/opt/exp_soft/neugrid/freesurfer-5.3.0/fakerpmroot/usr/src/kernels/2.6.18-348.3.1.el5-xen-x86_64/include/config/parport:/opt/exp_soft/neugrid/freesurfer-5.3.0/fakerpmroot/usr/src/kernels/2.6.18-308.24.1.el5-debug-x86_64/include/config/parport:/opt/exp_soft/neugrid/freesurfer-5.3.0/fakerpmroot/usr/src/kernels/2.6.18-348.1.1.el5-xen-x86_64/include/config/parport:/opt/exp_soft/neugrid/freesurfer-5.3.0/fakerpmroot/usr/src/kernels/2.6.18-308.8.2.el5-x86_64/include/config/parport:/opt/exp_soft/neugrid/freesurfer-5.3.0/fakerpmroot/usr/src/kernels/2.6.18-308.8.2.el5-debug-x86_64/include/config/parport:/opt/exp_soft/neugrid/freesurfer-5.3.0/fakerpmroot/usr/src/kernels/2.6.18-308.20.1.el5-xen-x86_64/include/config/parport:/opt/exp_soft/neugrid/freesurfer-5.3.0/fakerpmroot/usr/src/kernels/2.6.18-348.4.1.el5-debug-x86_64/include/config/parport:/opt/exp_soft/neugrid/freesurfer-5.3.0/fakerpmroot/usr/src/kernels/2.6.18-348.4.1.el5-xen-x86_64/include/config/parport:/opt/exp_soft/neugrid/freesurfer-5.3.0/fakerpmroot/usr/lib64/qt4/lib64:/opt/exp_soft/neugrid/freesurfer-5.3.0/fakerpmroot/usr/lib/qt4/lib:/opt/exp_soft/neugrid/freesurfer-5.3.0/fakerpmroot/usr/lib64/qt4/lib64:/opt/exp_soft/neugrid/freesurfer-5.3.0/fakerpmroot/usr/lib/qt4/lib:/opt/exp_soft/neugrid/freesurfer-5.3.0/fakerpmroot/usr/lib64/qt4/lib64:/opt/exp_soft/neugrid/freesurfer-5.3.0/fakerpmroot/usr/lib/qt4/lib:/opt/exp_soft/neugrid/freesurfer-5.3.0/fakerpmroot/usr/lib64/qt4/lib64:/opt/exp_soft/neugrid/freesurfer-5.3.0/fakerpmroot/usr/lib/qt4/lib:/opt/exp_soft/neugrid/freesurfer-5.3.0/fakerpmroot/usr/lib64/qt4/lib64:/opt/exp_soft/neugrid/freesurfer-5.3.0/fakerpmroot/usr/lib/qt4/lib:/opt/exp_soft/neugrid/freesurfer-5.3.0/fakerpmroot/usr/lib64/qt4/lib64:/opt/exp_soft/neugrid/freesurfer-5.3.0/fakerpmroot/usr/lib/qt4/lib:/opt/exp_soft/neugrid/freesurfer-5.3.0/fakerpmroot/usr/lib64/qt4/lib64:/opt/exp_soft/neugrid/freesurfer-5.3.0/fakerpmroot/usr/lib/qt4/lib:/opt/exp_soft/neugrid/freesurfer-5.3.0/fakerpmroot/usr/lib64/qt4/lib64:/opt/exp_soft/neugrid/freesurfer-5.3.0/fakerpmroot/usr/lib/qt4/lib:/opt/exp_soft/neugrid/freesurfer-5.3.0/fakerpmroot/usr/lib64/qt4/lib64:/opt/exp_soft/neugrid/freesurfer-5.3.0/fakerpmroot/usr/lib/qt4/lib:/opt/exp_soft/neugrid/freesurfer-5.3.0/fakerpmroot/usr/lib64/qt4/lib64:/opt/exp_soft/neugrid/freesurfer-5.3.0/fakerpmroot/usr/lib/qt4/lib:/opt/exp_soft/neugrid/freesurfer-5.3.0/fakerpmroot/usr/lib64:/opt/exp_soft/neugrid/freesurfer-5.3.0/fakerpmroot/usr/lib:/opt/exp_soft/neugrid/freesurfer-5.3.0/lib/vtk/lib/vtk-5.2/:/opt/exp_soft/neugrid/freesurfer-5.3.0/lib/tcltktixblt/lib/:/opt/exp_soft/neugrid/freesurfer-5.3.0/lib/KWWidgets/lib/KWWidgets/:/opt/exp_soft/neugrid/freesurfer-5.3.0/lib:
+++++ LD_LIBRARY_PATH=/opt/exp_soft/neugrid/freesurfer-5.3.0/fakerpmroot/usr/src/kernels/2.6.18-308.4.1.el5-xen-x86_64/include/config/parport:/opt/exp_soft/neugrid/freesurfer-5.3.0/fakerpmroot/usr/src/kernels/2.6.18-308.13.1.el5-xen-x86_64/include/config/parport:/opt/exp_soft/neugrid/freesurfer-5.3.0/fakerpmroot/usr/src/kernels/2.6.18-308.4.1.el5-debug-x86_64/include/config/parport:/opt/exp_soft/neugrid/freesurfer-5.3.0/fakerpmroot/usr/src/kernels/2.6.18-348.2.1.el5-debug-x86_64/include/config/parport:/opt/exp_soft/neugrid/freesurfer-5.3.0/fakerpmroot/usr/src/kernels/2.6.18-308.24.1.el5-x86_64/include/config/parport:/opt/exp_soft/neugrid/freesurfer-5.3.0/fakerpmroot/usr/src/kernels/2.6.18-308.16.1.el5-x86_64/include/config/parport:/opt/exp_soft/neugrid/freesurfer-5.3.0/fakerpmroot/usr/src/kernels/2.6.18-308.24.1.el5-xen-x86_64/include/config/parport:/opt/exp_soft/neugrid/freesurfer-5.3.0/fakerpmroot/usr/src/kernels/2.6.18-348.2.1.el5-xen-x86_64/include/config/parport:/opt/exp_soft/neugrid/freesurfer-5.3.0/fakerpmroot/usr/src/kernels/2.6.18-308.13.1.el5-x86_64/include/config/parport:/opt/exp_soft/neugrid/freesurfer-5.3.0/fakerpmroot/usr/src/kernels/2.6.18-308.11.1.el5-xen-x86_64/include/config/parport:/opt/exp_soft/neugrid/freesurfer-5.3.0/fakerpmroot/usr/src/kernels/2.6.18-348.6.1.el5-xen-x86_64/include/config/parport:/opt/exp_soft/neugrid/freesurfer-5.3.0/fakerpmroot/usr/src/kernels/2.6.18-348.6.1.el5-debug-x86_64/include/config/parport:/opt/exp_soft/neugrid/freesurfer-5.3.0/fakerpmroot/usr/src/kernels/2.6.18-308.11.1.el5-debug-x86_64/include/config/parport:/opt/exp_soft/neugrid/freesurfer-5.3.0/fakerpmroot/usr/src/kernels/2.6.18-308.8.1.el5-x86_64/include/config/parport:/opt/exp_soft/neugrid/freesurfer-5.3.0/fakerpmroot/usr/src/kernels/2.6.18-308.20.1.el5-debug-x86_64/include/config/parport:/opt/exp_soft/neugrid/freesurfer-5.3.0/fakerpmroot/usr/src/kernels/2.6.18-308.4.1.el5-x86_64/include/config/parport:/opt/exp_soft/neugrid/freesurfer-5.3.0/fakerpmroot/usr/src/kernels/2.6.18-308.20.1.el5-x86_64/include/config/parport:/opt/exp_soft/neugrid/freesurfer-5.3.0/fakerpmroot/usr/src/kernels/2.6.18-308.8.2.el5-xen-x86_64/include/config/parport:/opt/exp_soft/neugrid/freesurfer-5.3.0/fakerpmroot/usr/src/kernels/2.6.18-308.8.1.el5-debug-x86_64/include/config/parport:/opt/exp_soft/neugrid/freesurfer-5.3.0/fakerpmroot/usr/src/kernels/2.6.18-308.8.1.el5-xen-x86_64/include/config/parport:/opt/exp_soft/neugrid/freesurfer-5.3.0/fakerpmroot/usr/src/kernels/2.6.18-308.16.1.el5-xen-x86_64/include/config/parport:/opt/exp_soft/neugrid/freesurfer-5.3.0/fakerpmroot/usr/src/kernels/2.6.18-308.16.1.el5-debug-x86_64/include/config/parport:/opt/exp_soft/neugrid/freesurfer-5.3.0/fakerpmroot/usr/src/kernels/2.6.18-348.2.1.el5-x86_64/include/config/parport:/opt/exp_soft/neugrid/freesurfer-5.3.0/fakerpmroot/usr/src/kernels/2.6.18-308.11.1.el5-x86_64/include/config/parport:/opt/exp_soft/neugrid/freesurfer-5.3.0/fakerpmroot/usr/src/kernels/2.6.18-348.3.1.el5-x86_64/include/config/parport:/opt/exp_soft/neugrid/freesurfer-5.3.0/fakerpmroot/usr/src/kernels/2.6.18-348.4.1.el5-x86_64/include/config/parport:/opt/exp_soft/neugrid/freesurfer-5.3.0/fakerpmroot/usr/src/kernels/2.6.18-348.6.1.el5-x86_64/include/config/parport:/opt/exp_soft/neugrid/freesurfer-5.3.0/fakerpmroot/usr/src/kernels/2.6.18-348.1.1.el5-debug-x86_64/include/config/parport:/opt/exp_soft/neugrid/freesurfer-5.3.0/fakerpmroot/usr/src/kernels/2.6.18-348.1.1.el5-x86_64/include/config/parport:/opt/exp_soft/neugrid/freesurfer-5.3.0/fakerpmroot/usr/src/kernels/2.6.18-348.3.1.el5-debug-x86_64/include/config/parport:/opt/exp_soft/neugrid/freesurfer-5.3.0/fakerpmroot/usr/src/kernels/2.6.18-348.3.1.el5-xen-x86_64/include/config/parport:/opt/exp_soft/neugrid/freesurfer-5.3.0/fakerpmroot/usr/src/kernels/2.6.18-308.24.1.el5-debug-x86_64/include/config/parport:/opt/exp_soft/neugrid/freesurfer-5.3.0/fakerpmroot/usr/src/kernels/2.6.18-348.1.1.el5-xen-x86_64/include/config/parport:/opt/exp_soft/neugrid/freesurfer-5.3.0/fakerpmroot/usr/src/kernels/2.6.18-308.8.2.el5-x86_64/include/config/parport:/opt/exp_soft/neugrid/freesurfer-5.3.0/fakerpmroot/usr/src/kernels/2.6.18-308.8.2.el5-debug-x86_64/include/config/parport:/opt/exp_soft/neugrid/freesurfer-5.3.0/fakerpmroot/usr/src/kernels/2.6.18-308.20.1.el5-xen-x86_64/include/config/parport:/opt/exp_soft/neugrid/freesurfer-5.3.0/fakerpmroot/usr/src/kernels/2.6.18-348.4.1.el5-debug-x86_64/include/config/parport:/opt/exp_soft/neugrid/freesurfer-5.3.0/fakerpmroot/usr/src/kernels/2.6.18-348.4.1.el5-xen-x86_64/include/config/parport:/opt/exp_soft/neugrid/freesurfer-5.3.0/fakerpmroot/usr/lib64/qt4/lib64:/opt/exp_soft/neugrid/freesurfer-5.3.0/fakerpmroot/usr/lib/qt4/lib:/opt/exp_soft/neugrid/freesurfer-5.3.0/fakerpmroot/usr/lib64/qt4/lib64:/opt/exp_soft/neugrid/freesurfer-5.3.0/fakerpmroot/usr/lib/qt4/lib:/opt/exp_soft/neugrid/freesurfer-5.3.0/fakerpmroot/usr/lib64/qt4/lib64:/opt/exp_soft/neugrid/freesurfer-5.3.0/fakerpmroot/usr/lib/qt4/lib:/opt/exp_soft/neugrid/freesurfer-5.3.0/fakerpmroot/usr/lib64/qt4/lib64:/opt/exp_soft/neugrid/freesurfer-5.3.0/fakerpmroot/usr/lib/qt4/lib:/opt/exp_soft/neugrid/freesurfer-5.3.0/fakerpmroot/usr/lib64/qt4/lib64:/opt/exp_soft/neugrid/freesurfer-5.3.0/fakerpmroot/usr/lib/qt4/lib:/opt/exp_soft/neugrid/freesurfer-5.3.0/fakerpmroot/usr/lib64/qt4/lib64:/opt/exp_soft/neugrid/freesurfer-5.3.0/fakerpmroot/usr/lib/qt4/lib:/opt/exp_soft/neugrid/freesurfer-5.3.0/fakerpmroot/usr/lib64/qt4/lib64:/opt/exp_soft/neugrid/freesurfer-5.3.0/fakerpmroot/usr/lib/qt4/lib:/opt/exp_soft/neugrid/freesurfer-5.3.0/fakerpmroot/usr/lib64/qt4/lib64:/opt/exp_soft/neugrid/freesurfer-5.3.0/fakerpmroot/usr/lib/qt4/lib:/opt/exp_soft/neugrid/freesurfer-5.3.0/fakerpmroot/usr/lib64/qt4/lib64:/opt/exp_soft/neugrid/freesurfer-5.3.0/fakerpmroot/usr/lib/qt4/lib:/opt/exp_soft/neugrid/freesurfer-5.3.0/fakerpmroot/usr/lib64/qt4/lib64:/opt/exp_soft/neugrid/freesurfer-5.3.0/fakerpmroot/usr/lib/qt4/lib:/opt/exp_soft/neugrid/freesurfer-5.3.0/fakerpmroot/usr/lib64:/opt/exp_soft/neugrid/freesurfer-5.3.0/fakerpmroot/usr/lib:/opt/exp_soft/neugrid/freesurfer-5.3.0/lib/vtk/lib/vtk-5.2/:/opt/exp_soft/neugrid/freesurfer-5.3.0/lib/tcltktixblt/lib/:/opt/exp_soft/neugrid/freesurfer-5.3.0/lib/KWWidgets/lib/KWWidgets/:/opt/exp_soft/neugrid/freesurfer-5.3.0/lib:
+++++ LD_LIBRARY_PATH=/opt/exp_soft/neugrid/freesurfer-5.3.0/fakerpmroot/usr/src/kernels/2.6.18-308.13.1.el5-debug-x86_64/include/config/parport:/opt/exp_soft/neugrid/freesurfer-5.3.0/fakerpmroot/usr/src/kernels/2.6.18-308.4.1.el5-xen-x86_64/include/config/parport:/opt/exp_soft/neugrid/freesurfer-5.3.0/fakerpmroot/usr/src/kernels/2.6.18-308.13.1.el5-xen-x86_64/include/config/parport:/opt/exp_soft/neugrid/freesurfer-5.3.0/fakerpmroot/usr/src/kernels/2.6.18-308.4.1.el5-debug-x86_64/include/config/parport:/opt/exp_soft/neugrid/freesurfer-5.3.0/fakerpmroot/usr/src/kernels/2.6.18-348.2.1.el5-debug-x86_64/include/config/parport:/opt/exp_soft/neugrid/freesurfer-5.3.0/fakerpmroot/usr/src/kernels/2.6.18-308.24.1.el5-x86_64/include/config/parport:/opt/exp_soft/neugrid/freesurfer-5.3.0/fakerpmroot/usr/src/kernels/2.6.18-308.16.1.el5-x86_64/include/config/parport:/opt/exp_soft/neugrid/freesurfer-5.3.0/fakerpmroot/usr/src/kernels/2.6.18-308.24.1.el5-xen-x86_64/include/config/parport:/opt/exp_soft/neugrid/freesurfer-5.3.0/fakerpmroot/usr/src/kernels/2.6.18-348.2.1.el5-xen-x86_64/include/config/parport:/opt/exp_soft/neugrid/freesurfer-5.3.0/fakerpmroot/usr/src/kernels/2.6.18-308.13.1.el5-x86_64/include/config/parport:/opt/exp_soft/neugrid/freesurfer-5.3.0/fakerpmroot/usr/src/kernels/2.6.18-308.11.1.el5-xen-x86_64/include/config/parport:/opt/exp_soft/neugrid/freesurfer-5.3.0/fakerpmroot/usr/src/kernels/2.6.18-348.6.1.el5-xen-x86_64/include/config/parport:/opt/exp_soft/neugrid/freesurfer-5.3.0/fakerpmroot/usr/src/kernels/2.6.18-348.6.1.el5-debug-x86_64/include/config/parport:/opt/exp_soft/neugrid/freesurfer-5.3.0/fakerpmroot/usr/src/kernels/2.6.18-308.11.1.el5-debug-x86_64/include/config/parport:/opt/exp_soft/neugrid/freesurfer-5.3.0/fakerpmroot/usr/src/kernels/2.6.18-308.8.1.el5-x86_64/include/config/parport:/opt/exp_soft/neugrid/freesurfer-5.3.0/fakerpmroot/usr/src/kernels/2.6.18-308.20.1.el5-debug-x86_64/include/config/parport:/opt/exp_soft/neugrid/freesurfer-5.3.0/fakerpmroot/usr/src/kernels/2.6.18-308.4.1.el5-x86_64/include/config/parport:/opt/exp_soft/neugrid/freesurfer-5.3.0/fakerpmroot/usr/src/kernels/2.6.18-308.20.1.el5-x86_64/include/config/parport:/opt/exp_soft/neugrid/freesurfer-5.3.0/fakerpmroot/usr/src/kernels/2.6.18-308.8.2.el5-xen-x86_64/include/config/parport:/opt/exp_soft/neugrid/freesurfer-5.3.0/fakerpmroot/usr/src/kernels/2.6.18-308.8.1.el5-debug-x86_64/include/config/parport:/opt/exp_soft/neugrid/freesurfer-5.3.0/fakerpmroot/usr/src/kernels/2.6.18-308.8.1.el5-xen-x86_64/include/config/parport:/opt/exp_soft/neugrid/freesurfer-5.3.0/fakerpmroot/usr/src/kernels/2.6.18-308.16.1.el5-xen-x86_64/include/config/parport:/opt/exp_soft/neugrid/freesurfer-5.3.0/fakerpmroot/usr/src/kernels/2.6.18-308.16.1.el5-debug-x86_64/include/config/parport:/opt/exp_soft/neugrid/freesurfer-5.3.0/fakerpmroot/usr/src/kernels/2.6.18-348.2.1.el5-x86_64/include/config/parport:/opt/exp_soft/neugrid/freesurfer-5.3.0/fakerpmroot/usr/src/kernels/2.6.18-308.11.1.el5-x86_64/include/config/parport:/opt/exp_soft/neugrid/freesurfer-5.3.0/fakerpmroot/usr/src/kernels/2.6.18-348.3.1.el5-x86_64/include/config/parport:/opt/exp_soft/neugrid/freesurfer-5.3.0/fakerpmroot/usr/src/kernels/2.6.18-348.4.1.el5-x86_64/include/config/parport:/opt/exp_soft/neugrid/freesurfer-5.3.0/fakerpmroot/usr/src/kernels/2.6.18-348.6.1.el5-x86_64/include/config/parport:/opt/exp_soft/neugrid/freesurfer-5.3.0/fakerpmroot/usr/src/kernels/2.6.18-348.1.1.el5-debug-x86_64/include/config/parport:/opt/exp_soft/neugrid/freesurfer-5.3.0/fakerpmroot/usr/src/kernels/2.6.18-348.1.1.el5-x86_64/include/config/parport:/opt/exp_soft/neugrid/freesurfer-5.3.0/fakerpmroot/usr/src/kernels/2.6.18-348.3.1.el5-debug-x86_64/include/config/parport:/opt/exp_soft/neugrid/freesurfer-5.3.0/fakerpmroot/usr/src/kernels/2.6.18-348.3.1.el5-xen-x86_64/include/config/parport:/opt/exp_soft/neugrid/freesurfer-5.3.0/fakerpmroot/usr/src/kernels/2.6.18-308.24.1.el5-debug-x86_64/include/config/parport:/opt/exp_soft/neugrid/freesurfer-5.3.0/fakerpmroot/usr/src/kernels/2.6.18-348.1.1.el5-xen-x86_64/include/config/parport:/opt/exp_soft/neugrid/freesurfer-5.3.0/fakerpmroot/usr/src/kernels/2.6.18-308.8.2.el5-x86_64/include/config/parport:/opt/exp_soft/neugrid/freesurfer-5.3.0/fakerpmroot/usr/src/kernels/2.6.18-308.8.2.el5-debug-x86_64/include/config/parport:/opt/exp_soft/neugrid/freesurfer-5.3.0/fakerpmroot/usr/src/kernels/2.6.18-308.20.1.el5-xen-x86_64/include/config/parport:/opt/exp_soft/neugrid/freesurfer-5.3.0/fakerpmroot/usr/src/kernels/2.6.18-348.4.1.el5-debug-x86_64/include/config/parport:/opt/exp_soft/neugrid/freesurfer-5.3.0/fakerpmroot/usr/src/kernels/2.6.18-348.4.1.el5-xen-x86_64/include/config/parport:/opt/exp_soft/neugrid/freesurfer-5.3.0/fakerpmroot/usr/lib64/qt4/lib64:/opt/exp_soft/neugrid/freesurfer-5.3.0/fakerpmroot/usr/lib/qt4/lib:/opt/exp_soft/neugrid/freesurfer-5.3.0/fakerpmroot/usr/lib64/qt4/lib64:/opt/exp_soft/neugrid/freesurfer-5.3.0/fakerpmroot/usr/lib/qt4/lib:/opt/exp_soft/neugrid/freesurfer-5.3.0/fakerpmroot/usr/lib64/qt4/lib64:/opt/exp_soft/neugrid/freesurfer-5.3.0/fakerpmroot/usr/lib/qt4/lib:/opt/exp_soft/neugrid/freesurfer-5.3.0/fakerpmroot/usr/lib64/qt4/lib64:/opt/exp_soft/neugrid/freesurfer-5.3.0/fakerpmroot/usr/lib/qt4/lib:/opt/exp_soft/neugrid/freesurfer-5.3.0/fakerpmroot/usr/lib64/qt4/lib64:/opt/exp_soft/neugrid/freesurfer-5.3.0/fakerpmroot/usr/lib/qt4/lib:/opt/exp_soft/neugrid/freesurfer-5.3.0/fakerpmroot/usr/lib64/qt4/lib64:/opt/exp_soft/neugrid/freesurfer-5.3.0/fakerpmroot/usr/lib/qt4/lib:/opt/exp_soft/neugrid/freesurfer-5.3.0/fakerpmroot/usr/lib64/qt4/lib64:/opt/exp_soft/neugrid/freesurfer-5.3.0/fakerpmroot/usr/lib/qt4/lib:/opt/exp_soft/neugrid/freesurfer-5.3.0/fakerpmroot/usr/lib64/qt4/lib64:/opt/exp_soft/neugrid/freesurfer-5.3.0/fakerpmroot/usr/lib/qt4/lib:/opt/exp_soft/neugrid/freesurfer-5.3.0/fakerpmroot/usr/lib64/qt4/lib64:/opt/exp_soft/neugrid/freesurfer-5.3.0/fakerpmroot/usr/lib/qt4/lib:/opt/exp_soft/neugrid/freesurfer-5.3.0/fakerpmroot/usr/lib64/qt4/lib64:/opt/exp_soft/neugrid/freesurfer-5.3.0/fakerpmroot/usr/lib/qt4/lib:/opt/exp_soft/neugrid/freesurfer-5.3.0/fakerpmroot/usr/lib64:/opt/exp_soft/neugrid/freesurfer-5.3.0/fakerpmroot/usr/lib:/opt/exp_soft/neugrid/freesurfer-5.3.0/lib/vtk/lib/vtk-5.2/:/opt/exp_soft/neugrid/freesurfer-5.3.0/lib/tcltktixblt/lib/:/opt/exp_soft/neugrid/freesurfer-5.3.0/lib/KWWidgets/lib/KWWidgets/:/opt/exp_soft/neugrid/freesurfer-5.3.0/lib:
+++++ LD_LIBRARY_PATH=/opt/exp_soft/neugrid/freesurfer-5.3.0/fakerpmroot/usr/src/kernels/2.6.18-308.1.1.el5-debug-x86_64/include/config/parport:/opt/exp_soft/neugrid/freesurfer-5.3.0/fakerpmroot/usr/src/kernels/2.6.18-308.13.1.el5-debug-x86_64/include/config/parport:/opt/exp_soft/neugrid/freesurfer-5.3.0/fakerpmroot/usr/src/kernels/2.6.18-308.4.1.el5-xen-x86_64/include/config/parport:/opt/exp_soft/neugrid/freesurfer-5.3.0/fakerpmroot/usr/src/kernels/2.6.18-308.13.1.el5-xen-x86_64/include/config/parport:/opt/exp_soft/neugrid/freesurfer-5.3.0/fakerpmroot/usr/src/kernels/2.6.18-308.4.1.el5-debug-x86_64/include/config/parport:/opt/exp_soft/neugrid/freesurfer-5.3.0/fakerpmroot/usr/src/kernels/2.6.18-348.2.1.el5-debug-x86_64/include/config/parport:/opt/exp_soft/neugrid/freesurfer-5.3.0/fakerpmroot/usr/src/kernels/2.6.18-308.24.1.el5-x86_64/include/config/parport:/opt/exp_soft/neugrid/freesurfer-5.3.0/fakerpmroot/usr/src/kernels/2.6.18-308.16.1.el5-x86_64/include/config/parport:/opt/exp_soft/neugrid/freesurfer-5.3.0/fakerpmroot/usr/src/kernels/2.6.18-308.24.1.el5-xen-x86_64/include/config/parport:/opt/exp_soft/neugrid/freesurfer-5.3.0/fakerpmroot/usr/src/kernels/2.6.18-348.2.1.el5-xen-x86_64/include/config/parport:/opt/exp_soft/neugrid/freesurfer-5.3.0/fakerpmroot/usr/src/kernels/2.6.18-308.13.1.el5-x86_64/include/config/parport:/opt/exp_soft/neugrid/freesurfer-5.3.0/fakerpmroot/usr/src/kernels/2.6.18-308.11.1.el5-xen-x86_64/include/config/parport:/opt/exp_soft/neugrid/freesurfer-5.3.0/fakerpmroot/usr/src/kernels/2.6.18-348.6.1.el5-xen-x86_64/include/config/parport:/opt/exp_soft/neugrid/freesurfer-5.3.0/fakerpmroot/usr/src/kernels/2.6.18-348.6.1.el5-debug-x86_64/include/config/parport:/opt/exp_soft/neugrid/freesurfer-5.3.0/fakerpmroot/usr/src/kernels/2.6.18-308.11.1.el5-debug-x86_64/include/config/parport:/opt/exp_soft/neugrid/freesurfer-5.3.0/fakerpmroot/usr/src/kernels/2.6.18-308.8.1.el5-x86_64/include/config/parport:/opt/exp_soft/neugrid/freesurfer-5.3.0/fakerpmroot/usr/src/kernels/2.6.18-308.20.1.el5-debug-x86_64/include/config/parport:/opt/exp_soft/neugrid/freesurfer-5.3.0/fakerpmroot/usr/src/kernels/2.6.18-308.4.1.el5-x86_64/include/config/parport:/opt/exp_soft/neugrid/freesurfer-5.3.0/fakerpmroot/usr/src/kernels/2.6.18-308.20.1.el5-x86_64/include/config/parport:/opt/exp_soft/neugrid/freesurfer-5.3.0/fakerpmroot/usr/src/kernels/2.6.18-308.8.2.el5-xen-x86_64/include/config/parport:/opt/exp_soft/neugrid/freesurfer-5.3.0/fakerpmroot/usr/src/kernels/2.6.18-308.8.1.el5-debug-x86_64/include/config/parport:/opt/exp_soft/neugrid/freesurfer-5.3.0/fakerpmroot/usr/src/kernels/2.6.18-308.8.1.el5-xen-x86_64/include/config/parport:/opt/exp_soft/neugrid/freesurfer-5.3.0/fakerpmroot/usr/src/kernels/2.6.18-308.16.1.el5-xen-x86_64/include/config/parport:/opt/exp_soft/neugrid/freesurfer-5.3.0/fakerpmroot/usr/src/kernels/2.6.18-308.16.1.el5-debug-x86_64/include/config/parport:/opt/exp_soft/neugrid/freesurfer-5.3.0/fakerpmroot/usr/src/kernels/2.6.18-348.2.1.el5-x86_64/include/config/parport:/opt/exp_soft/neugrid/freesurfer-5.3.0/fakerpmroot/usr/src/kernels/2.6.18-308.11.1.el5-x86_64/include/config/parport:/opt/exp_soft/neugrid/freesurfer-5.3.0/fakerpmroot/usr/src/kernels/2.6.18-348.3.1.el5-x86_64/include/config/parport:/opt/exp_soft/neugrid/freesurfer-5.3.0/fakerpmroot/usr/src/kernels/2.6.18-348.4.1.el5-x86_64/include/config/parport:/opt/exp_soft/neugrid/freesurfer-5.3.0/fakerpmroot/usr/src/kernels/2.6.18-348.6.1.el5-x86_64/include/config/parport:/opt/exp_soft/neugrid/freesurfer-5.3.0/fakerpmroot/usr/src/kernels/2.6.18-348.1.1.el5-debug-x86_64/include/config/parport:/opt/exp_soft/neugrid/freesurfer-5.3.0/fakerpmroot/usr/src/kernels/2.6.18-348.1.1.el5-x86_64/include/config/parport:/opt/exp_soft/neugrid/freesurfer-5.3.0/fakerpmroot/usr/src/kernels/2.6.18-348.3.1.el5-debug-x86_64/include/config/parport:/opt/exp_soft/neugrid/freesurfer-5.3.0/fakerpmroot/usr/src/kernels/2.6.18-348.3.1.el5-xen-x86_64/include/config/parport:/opt/exp_soft/neugrid/freesurfer-5.3.0/fakerpmroot/usr/src/kernels/2.6.18-308.24.1.el5-debug-x86_64/include/config/parport:/opt/exp_soft/neugrid/freesurfer-5.3.0/fakerpmroot/usr/src/kernels/2.6.18-348.1.1.el5-xen-x86_64/include/config/parport:/opt/exp_soft/neugrid/freesurfer-5.3.0/fakerpmroot/usr/src/kernels/2.6.18-308.8.2.el5-x86_64/include/config/parport:/opt/exp_soft/neugrid/freesurfer-5.3.0/fakerpmroot/usr/src/kernels/2.6.18-308.8.2.el5-debug-x86_64/include/config/parport:/opt/exp_soft/neugrid/freesurfer-5.3.0/fakerpmroot/usr/src/kernels/2.6.18-308.20.1.el5-xen-x86_64/include/config/parport:/opt/exp_soft/neugrid/freesurfer-5.3.0/fakerpmroot/usr/src/kernels/2.6.18-348.4.1.el5-debug-x86_64/include/config/parport:/opt/exp_soft/neugrid/freesurfer-5.3.0/fakerpmroot/usr/src/kernels/2.6.18-348.4.1.el5-xen-x86_64/include/config/parport:/opt/exp_soft/neugrid/freesurfer-5.3.0/fakerpmroot/usr/lib64/qt4/lib64:/opt/exp_soft/neugrid/freesurfer-5.3.0/fakerpmroot/usr/lib/qt4/lib:/opt/exp_soft/neugrid/freesurfer-5.3.0/fakerpmroot/usr/lib64/qt4/lib64:/opt/exp_soft/neugrid/freesurfer-5.3.0/fakerpmroot/usr/lib/qt4/lib:/opt/exp_soft/neugrid/freesurfer-5.3.0/fakerpmroot/usr/lib64/qt4/lib64:/opt/exp_soft/neugrid/freesurfer-5.3.0/fakerpmroot/usr/lib/qt4/lib:/opt/exp_soft/neugrid/freesurfer-5.3.0/fakerpmroot/usr/lib64/qt4/lib64:/opt/exp_soft/neugrid/freesurfer-5.3.0/fakerpmroot/usr/lib/qt4/lib:/opt/exp_soft/neugrid/freesurfer-5.3.0/fakerpmroot/usr/lib64/qt4/lib64:/opt/exp_soft/neugrid/freesurfer-5.3.0/fakerpmroot/usr/lib/qt4/lib:/opt/exp_soft/neugrid/freesurfer-5.3.0/fakerpmroot/usr/lib64/qt4/lib64:/opt/exp_soft/neugrid/freesurfer-5.3.0/fakerpmroot/usr/lib/qt4/lib:/opt/exp_soft/neugrid/freesurfer-5.3.0/fakerpmroot/usr/lib64/qt4/lib64:/opt/exp_soft/neugrid/freesurfer-5.3.0/fakerpmroot/usr/lib/qt4/lib:/opt/exp_soft/neugrid/freesurfer-5.3.0/fakerpmroot/usr/lib64/qt4/lib64:/opt/exp_soft/neugrid/freesurfer-5.3.0/fakerpmroot/usr/lib/qt4/lib:/opt/exp_soft/neugrid/freesurfer-5.3.0/fakerpmroot/usr/lib64/qt4/lib64:/opt/exp_soft/neugrid/freesurfer-5.3.0/fakerpmroot/usr/lib/qt4/lib:/opt/exp_soft/neugrid/freesurfer-5.3.0/fakerpmroot/usr/lib64/qt4/lib64:/opt/exp_soft/neugrid/freesurfer-5.3.0/fakerpmroot/usr/lib/qt4/lib:/opt/exp_soft/neugrid/freesurfer-5.3.0/fakerpmroot/usr/lib64:/opt/exp_soft/neugrid/freesurfer-5.3.0/fakerpmroot/usr/lib:/opt/exp_soft/neugrid/freesurfer-5.3.0/lib/vtk/lib/vtk-5.2/:/opt/exp_soft/neugrid/freesurfer-5.3.0/lib/tcltktixblt/lib/:/opt/exp_soft/neugrid/freesurfer-5.3.0/lib/KWWidgets/lib/KWWidgets/:/opt/exp_soft/neugrid/freesurfer-5.3.0/lib:
+++++ LD_LIBRARY_PATH=/opt/exp_soft/neugrid/freesurfer-5.3.0/fakerpmroot/usr/src/kernels/2.6.18-308.1.1.el5-x86_64/include/config/parport:/opt/exp_soft/neugrid/freesurfer-5.3.0/fakerpmroot/usr/src/kernels/2.6.18-308.1.1.el5-debug-x86_64/include/config/parport:/opt/exp_soft/neugrid/freesurfer-5.3.0/fakerpmroot/usr/src/kernels/2.6.18-308.13.1.el5-debug-x86_64/include/config/parport:/opt/exp_soft/neugrid/freesurfer-5.3.0/fakerpmroot/usr/src/kernels/2.6.18-308.4.1.el5-xen-x86_64/include/config/parport:/opt/exp_soft/neugrid/freesurfer-5.3.0/fakerpmroot/usr/src/kernels/2.6.18-308.13.1.el5-xen-x86_64/include/config/parport:/opt/exp_soft/neugrid/freesurfer-5.3.0/fakerpmroot/usr/src/kernels/2.6.18-308.4.1.el5-debug-x86_64/include/config/parport:/opt/exp_soft/neugrid/freesurfer-5.3.0/fakerpmroot/usr/src/kernels/2.6.18-348.2.1.el5-debug-x86_64/include/config/parport:/opt/exp_soft/neugrid/freesurfer-5.3.0/fakerpmroot/usr/src/kernels/2.6.18-308.24.1.el5-x86_64/include/config/parport:/opt/exp_soft/neugrid/freesurfer-5.3.0/fakerpmroot/usr/src/kernels/2.6.18-308.16.1.el5-x86_64/include/config/parport:/opt/exp_soft/neugrid/freesurfer-5.3.0/fakerpmroot/usr/src/kernels/2.6.18-308.24.1.el5-xen-x86_64/include/config/parport:/opt/exp_soft/neugrid/freesurfer-5.3.0/fakerpmroot/usr/src/kernels/2.6.18-348.2.1.el5-xen-x86_64/include/config/parport:/opt/exp_soft/neugrid/freesurfer-5.3.0/fakerpmroot/usr/src/kernels/2.6.18-308.13.1.el5-x86_64/include/config/parport:/opt/exp_soft/neugrid/freesurfer-5.3.0/fakerpmroot/usr/src/kernels/2.6.18-308.11.1.el5-xen-x86_64/include/config/parport:/opt/exp_soft/neugrid/freesurfer-5.3.0/fakerpmroot/usr/src/kernels/2.6.18-348.6.1.el5-xen-x86_64/include/config/parport:/opt/exp_soft/neugrid/freesurfer-5.3.0/fakerpmroot/usr/src/kernels/2.6.18-348.6.1.el5-debug-x86_64/include/config/parport:/opt/exp_soft/neugrid/freesurfer-5.3.0/fakerpmroot/usr/src/kernels/2.6.18-308.11.1.el5-debug-x86_64/include/config/parport:/opt/exp_soft/neugrid/freesurfer-5.3.0/fakerpmroot/usr/src/kernels/2.6.18-308.8.1.el5-x86_64/include/config/parport:/opt/exp_soft/neugrid/freesurfer-5.3.0/fakerpmroot/usr/src/kernels/2.6.18-308.20.1.el5-debug-x86_64/include/config/parport:/opt/exp_soft/neugrid/freesurfer-5.3.0/fakerpmroot/usr/src/kernels/2.6.18-308.4.1.el5-x86_64/include/config/parport:/opt/exp_soft/neugrid/freesurfer-5.3.0/fakerpmroot/usr/src/kernels/2.6.18-308.20.1.el5-x86_64/include/config/parport:/opt/exp_soft/neugrid/freesurfer-5.3.0/fakerpmroot/usr/src/kernels/2.6.18-308.8.2.el5-xen-x86_64/include/config/parport:/opt/exp_soft/neugrid/freesurfer-5.3.0/fakerpmroot/usr/src/kernels/2.6.18-308.8.1.el5-debug-x86_64/include/config/parport:/opt/exp_soft/neugrid/freesurfer-5.3.0/fakerpmroot/usr/src/kernels/2.6.18-308.8.1.el5-xen-x86_64/include/config/parport:/opt/exp_soft/neugrid/freesurfer-5.3.0/fakerpmroot/usr/src/kernels/2.6.18-308.16.1.el5-xen-x86_64/include/config/parport:/opt/exp_soft/neugrid/freesurfer-5.3.0/fakerpmroot/usr/src/kernels/2.6.18-308.16.1.el5-debug-x86_64/include/config/parport:/opt/exp_soft/neugrid/freesurfer-5.3.0/fakerpmroot/usr/src/kernels/2.6.18-348.2.1.el5-x86_64/include/config/parport:/opt/exp_soft/neugrid/freesurfer-5.3.0/fakerpmroot/usr/src/kernels/2.6.18-308.11.1.el5-x86_64/include/config/parport:/opt/exp_soft/neugrid/freesurfer-5.3.0/fakerpmroot/usr/src/kernels/2.6.18-348.3.1.el5-x86_64/include/config/parport:/opt/exp_soft/neugrid/freesurfer-5.3.0/fakerpmroot/usr/src/kernels/2.6.18-348.4.1.el5-x86_64/include/config/parport:/opt/exp_soft/neugrid/freesurfer-5.3.0/fakerpmroot/usr/src/kernels/2.6.18-348.6.1.el5-x86_64/include/config/parport:/opt/exp_soft/neugrid/freesurfer-5.3.0/fakerpmroot/usr/src/kernels/2.6.18-348.1.1.el5-debug-x86_64/include/config/parport:/opt/exp_soft/neugrid/freesurfer-5.3.0/fakerpmroot/usr/src/kernels/2.6.18-348.1.1.el5-x86_64/include/config/parport:/opt/exp_soft/neugrid/freesurfer-5.3.0/fakerpmroot/usr/src/kernels/2.6.18-348.3.1.el5-debug-x86_64/include/config/parport:/opt/exp_soft/neugrid/freesurfer-5.3.0/fakerpmroot/usr/src/kernels/2.6.18-348.3.1.el5-xen-x86_64/include/config/parport:/opt/exp_soft/neugrid/freesurfer-5.3.0/fakerpmroot/usr/src/kernels/2.6.18-308.24.1.el5-debug-x86_64/include/config/parport:/opt/exp_soft/neugrid/freesurfer-5.3.0/fakerpmroot/usr/src/kernels/2.6.18-348.1.1.el5-xen-x86_64/include/config/parport:/opt/exp_soft/neugrid/freesurfer-5.3.0/fakerpmroot/usr/src/kernels/2.6.18-308.8.2.el5-x86_64/include/config/parport:/opt/exp_soft/neugrid/freesurfer-5.3.0/fakerpmroot/usr/src/kernels/2.6.18-308.8.2.el5-debug-x86_64/include/config/parport:/opt/exp_soft/neugrid/freesurfer-5.3.0/fakerpmroot/usr/src/kernels/2.6.18-308.20.1.el5-xen-x86_64/include/config/parport:/opt/exp_soft/neugrid/freesurfer-5.3.0/fakerpmroot/usr/src/kernels/2.6.18-348.4.1.el5-debug-x86_64/include/config/parport:/opt/exp_soft/neugrid/freesurfer-5.3.0/fakerpmroot/usr/src/kernels/2.6.18-348.4.1.el5-xen-x86_64/include/config/parport:/opt/exp_soft/neugrid/freesurfer-5.3.0/fakerpmroot/usr/lib64/qt4/lib64:/opt/exp_soft/neugrid/freesurfer-5.3.0/fakerpmroot/usr/lib/qt4/lib:/opt/exp_soft/neugrid/freesurfer-5.3.0/fakerpmroot/usr/lib64/qt4/lib64:/opt/exp_soft/neugrid/freesurfer-5.3.0/fakerpmroot/usr/lib/qt4/lib:/opt/exp_soft/neugrid/freesurfer-5.3.0/fakerpmroot/usr/lib64/qt4/lib64:/opt/exp_soft/neugrid/freesurfer-5.3.0/fakerpmroot/usr/lib/qt4/lib:/opt/exp_soft/neugrid/freesurfer-5.3.0/fakerpmroot/usr/lib64/qt4/lib64:/opt/exp_soft/neugrid/freesurfer-5.3.0/fakerpmroot/usr/lib/qt4/lib:/opt/exp_soft/neugrid/freesurfer-5.3.0/fakerpmroot/usr/lib64/qt4/lib64:/opt/exp_soft/neugrid/freesurfer-5.3.0/fakerpmroot/usr/lib/qt4/lib:/opt/exp_soft/neugrid/freesurfer-5.3.0/fakerpmroot/usr/lib64/qt4/lib64:/opt/exp_soft/neugrid/freesurfer-5.3.0/fakerpmroot/usr/lib/qt4/lib:/opt/exp_soft/neugrid/freesurfer-5.3.0/fakerpmroot/usr/lib64/qt4/lib64:/opt/exp_soft/neugrid/freesurfer-5.3.0/fakerpmroot/usr/lib/qt4/lib:/opt/exp_soft/neugrid/freesurfer-5.3.0/fakerpmroot/usr/lib64/qt4/lib64:/opt/exp_soft/neugrid/freesurfer-5.3.0/fakerpmroot/usr/lib/qt4/lib:/opt/exp_soft/neugrid/freesurfer-5.3.0/fakerpmroot/usr/lib64/qt4/lib64:/opt/exp_soft/neugrid/freesurfer-5.3.0/fakerpmroot/usr/lib/qt4/lib:/opt/exp_soft/neugrid/freesurfer-5.3.0/fakerpmroot/usr/lib64/qt4/lib64:/opt/exp_soft/neugrid/freesurfer-5.3.0/fakerpmroot/usr/lib/qt4/lib:/opt/exp_soft/neugrid/freesurfer-5.3.0/fakerpmroot/usr/lib64:/opt/exp_soft/neugrid/freesurfer-5.3.0/fakerpmroot/usr/lib:/opt/exp_soft/neugrid/freesurfer-5.3.0/lib/vtk/lib/vtk-5.2/:/opt/exp_soft/neugrid/freesurfer-5.3.0/lib/tcltktixblt/lib/:/opt/exp_soft/neugrid/freesurfer-5.3.0/lib/KWWidgets/lib/KWWidgets/:/opt/exp_soft/neugrid/freesurfer-5.3.0/lib:
+++++ LD_LIBRARY_PATH=/opt/exp_soft/neugrid/freesurfer-5.3.0/fakerpmroot/usr/src/kernels/2.6.18-308.1.1.el5-xen-x86_64/include/config/parport:/opt/exp_soft/neugrid/freesurfer-5.3.0/fakerpmroot/usr/src/kernels/2.6.18-308.1.1.el5-x86_64/include/config/parport:/opt/exp_soft/neugrid/freesurfer-5.3.0/fakerpmroot/usr/src/kernels/2.6.18-308.1.1.el5-debug-x86_64/include/config/parport:/opt/exp_soft/neugrid/freesurfer-5.3.0/fakerpmroot/usr/src/kernels/2.6.18-308.13.1.el5-debug-x86_64/include/config/parport:/opt/exp_soft/neugrid/freesurfer-5.3.0/fakerpmroot/usr/src/kernels/2.6.18-308.4.1.el5-xen-x86_64/include/config/parport:/opt/exp_soft/neugrid/freesurfer-5.3.0/fakerpmroot/usr/src/kernels/2.6.18-308.13.1.el5-xen-x86_64/include/config/parport:/opt/exp_soft/neugrid/freesurfer-5.3.0/fakerpmroot/usr/src/kernels/2.6.18-308.4.1.el5-debug-x86_64/include/config/parport:/opt/exp_soft/neugrid/freesurfer-5.3.0/fakerpmroot/usr/src/kernels/2.6.18-348.2.1.el5-debug-x86_64/include/config/parport:/opt/exp_soft/neugrid/freesurfer-5.3.0/fakerpmroot/usr/src/kernels/2.6.18-308.24.1.el5-x86_64/include/config/parport:/opt/exp_soft/neugrid/freesurfer-5.3.0/fakerpmroot/usr/src/kernels/2.6.18-308.16.1.el5-x86_64/include/config/parport:/opt/exp_soft/neugrid/freesurfer-5.3.0/fakerpmroot/usr/src/kernels/2.6.18-308.24.1.el5-xen-x86_64/include/config/parport:/opt/exp_soft/neugrid/freesurfer-5.3.0/fakerpmroot/usr/src/kernels/2.6.18-348.2.1.el5-xen-x86_64/include/config/parport:/opt/exp_soft/neugrid/freesurfer-5.3.0/fakerpmroot/usr/src/kernels/2.6.18-308.13.1.el5-x86_64/include/config/parport:/opt/exp_soft/neugrid/freesurfer-5.3.0/fakerpmroot/usr/src/kernels/2.6.18-308.11.1.el5-xen-x86_64/include/config/parport:/opt/exp_soft/neugrid/freesurfer-5.3.0/fakerpmroot/usr/src/kernels/2.6.18-348.6.1.el5-xen-x86_64/include/config/parport:/opt/exp_soft/neugrid/freesurfer-5.3.0/fakerpmroot/usr/src/kernels/2.6.18-348.6.1.el5-debug-x86_64/include/config/parport:/opt/exp_soft/neugrid/freesurfer-5.3.0/fakerpmroot/usr/src/kernels/2.6.18-308.11.1.el5-debug-x86_64/include/config/parport:/opt/exp_soft/neugrid/freesurfer-5.3.0/fakerpmroot/usr/src/kernels/2.6.18-308.8.1.el5-x86_64/include/config/parport:/opt/exp_soft/neugrid/freesurfer-5.3.0/fakerpmroot/usr/src/kernels/2.6.18-308.20.1.el5-debug-x86_64/include/config/parport:/opt/exp_soft/neugrid/freesurfer-5.3.0/fakerpmroot/usr/src/kernels/2.6.18-308.4.1.el5-x86_64/include/config/parport:/opt/exp_soft/neugrid/freesurfer-5.3.0/fakerpmroot/usr/src/kernels/2.6.18-308.20.1.el5-x86_64/include/config/parport:/opt/exp_soft/neugrid/freesurfer-5.3.0/fakerpmroot/usr/src/kernels/2.6.18-308.8.2.el5-xen-x86_64/include/config/parport:/opt/exp_soft/neugrid/freesurfer-5.3.0/fakerpmroot/usr/src/kernels/2.6.18-308.8.1.el5-debug-x86_64/include/config/parport:/opt/exp_soft/neugrid/freesurfer-5.3.0/fakerpmroot/usr/src/kernels/2.6.18-308.8.1.el5-xen-x86_64/include/config/parport:/opt/exp_soft/neugrid/freesurfer-5.3.0/fakerpmroot/usr/src/kernels/2.6.18-308.16.1.el5-xen-x86_64/include/config/parport:/opt/exp_soft/neugrid/freesurfer-5.3.0/fakerpmroot/usr/src/kernels/2.6.18-308.16.1.el5-debug-x86_64/include/config/parport:/opt/exp_soft/neugrid/freesurfer-5.3.0/fakerpmroot/usr/src/kernels/2.6.18-348.2.1.el5-x86_64/include/config/parport:/opt/exp_soft/neugrid/freesurfer-5.3.0/fakerpmroot/usr/src/kernels/2.6.18-308.11.1.el5-x86_64/include/config/parport:/opt/exp_soft/neugrid/freesurfer-5.3.0/fakerpmroot/usr/src/kernels/2.6.18-348.3.1.el5-x86_64/include/config/parport:/opt/exp_soft/neugrid/freesurfer-5.3.0/fakerpmroot/usr/src/kernels/2.6.18-348.4.1.el5-x86_64/include/config/parport:/opt/exp_soft/neugrid/freesurfer-5.3.0/fakerpmroot/usr/src/kernels/2.6.18-348.6.1.el5-x86_64/include/config/parport:/opt/exp_soft/neugrid/freesurfer-5.3.0/fakerpmroot/usr/src/kernels/2.6.18-348.1.1.el5-debug-x86_64/include/config/parport:/opt/exp_soft/neugrid/freesurfer-5.3.0/fakerpmroot/usr/src/kernels/2.6.18-348.1.1.el5-x86_64/include/config/parport:/opt/exp_soft/neugrid/freesurfer-5.3.0/fakerpmroot/usr/src/kernels/2.6.18-348.3.1.el5-debug-x86_64/include/config/parport:/opt/exp_soft/neugrid/freesurfer-5.3.0/fakerpmroot/usr/src/kernels/2.6.18-348.3.1.el5-xen-x86_64/include/config/parport:/opt/exp_soft/neugrid/freesurfer-5.3.0/fakerpmroot/usr/src/kernels/2.6.18-308.24.1.el5-debug-x86_64/include/config/parport:/opt/exp_soft/neugrid/freesurfer-5.3.0/fakerpmroot/usr/src/kernels/2.6.18-348.1.1.el5-xen-x86_64/include/config/parport:/opt/exp_soft/neugrid/freesurfer-5.3.0/fakerpmroot/usr/src/kernels/2.6.18-308.8.2.el5-x86_64/include/config/parport:/opt/exp_soft/neugrid/freesurfer-5.3.0/fakerpmroot/usr/src/kernels/2.6.18-308.8.2.el5-debug-x86_64/include/config/parport:/opt/exp_soft/neugrid/freesurfer-5.3.0/fakerpmroot/usr/src/kernels/2.6.18-308.20.1.el5-xen-x86_64/include/config/parport:/opt/exp_soft/neugrid/freesurfer-5.3.0/fakerpmroot/usr/src/kernels/2.6.18-348.4.1.el5-debug-x86_64/include/config/parport:/opt/exp_soft/neugrid/freesurfer-5.3.0/fakerpmroot/usr/src/kernels/2.6.18-348.4.1.el5-xen-x86_64/include/config/parport:/opt/exp_soft/neugrid/freesurfer-5.3.0/fakerpmroot/usr/lib64/qt4/lib64:/opt/exp_soft/neugrid/freesurfer-5.3.0/fakerpmroot/usr/lib/qt4/lib:/opt/exp_soft/neugrid/freesurfer-5.3.0/fakerpmroot/usr/lib64/qt4/lib64:/opt/exp_soft/neugrid/freesurfer-5.3.0/fakerpmroot/usr/lib/qt4/lib:/opt/exp_soft/neugrid/freesurfer-5.3.0/fakerpmroot/usr/lib64/qt4/lib64:/opt/exp_soft/neugrid/freesurfer-5.3.0/fakerpmroot/usr/lib/qt4/lib:/opt/exp_soft/neugrid/freesurfer-5.3.0/fakerpmroot/usr/lib64/qt4/lib64:/opt/exp_soft/neugrid/freesurfer-5.3.0/fakerpmroot/usr/lib/qt4/lib:/opt/exp_soft/neugrid/freesurfer-5.3.0/fakerpmroot/usr/lib64/qt4/lib64:/opt/exp_soft/neugrid/freesurfer-5.3.0/fakerpmroot/usr/lib/qt4/lib:/opt/exp_soft/neugrid/freesurfer-5.3.0/fakerpmroot/usr/lib64/qt4/lib64:/opt/exp_soft/neugrid/freesurfer-5.3.0/fakerpmroot/usr/lib/qt4/lib:/opt/exp_soft/neugrid/freesurfer-5.3.0/fakerpmroot/usr/lib64/qt4/lib64:/opt/exp_soft/neugrid/freesurfer-5.3.0/fakerpmroot/usr/lib/qt4/lib:/opt/exp_soft/neugrid/freesurfer-5.3.0/fakerpmroot/usr/lib64/qt4/lib64:/opt/exp_soft/neugrid/freesurfer-5.3.0/fakerpmroot/usr/lib/qt4/lib:/opt/exp_soft/neugrid/freesurfer-5.3.0/fakerpmroot/usr/lib64/qt4/lib64:/opt/exp_soft/neugrid/freesurfer-5.3.0/fakerpmroot/usr/lib/qt4/lib:/opt/exp_soft/neugrid/freesurfer-5.3.0/fakerpmroot/usr/lib64/qt4/lib64:/opt/exp_soft/neugrid/freesurfer-5.3.0/fakerpmroot/usr/lib/qt4/lib:/opt/exp_soft/neugrid/freesurfer-5.3.0/fakerpmroot/usr/lib64:/opt/exp_soft/neugrid/freesurfer-5.3.0/fakerpmroot/usr/lib:/opt/exp_soft/neugrid/freesurfer-5.3.0/lib/vtk/lib/vtk-5.2/:/opt/exp_soft/neugrid/freesurfer-5.3.0/lib/tcltktixblt/lib/:/opt/exp_soft/neugrid/freesurfer-5.3.0/lib/KWWidgets/lib/KWWidgets/:/opt/exp_soft/neugrid/freesurfer-5.3.0/lib:
+++++ export PATH LD_LIBRARY_PATH
+++++ return 0
+++ export LATEX_DIR=/opt/exp_soft/neugrid/texlive-2012
+++ LATEX_DIR=/opt/exp_soft/neugrid/texlive-2012
+++ export OCTAVE_DIR=/opt/exp_soft/neugrid/octave-3.0.5-1.el5
+++ OCTAVE_DIR=/opt/exp_soft/neugrid/octave-3.0.5-1.el5
+++ . /opt/exp_soft/neugrid/octave-3.0.5-1.el5/octave-init-env.sh
++++ TARGET_ROOT=/opt/exp_soft/neugrid/octave-3.0.5-1.el5
++++ PATH=/opt/exp_soft/neugrid/octave-3.0.5-1.el5/bin:/opt/exp_soft/neugrid/octave-3.0.5-1.el5/usr/bin:/opt/exp_soft/neugrid/freesurfer-5.3.0/fakerpmroot/bin:/opt/exp_soft/neugrid/freesurfer-5.3.0/fakerpmroot/usr/bin:/opt/exp_soft/neugrid/freesurfer-5.3.0/bin:/opt/exp_soft/neugrid/freesurfer-5.3.0/fsfast/bin:/opt/exp_soft/neugrid/freesurfer-5.3.0/tktools:/opt/exp_soft/neugrid/fsl-5.0.7/bin:/opt/exp_soft/neugrid/freesurfer-5.3.0/mni/bin:/usr/kerberos/bin:/bin:/usr/bin:/opt/puppetlabs/bin:/home/neugrid029/bin:/opt/exp_soft/neugrid/fsl-5.0.7/bin:/usr/lib64:/home/neugrid029/home_cream_690209757/CREAM690209757
++++ LD_LIBRARY_PATH=/opt/exp_soft/neugrid/octave-3.0.5-1.el5/usr/lib64:/opt/exp_soft/neugrid/octave-3.0.5-1.el5/usr/lib:/opt/exp_soft/neugrid/freesurfer-5.3.0/fakerpmroot/usr/src/kernels/2.6.18-308.1.1.el5-xen-x86_64/include/config/parport:/opt/exp_soft/neugrid/freesurfer-5.3.0/fakerpmroot/usr/src/kernels/2.6.18-308.1.1.el5-x86_64/include/config/parport:/opt/exp_soft/neugrid/freesurfer-5.3.0/fakerpmroot/usr/src/kernels/2.6.18-308.1.1.el5-debug-x86_64/include/config/parport:/opt/exp_soft/neugrid/freesurfer-5.3.0/fakerpmroot/usr/src/kernels/2.6.18-308.13.1.el5-debug-x86_64/include/config/parport:/opt/exp_soft/neugrid/freesurfer-5.3.0/fakerpmroot/usr/src/kernels/2.6.18-308.4.1.el5-xen-x86_64/include/config/parport:/opt/exp_soft/neugrid/freesurfer-5.3.0/fakerpmroot/usr/src/kernels/2.6.18-308.13.1.el5-xen-x86_64/include/config/parport:/opt/exp_soft/neugrid/freesurfer-5.3.0/fakerpmroot/usr/src/kernels/2.6.18-308.4.1.el5-debug-x86_64/include/config/parport:/opt/exp_soft/neugrid/freesurfer-5.3.0/fakerpmroot/usr/src/kernels/2.6.18-348.2.1.el5-debug-x86_64/include/config/parport:/opt/exp_soft/neugrid/freesurfer-5.3.0/fakerpmroot/usr/src/kernels/2.6.18-308.24.1.el5-x86_64/include/config/parport:/opt/exp_soft/neugrid/freesurfer-5.3.0/fakerpmroot/usr/src/kernels/2.6.18-308.16.1.el5-x86_64/include/config/parport:/opt/exp_soft/neugrid/freesurfer-5.3.0/fakerpmroot/usr/src/kernels/2.6.18-308.24.1.el5-xen-x86_64/include/config/parport:/opt/exp_soft/neugrid/freesurfer-5.3.0/fakerpmroot/usr/src/kernels/2.6.18-348.2.1.el5-xen-x86_64/include/config/parport:/opt/exp_soft/neugrid/freesurfer-5.3.0/fakerpmroot/usr/src/kernels/2.6.18-308.13.1.el5-x86_64/include/config/parport:/opt/exp_soft/neugrid/freesurfer-5.3.0/fakerpmroot/usr/src/kernels/2.6.18-308.11.1.el5-xen-x86_64/include/config/parport:/opt/exp_soft/neugrid/freesurfer-5.3.0/fakerpmroot/usr/src/kernels/2.6.18-348.6.1.el5-xen-x86_64/include/config/parport:/opt/exp_soft/neugrid/freesurfer-5.3.0/fakerpmroot/usr/src/kernels/2.6.18-348.6.1.el5-debug-x86_64/include/config/parport:/opt/exp_soft/neugrid/freesurfer-5.3.0/fakerpmroot/usr/src/kernels/2.6.18-308.11.1.el5-debug-x86_64/include/config/parport:/opt/exp_soft/neugrid/freesurfer-5.3.0/fakerpmroot/usr/src/kernels/2.6.18-308.8.1.el5-x86_64/include/config/parport:/opt/exp_soft/neugrid/freesurfer-5.3.0/fakerpmroot/usr/src/kernels/2.6.18-308.20.1.el5-debug-x86_64/include/config/parport:/opt/exp_soft/neugrid/freesurfer-5.3.0/fakerpmroot/usr/src/kernels/2.6.18-308.4.1.el5-x86_64/include/config/parport:/opt/exp_soft/neugrid/freesurfer-5.3.0/fakerpmroot/usr/src/kernels/2.6.18-308.20.1.el5-x86_64/include/config/parport:/opt/exp_soft/neugrid/freesurfer-5.3.0/fakerpmroot/usr/src/kernels/2.6.18-308.8.2.el5-xen-x86_64/include/config/parport:/opt/exp_soft/neugrid/freesurfer-5.3.0/fakerpmroot/usr/src/kernels/2.6.18-308.8.1.el5-debug-x86_64/include/config/parport:/opt/exp_soft/neugrid/freesurfer-5.3.0/fakerpmroot/usr/src/kernels/2.6.18-308.8.1.el5-xen-x86_64/include/config/parport:/opt/exp_soft/neugrid/freesurfer-5.3.0/fakerpmroot/usr/src/kernels/2.6.18-308.16.1.el5-xen-x86_64/include/config/parport:/opt/exp_soft/neugrid/freesurfer-5.3.0/fakerpmroot/usr/src/kernels/2.6.18-308.16.1.el5-debug-x86_64/include/config/parport:/opt/exp_soft/neugrid/freesurfer-5.3.0/fakerpmroot/usr/src/kernels/2.6.18-348.2.1.el5-x86_64/include/config/parport:/opt/exp_soft/neugrid/freesurfer-5.3.0/fakerpmroot/usr/src/kernels/2.6.18-308.11.1.el5-x86_64/include/config/parport:/opt/exp_soft/neugrid/freesurfer-5.3.0/fakerpmroot/usr/src/kernels/2.6.18-348.3.1.el5-x86_64/include/config/parport:/opt/exp_soft/neugrid/freesurfer-5.3.0/fakerpmroot/usr/src/kernels/2.6.18-348.4.1.el5-x86_64/include/config/parport:/opt/exp_soft/neugrid/freesurfer-5.3.0/fakerpmroot/usr/src/kernels/2.6.18-348.6.1.el5-x86_64/include/config/parport:/opt/exp_soft/neugrid/freesurfer-5.3.0/fakerpmroot/usr/src/kernels/2.6.18-348.1.1.el5-debug-x86_64/include/config/parport:/opt/exp_soft/neugrid/freesurfer-5.3.0/fakerpmroot/usr/src/kernels/2.6.18-348.1.1.el5-x86_64/include/config/parport:/opt/exp_soft/neugrid/freesurfer-5.3.0/fakerpmroot/usr/src/kernels/2.6.18-348.3.1.el5-debug-x86_64/include/config/parport:/opt/exp_soft/neugrid/freesurfer-5.3.0/fakerpmroot/usr/src/kernels/2.6.18-348.3.1.el5-xen-x86_64/include/config/parport:/opt/exp_soft/neugrid/freesurfer-5.3.0/fakerpmroot/usr/src/kernels/2.6.18-308.24.1.el5-debug-x86_64/include/config/parport:/opt/exp_soft/neugrid/freesurfer-5.3.0/fakerpmroot/usr/src/kernels/2.6.18-348.1.1.el5-xen-x86_64/include/config/parport:/opt/exp_soft/neugrid/freesurfer-5.3.0/fakerpmroot/usr/src/kernels/2.6.18-308.8.2.el5-x86_64/include/config/parport:/opt/exp_soft/neugrid/freesurfer-5.3.0/fakerpmroot/usr/src/kernels/2.6.18-308.8.2.el5-debug-x86_64/include/config/parport:/opt/exp_soft/neugrid/freesurfer-5.3.0/fakerpmroot/usr/src/kernels/2.6.18-308.20.1.el5-xen-x86_64/include/config/parport:/opt/exp_soft/neugrid/freesurfer-5.3.0/fakerpmroot/usr/src/kernels/2.6.18-348.4.1.el5-debug-x86_64/include/config/parport:/opt/exp_soft/neugrid/freesurfer-5.3.0/fakerpmroot/usr/src/kernels/2.6.18-348.4.1.el5-xen-x86_64/include/config/parport:/opt/exp_soft/neugrid/freesurfer-5.3.0/fakerpmroot/usr/lib64/qt4/lib64:/opt/exp_soft/neugrid/freesurfer-5.3.0/fakerpmroot/usr/lib/qt4/lib:/opt/exp_soft/neugrid/freesurfer-5.3.0/fakerpmroot/usr/lib64/qt4/lib64:/opt/exp_soft/neugrid/freesurfer-5.3.0/fakerpmroot/usr/lib/qt4/lib:/opt/exp_soft/neugrid/freesurfer-5.3.0/fakerpmroot/usr/lib64/qt4/lib64:/opt/exp_soft/neugrid/freesurfer-5.3.0/fakerpmroot/usr/lib/qt4/lib:/opt/exp_soft/neugrid/freesurfer-5.3.0/fakerpmroot/usr/lib64/qt4/lib64:/opt/exp_soft/neugrid/freesurfer-5.3.0/fakerpmroot/usr/lib/qt4/lib:/opt/exp_soft/neugrid/freesurfer-5.3.0/fakerpmroot/usr/lib64/qt4/lib64:/opt/exp_soft/neugrid/freesurfer-5.3.0/fakerpmroot/usr/lib/qt4/lib:/opt/exp_soft/neugrid/freesurfer-5.3.0/fakerpmroot/usr/lib64/qt4/lib64:/opt/exp_soft/neugrid/freesurfer-5.3.0/fakerpmroot/usr/lib/qt4/lib:/opt/exp_soft/neugrid/freesurfer-5.3.0/fakerpmroot/usr/lib64/qt4/lib64:/opt/exp_soft/neugrid/freesurfer-5.3.0/fakerpmroot/usr/lib/qt4/lib:/opt/exp_soft/neugrid/freesurfer-5.3.0/fakerpmroot/usr/lib64/qt4/lib64:/opt/exp_soft/neugrid/freesurfer-5.3.0/fakerpmroot/usr/lib/qt4/lib:/opt/exp_soft/neugrid/freesurfer-5.3.0/fakerpmroot/usr/lib64/qt4/lib64:/opt/exp_soft/neugrid/freesurfer-5.3.0/fakerpmroot/usr/lib/qt4/lib:/opt/exp_soft/neugrid/freesurfer-5.3.0/fakerpmroot/usr/lib64/qt4/lib64:/opt/exp_soft/neugrid/freesurfer-5.3.0/fakerpmroot/usr/lib/qt4/lib:/opt/exp_soft/neugrid/freesurfer-5.3.0/fakerpmroot/usr/lib64:/opt/exp_soft/neugrid/freesurfer-5.3.0/fakerpmroot/usr/lib:/opt/exp_soft/neugrid/freesurfer-5.3.0/lib/vtk/lib/vtk-5.2/:/opt/exp_soft/neugrid/freesurfer-5.3.0/lib/tcltktixblt/lib/:/opt/exp_soft/neugrid/freesurfer-5.3.0/lib/KWWidgets/lib/KWWidgets/:/opt/exp_soft/neugrid/freesurfer-5.3.0/lib:
++++ for ldconf in '$TARGET_ROOT/etc/ld.so.conf.d/*'
++++ read line
++++ LD_LIBRARY_PATH=/opt/exp_soft/neugrid/octave-3.0.5-1.el5/usr/lib64/atlas:/opt/exp_soft/neugrid/octave-3.0.5-1.el5/usr/lib64:/opt/exp_soft/neugrid/octave-3.0.5-1.el5/usr/lib:/opt/exp_soft/neugrid/freesurfer-5.3.0/fakerpmroot/usr/src/kernels/2.6.18-308.1.1.el5-xen-x86_64/include/config/parport:/opt/exp_soft/neugrid/freesurfer-5.3.0/fakerpmroot/usr/src/kernels/2.6.18-308.1.1.el5-x86_64/include/config/parport:/opt/exp_soft/neugrid/freesurfer-5.3.0/fakerpmroot/usr/src/kernels/2.6.18-308.1.1.el5-debug-x86_64/include/config/parport:/opt/exp_soft/neugrid/freesurfer-5.3.0/fakerpmroot/usr/src/kernels/2.6.18-308.13.1.el5-debug-x86_64/include/config/parport:/opt/exp_soft/neugrid/freesurfer-5.3.0/fakerpmroot/usr/src/kernels/2.6.18-308.4.1.el5-xen-x86_64/include/config/parport:/opt/exp_soft/neugrid/freesurfer-5.3.0/fakerpmroot/usr/src/kernels/2.6.18-308.13.1.el5-xen-x86_64/include/config/parport:/opt/exp_soft/neugrid/freesurfer-5.3.0/fakerpmroot/usr/src/kernels/2.6.18-308.4.1.el5-debug-x86_64/include/config/parport:/opt/exp_soft/neugrid/freesurfer-5.3.0/fakerpmroot/usr/src/kernels/2.6.18-348.2.1.el5-debug-x86_64/include/config/parport:/opt/exp_soft/neugrid/freesurfer-5.3.0/fakerpmroot/usr/src/kernels/2.6.18-308.24.1.el5-x86_64/include/config/parport:/opt/exp_soft/neugrid/freesurfer-5.3.0/fakerpmroot/usr/src/kernels/2.6.18-308.16.1.el5-x86_64/include/config/parport:/opt/exp_soft/neugrid/freesurfer-5.3.0/fakerpmroot/usr/src/kernels/2.6.18-308.24.1.el5-xen-x86_64/include/config/parport:/opt/exp_soft/neugrid/freesurfer-5.3.0/fakerpmroot/usr/src/kernels/2.6.18-348.2.1.el5-xen-x86_64/include/config/parport:/opt/exp_soft/neugrid/freesurfer-5.3.0/fakerpmroot/usr/src/kernels/2.6.18-308.13.1.el5-x86_64/include/config/parport:/opt/exp_soft/neugrid/freesurfer-5.3.0/fakerpmroot/usr/src/kernels/2.6.18-308.11.1.el5-xen-x86_64/include/config/parport:/opt/exp_soft/neugrid/freesurfer-5.3.0/fakerpmroot/usr/src/kernels/2.6.18-348.6.1.el5-xen-x86_64/include/config/parport:/opt/exp_soft/neugrid/freesurfer-5.3.0/fakerpmroot/usr/src/kernels/2.6.18-348.6.1.el5-debug-x86_64/include/config/parport:/opt/exp_soft/neugrid/freesurfer-5.3.0/fakerpmroot/usr/src/kernels/2.6.18-308.11.1.el5-debug-x86_64/include/config/parport:/opt/exp_soft/neugrid/freesurfer-5.3.0/fakerpmroot/usr/src/kernels/2.6.18-308.8.1.el5-x86_64/include/config/parport:/opt/exp_soft/neugrid/freesurfer-5.3.0/fakerpmroot/usr/src/kernels/2.6.18-308.20.1.el5-debug-x86_64/include/config/parport:/opt/exp_soft/neugrid/freesurfer-5.3.0/fakerpmroot/usr/src/kernels/2.6.18-308.4.1.el5-x86_64/include/config/parport:/opt/exp_soft/neugrid/freesurfer-5.3.0/fakerpmroot/usr/src/kernels/2.6.18-308.20.1.el5-x86_64/include/config/parport:/opt/exp_soft/neugrid/freesurfer-5.3.0/fakerpmroot/usr/src/kernels/2.6.18-308.8.2.el5-xen-x86_64/include/config/parport:/opt/exp_soft/neugrid/freesurfer-5.3.0/fakerpmroot/usr/src/kernels/2.6.18-308.8.1.el5-debug-x86_64/include/config/parport:/opt/exp_soft/neugrid/freesurfer-5.3.0/fakerpmroot/usr/src/kernels/2.6.18-308.8.1.el5-xen-x86_64/include/config/parport:/opt/exp_soft/neugrid/freesurfer-5.3.0/fakerpmroot/usr/src/kernels/2.6.18-308.16.1.el5-xen-x86_64/include/config/parport:/opt/exp_soft/neugrid/freesurfer-5.3.0/fakerpmroot/usr/src/kernels/2.6.18-308.16.1.el5-debug-x86_64/include/config/parport:/opt/exp_soft/neugrid/freesurfer-5.3.0/fakerpmroot/usr/src/kernels/2.6.18-348.2.1.el5-x86_64/include/config/parport:/opt/exp_soft/neugrid/freesurfer-5.3.0/fakerpmroot/usr/src/kernels/2.6.18-308.11.1.el5-x86_64/include/config/parport:/opt/exp_soft/neugrid/freesurfer-5.3.0/fakerpmroot/usr/src/kernels/2.6.18-348.3.1.el5-x86_64/include/config/parport:/opt/exp_soft/neugrid/freesurfer-5.3.0/fakerpmroot/usr/src/kernels/2.6.18-348.4.1.el5-x86_64/include/config/parport:/opt/exp_soft/neugrid/freesurfer-5.3.0/fakerpmroot/usr/src/kernels/2.6.18-348.6.1.el5-x86_64/include/config/parport:/opt/exp_soft/neugrid/freesurfer-5.3.0/fakerpmroot/usr/src/kernels/2.6.18-348.1.1.el5-debug-x86_64/include/config/parport:/opt/exp_soft/neugrid/freesurfer-5.3.0/fakerpmroot/usr/src/kernels/2.6.18-348.1.1.el5-x86_64/include/config/parport:/opt/exp_soft/neugrid/freesurfer-5.3.0/fakerpmroot/usr/src/kernels/2.6.18-348.3.1.el5-debug-x86_64/include/config/parport:/opt/exp_soft/neugrid/freesurfer-5.3.0/fakerpmroot/usr/src/kernels/2.6.18-348.3.1.el5-xen-x86_64/include/config/parport:/opt/exp_soft/neugrid/freesurfer-5.3.0/fakerpmroot/usr/src/kernels/2.6.18-308.24.1.el5-debug-x86_64/include/config/parport:/opt/exp_soft/neugrid/freesurfer-5.3.0/fakerpmroot/usr/src/kernels/2.6.18-348.1.1.el5-xen-x86_64/include/config/parport:/opt/exp_soft/neugrid/freesurfer-5.3.0/fakerpmroot/usr/src/kernels/2.6.18-308.8.2.el5-x86_64/include/config/parport:/opt/exp_soft/neugrid/freesurfer-5.3.0/fakerpmroot/usr/src/kernels/2.6.18-308.8.2.el5-debug-x86_64/include/config/parport:/opt/exp_soft/neugrid/freesurfer-5.3.0/fakerpmroot/usr/src/kernels/2.6.18-308.20.1.el5-xen-x86_64/include/config/parport:/opt/exp_soft/neugrid/freesurfer-5.3.0/fakerpmroot/usr/src/kernels/2.6.18-348.4.1.el5-debug-x86_64/include/config/parport:/opt/exp_soft/neugrid/freesurfer-5.3.0/fakerpmroot/usr/src/kernels/2.6.18-348.4.1.el5-xen-x86_64/include/config/parport:/opt/exp_soft/neugrid/freesurfer-5.3.0/fakerpmroot/usr/lib64/qt4/lib64:/opt/exp_soft/neugrid/freesurfer-5.3.0/fakerpmroot/usr/lib/qt4/lib:/opt/exp_soft/neugrid/freesurfer-5.3.0/fakerpmroot/usr/lib64/qt4/lib64:/opt/exp_soft/neugrid/freesurfer-5.3.0/fakerpmroot/usr/lib/qt4/lib:/opt/exp_soft/neugrid/freesurfer-5.3.0/fakerpmroot/usr/lib64/qt4/lib64:/opt/exp_soft/neugrid/freesurfer-5.3.0/fakerpmroot/usr/lib/qt4/lib:/opt/exp_soft/neugrid/freesurfer-5.3.0/fakerpmroot/usr/lib64/qt4/lib64:/opt/exp_soft/neugrid/freesurfer-5.3.0/fakerpmroot/usr/lib/qt4/lib:/opt/exp_soft/neugrid/freesurfer-5.3.0/fakerpmroot/usr/lib64/qt4/lib64:/opt/exp_soft/neugrid/freesurfer-5.3.0/fakerpmroot/usr/lib/qt4/lib:/opt/exp_soft/neugrid/freesurfer-5.3.0/fakerpmroot/usr/lib64/qt4/lib64:/opt/exp_soft/neugrid/freesurfer-5.3.0/fakerpmroot/usr/lib/qt4/lib:/opt/exp_soft/neugrid/freesurfer-5.3.0/fakerpmroot/usr/lib64/qt4/lib64:/opt/exp_soft/neugrid/freesurfer-5.3.0/fakerpmroot/usr/lib/qt4/lib:/opt/exp_soft/neugrid/freesurfer-5.3.0/fakerpmroot/usr/lib64/qt4/lib64:/opt/exp_soft/neugrid/freesurfer-5.3.0/fakerpmroot/usr/lib/qt4/lib:/opt/exp_soft/neugrid/freesurfer-5.3.0/fakerpmroot/usr/lib64/qt4/lib64:/opt/exp_soft/neugrid/freesurfer-5.3.0/fakerpmroot/usr/lib/qt4/lib:/opt/exp_soft/neugrid/freesurfer-5.3.0/fakerpmroot/usr/lib64/qt4/lib64:/opt/exp_soft/neugrid/freesurfer-5.3.0/fakerpmroot/usr/lib/qt4/lib:/opt/exp_soft/neugrid/freesurfer-5.3.0/fakerpmroot/usr/lib64:/opt/exp_soft/neugrid/freesurfer-5.3.0/fakerpmroot/usr/lib:/opt/exp_soft/neugrid/freesurfer-5.3.0/lib/vtk/lib/vtk-5.2/:/opt/exp_soft/neugrid/freesurfer-5.3.0/lib/tcltktixblt/lib/:/opt/exp_soft/neugrid/freesurfer-5.3.0/lib/KWWidgets/lib/KWWidgets/:/opt/exp_soft/neugrid/freesurfer-5.3.0/lib:
++++ read line
++++ for ldconf in '$TARGET_ROOT/etc/ld.so.conf.d/*'
++++ read line
++++ LD_LIBRARY_PATH=/opt/exp_soft/neugrid/octave-3.0.5-1.el5/usr/lib64/octave-3.0.5:/opt/exp_soft/neugrid/octave-3.0.5-1.el5/usr/lib64/atlas:/opt/exp_soft/neugrid/octave-3.0.5-1.el5/usr/lib64:/opt/exp_soft/neugrid/octave-3.0.5-1.el5/usr/lib:/opt/exp_soft/neugrid/freesurfer-5.3.0/fakerpmroot/usr/src/kernels/2.6.18-308.1.1.el5-xen-x86_64/include/config/parport:/opt/exp_soft/neugrid/freesurfer-5.3.0/fakerpmroot/usr/src/kernels/2.6.18-308.1.1.el5-x86_64/include/config/parport:/opt/exp_soft/neugrid/freesurfer-5.3.0/fakerpmroot/usr/src/kernels/2.6.18-308.1.1.el5-debug-x86_64/include/config/parport:/opt/exp_soft/neugrid/freesurfer-5.3.0/fakerpmroot/usr/src/kernels/2.6.18-308.13.1.el5-debug-x86_64/include/config/parport:/opt/exp_soft/neugrid/freesurfer-5.3.0/fakerpmroot/usr/src/kernels/2.6.18-308.4.1.el5-xen-x86_64/include/config/parport:/opt/exp_soft/neugrid/freesurfer-5.3.0/fakerpmroot/usr/src/kernels/2.6.18-308.13.1.el5-xen-x86_64/include/config/parport:/opt/exp_soft/neugrid/freesurfer-5.3.0/fakerpmroot/usr/src/kernels/2.6.18-308.4.1.el5-debug-x86_64/include/config/parport:/opt/exp_soft/neugrid/freesurfer-5.3.0/fakerpmroot/usr/src/kernels/2.6.18-348.2.1.el5-debug-x86_64/include/config/parport:/opt/exp_soft/neugrid/freesurfer-5.3.0/fakerpmroot/usr/src/kernels/2.6.18-308.24.1.el5-x86_64/include/config/parport:/opt/exp_soft/neugrid/freesurfer-5.3.0/fakerpmroot/usr/src/kernels/2.6.18-308.16.1.el5-x86_64/include/config/parport:/opt/exp_soft/neugrid/freesurfer-5.3.0/fakerpmroot/usr/src/kernels/2.6.18-308.24.1.el5-xen-x86_64/include/config/parport:/opt/exp_soft/neugrid/freesurfer-5.3.0/fakerpmroot/usr/src/kernels/2.6.18-348.2.1.el5-xen-x86_64/include/config/parport:/opt/exp_soft/neugrid/freesurfer-5.3.0/fakerpmroot/usr/src/kernels/2.6.18-308.13.1.el5-x86_64/include/config/parport:/opt/exp_soft/neugrid/freesurfer-5.3.0/fakerpmroot/usr/src/kernels/2.6.18-308.11.1.el5-xen-x86_64/include/config/parport:/opt/exp_soft/neugrid/freesurfer-5.3.0/fakerpmroot/usr/src/kernels/2.6.18-348.6.1.el5-xen-x86_64/include/config/parport:/opt/exp_soft/neugrid/freesurfer-5.3.0/fakerpmroot/usr/src/kernels/2.6.18-348.6.1.el5-debug-x86_64/include/config/parport:/opt/exp_soft/neugrid/freesurfer-5.3.0/fakerpmroot/usr/src/kernels/2.6.18-308.11.1.el5-debug-x86_64/include/config/parport:/opt/exp_soft/neugrid/freesurfer-5.3.0/fakerpmroot/usr/src/kernels/2.6.18-308.8.1.el5-x86_64/include/config/parport:/opt/exp_soft/neugrid/freesurfer-5.3.0/fakerpmroot/usr/src/kernels/2.6.18-308.20.1.el5-debug-x86_64/include/config/parport:/opt/exp_soft/neugrid/freesurfer-5.3.0/fakerpmroot/usr/src/kernels/2.6.18-308.4.1.el5-x86_64/include/config/parport:/opt/exp_soft/neugrid/freesurfer-5.3.0/fakerpmroot/usr/src/kernels/2.6.18-308.20.1.el5-x86_64/include/config/parport:/opt/exp_soft/neugrid/freesurfer-5.3.0/fakerpmroot/usr/src/kernels/2.6.18-308.8.2.el5-xen-x86_64/include/config/parport:/opt/exp_soft/neugrid/freesurfer-5.3.0/fakerpmroot/usr/src/kernels/2.6.18-308.8.1.el5-debug-x86_64/include/config/parport:/opt/exp_soft/neugrid/freesurfer-5.3.0/fakerpmroot/usr/src/kernels/2.6.18-308.8.1.el5-xen-x86_64/include/config/parport:/opt/exp_soft/neugrid/freesurfer-5.3.0/fakerpmroot/usr/src/kernels/2.6.18-308.16.1.el5-xen-x86_64/include/config/parport:/opt/exp_soft/neugrid/freesurfer-5.3.0/fakerpmroot/usr/src/kernels/2.6.18-308.16.1.el5-debug-x86_64/include/config/parport:/opt/exp_soft/neugrid/freesurfer-5.3.0/fakerpmroot/usr/src/kernels/2.6.18-348.2.1.el5-x86_64/include/config/parport:/opt/exp_soft/neugrid/freesurfer-5.3.0/fakerpmroot/usr/src/kernels/2.6.18-308.11.1.el5-x86_64/include/config/parport:/opt/exp_soft/neugrid/freesurfer-5.3.0/fakerpmroot/usr/src/kernels/2.6.18-348.3.1.el5-x86_64/include/config/parport:/opt/exp_soft/neugrid/freesurfer-5.3.0/fakerpmroot/usr/src/kernels/2.6.18-348.4.1.el5-x86_64/include/config/parport:/opt/exp_soft/neugrid/freesurfer-5.3.0/fakerpmroot/usr/src/kernels/2.6.18-348.6.1.el5-x86_64/include/config/parport:/opt/exp_soft/neugrid/freesurfer-5.3.0/fakerpmroot/usr/src/kernels/2.6.18-348.1.1.el5-debug-x86_64/include/config/parport:/opt/exp_soft/neugrid/freesurfer-5.3.0/fakerpmroot/usr/src/kernels/2.6.18-348.1.1.el5-x86_64/include/config/parport:/opt/exp_soft/neugrid/freesurfer-5.3.0/fakerpmroot/usr/src/kernels/2.6.18-348.3.1.el5-debug-x86_64/include/config/parport:/opt/exp_soft/neugrid/freesurfer-5.3.0/fakerpmroot/usr/src/kernels/2.6.18-348.3.1.el5-xen-x86_64/include/config/parport:/opt/exp_soft/neugrid/freesurfer-5.3.0/fakerpmroot/usr/src/kernels/2.6.18-308.24.1.el5-debug-x86_64/include/config/parport:/opt/exp_soft/neugrid/freesurfer-5.3.0/fakerpmroot/usr/src/kernels/2.6.18-348.1.1.el5-xen-x86_64/include/config/parport:/opt/exp_soft/neugrid/freesurfer-5.3.0/fakerpmroot/usr/src/kernels/2.6.18-308.8.2.el5-x86_64/include/config/parport:/opt/exp_soft/neugrid/freesurfer-5.3.0/fakerpmroot/usr/src/kernels/2.6.18-308.8.2.el5-debug-x86_64/include/config/parport:/opt/exp_soft/neugrid/freesurfer-5.3.0/fakerpmroot/usr/src/kernels/2.6.18-308.20.1.el5-xen-x86_64/include/config/parport:/opt/exp_soft/neugrid/freesurfer-5.3.0/fakerpmroot/usr/src/kernels/2.6.18-348.4.1.el5-debug-x86_64/include/config/parport:/opt/exp_soft/neugrid/freesurfer-5.3.0/fakerpmroot/usr/src/kernels/2.6.18-348.4.1.el5-xen-x86_64/include/config/parport:/opt/exp_soft/neugrid/freesurfer-5.3.0/fakerpmroot/usr/lib64/qt4/lib64:/opt/exp_soft/neugrid/freesurfer-5.3.0/fakerpmroot/usr/lib/qt4/lib:/opt/exp_soft/neugrid/freesurfer-5.3.0/fakerpmroot/usr/lib64/qt4/lib64:/opt/exp_soft/neugrid/freesurfer-5.3.0/fakerpmroot/usr/lib/qt4/lib:/opt/exp_soft/neugrid/freesurfer-5.3.0/fakerpmroot/usr/lib64/qt4/lib64:/opt/exp_soft/neugrid/freesurfer-5.3.0/fakerpmroot/usr/lib/qt4/lib:/opt/exp_soft/neugrid/freesurfer-5.3.0/fakerpmroot/usr/lib64/qt4/lib64:/opt/exp_soft/neugrid/freesurfer-5.3.0/fakerpmroot/usr/lib/qt4/lib:/opt/exp_soft/neugrid/freesurfer-5.3.0/fakerpmroot/usr/lib64/qt4/lib64:/opt/exp_soft/neugrid/freesurfer-5.3.0/fakerpmroot/usr/lib/qt4/lib:/opt/exp_soft/neugrid/freesurfer-5.3.0/fakerpmroot/usr/lib64/qt4/lib64:/opt/exp_soft/neugrid/freesurfer-5.3.0/fakerpmroot/usr/lib/qt4/lib:/opt/exp_soft/neugrid/freesurfer-5.3.0/fakerpmroot/usr/lib64/qt4/lib64:/opt/exp_soft/neugrid/freesurfer-5.3.0/fakerpmroot/usr/lib/qt4/lib:/opt/exp_soft/neugrid/freesurfer-5.3.0/fakerpmroot/usr/lib64/qt4/lib64:/opt/exp_soft/neugrid/freesurfer-5.3.0/fakerpmroot/usr/lib/qt4/lib:/opt/exp_soft/neugrid/freesurfer-5.3.0/fakerpmroot/usr/lib64/qt4/lib64:/opt/exp_soft/neugrid/freesurfer-5.3.0/fakerpmroot/usr/lib/qt4/lib:/opt/exp_soft/neugrid/freesurfer-5.3.0/fakerpmroot/usr/lib64/qt4/lib64:/opt/exp_soft/neugrid/freesurfer-5.3.0/fakerpmroot/usr/lib/qt4/lib:/opt/exp_soft/neugrid/freesurfer-5.3.0/fakerpmroot/usr/lib64:/opt/exp_soft/neugrid/freesurfer-5.3.0/fakerpmroot/usr/lib:/opt/exp_soft/neugrid/freesurfer-5.3.0/lib/vtk/lib/vtk-5.2/:/opt/exp_soft/neugrid/freesurfer-5.3.0/lib/tcltktixblt/lib/:/opt/exp_soft/neugrid/freesurfer-5.3.0/lib/KWWidgets/lib/KWWidgets/:/opt/exp_soft/neugrid/freesurfer-5.3.0/lib:
++++ read line
++++ export PATH LD_LIBRARY_PATH
++++ export OCTAVE_HOME=/opt/exp_soft/neugrid/octave-3.0.5-1.el5/usr
++++ OCTAVE_HOME=/opt/exp_soft/neugrid/octave-3.0.5-1.el5/usr
+++ MCRROOT=/opt/exp_soft/neugrid/spm-8_r5236/MATLAB_Compiler_Runtime/v713
+++ LD_LIBRARY_PATH=/opt/exp_soft/neugrid/spm-8_r5236/MATLAB_Compiler_Runtime/v713/runtime/glnxa64
+++ LD_LIBRARY_PATH=/opt/exp_soft/neugrid/spm-8_r5236/MATLAB_Compiler_Runtime/v713/runtime/glnxa64:/opt/exp_soft/neugrid/spm-8_r5236/MATLAB_Compiler_Runtime/v713/bin/glnxa64
+++ LD_LIBRARY_PATH=/opt/exp_soft/neugrid/spm-8_r5236/MATLAB_Compiler_Runtime/v713/runtime/glnxa64:/opt/exp_soft/neugrid/spm-8_r5236/MATLAB_Compiler_Runtime/v713/bin/glnxa64:/opt/exp_soft/neugrid/spm-8_r5236/MATLAB_Compiler_Runtime/v713/sys/os/glnxa64
+++ MCRJRE=/opt/exp_soft/neugrid/spm-8_r5236/MATLAB_Compiler_Runtime/v713/sys/java/jre/glnxa64/jre/lib/amd64
+++ LD_LIBRARY_PATH=/opt/exp_soft/neugrid/spm-8_r5236/MATLAB_Compiler_Runtime/v713/runtime/glnxa64:/opt/exp_soft/neugrid/spm-8_r5236/MATLAB_Compiler_Runtime/v713/bin/glnxa64:/opt/exp_soft/neugrid/spm-8_r5236/MATLAB_Compiler_Runtime/v713/sys/os/glnxa64:/opt/exp_soft/neugrid/spm-8_r5236/MATLAB_Compiler_Runtime/v713/sys/java/jre/glnxa64/jre/lib/amd64/native_threads
+++ LD_LIBRARY_PATH=/opt/exp_soft/neugrid/spm-8_r5236/MATLAB_Compiler_Runtime/v713/runtime/glnxa64:/opt/exp_soft/neugrid/spm-8_r5236/MATLAB_Compiler_Runtime/v713/bin/glnxa64:/opt/exp_soft/neugrid/spm-8_r5236/MATLAB_Compiler_Runtime/v713/sys/os/glnxa64:/opt/exp_soft/neugrid/spm-8_r5236/MATLAB_Compiler_Runtime/v713/sys/java/jre/glnxa64/jre/lib/amd64/native_threads:/opt/exp_soft/neugrid/spm-8_r5236/MATLAB_Compiler_Runtime/v713/sys/java/jre/glnxa64/jre/lib/amd64/server
+++ LD_LIBRARY_PATH=/opt/exp_soft/neugrid/spm-8_r5236/MATLAB_Compiler_Runtime/v713/runtime/glnxa64:/opt/exp_soft/neugrid/spm-8_r5236/MATLAB_Compiler_Runtime/v713/bin/glnxa64:/opt/exp_soft/neugrid/spm-8_r5236/MATLAB_Compiler_Runtime/v713/sys/os/glnxa64:/opt/exp_soft/neugrid/spm-8_r5236/MATLAB_Compiler_Runtime/v713/sys/java/jre/glnxa64/jre/lib/amd64/native_threads:/opt/exp_soft/neugrid/spm-8_r5236/MATLAB_Compiler_Runtime/v713/sys/java/jre/glnxa64/jre/lib/amd64/server:/opt/exp_soft/neugrid/spm-8_r5236/MATLAB_Compiler_Runtime/v713/sys/java/jre/glnxa64/jre/lib/amd64/client
+++ LD_LIBRARY_PATH=/opt/exp_soft/neugrid/spm-8_r5236/MATLAB_Compiler_Runtime/v713/runtime/glnxa64:/opt/exp_soft/neugrid/spm-8_r5236/MATLAB_Compiler_Runtime/v713/bin/glnxa64:/opt/exp_soft/neugrid/spm-8_r5236/MATLAB_Compiler_Runtime/v713/sys/os/glnxa64:/opt/exp_soft/neugrid/spm-8_r5236/MATLAB_Compiler_Runtime/v713/sys/java/jre/glnxa64/jre/lib/amd64/native_threads:/opt/exp_soft/neugrid/spm-8_r5236/MATLAB_Compiler_Runtime/v713/sys/java/jre/glnxa64/jre/lib/amd64/server:/opt/exp_soft/neugrid/spm-8_r5236/MATLAB_Compiler_Runtime/v713/sys/java/jre/glnxa64/jre/lib/amd64/client:/opt/exp_soft/neugrid/spm-8_r5236/MATLAB_Compiler_Runtime/v713/sys/java/jre/glnxa64/jre/lib/amd64
+++ LD_LIBRARY_PATH=/opt/exp_soft/neugrid/spm-8_r5236/MATLAB_Compiler_Runtime/v713/runtime/glnxa64:/opt/exp_soft/neugrid/spm-8_r5236/MATLAB_Compiler_Runtime/v713/bin/glnxa64:/opt/exp_soft/neugrid/spm-8_r5236/MATLAB_Compiler_Runtime/v713/sys/os/glnxa64:/opt/exp_soft/neugrid/spm-8_r5236/MATLAB_Compiler_Runtime/v713/sys/java/jre/glnxa64/jre/lib/amd64/native_threads:/opt/exp_soft/neugrid/spm-8_r5236/MATLAB_Compiler_Runtime/v713/sys/java/jre/glnxa64/jre/lib/amd64/server:/opt/exp_soft/neugrid/spm-8_r5236/MATLAB_Compiler_Runtime/v713/sys/java/jre/glnxa64/jre/lib/amd64/client:/opt/exp_soft/neugrid/spm-8_r5236/MATLAB_Compiler_Runtime/v713/sys/java/jre/glnxa64/jre/lib/amd64:/home/neugrid029/home_cream_690209757/CREAM690209757
+++ XAPPLRESDIR=/opt/exp_soft/neugrid/spm-8_r5236/MATLAB_Compiler_Runtime/v713/X11/app-defaults
+++ LD_LIBRARY_PATH=/opt/exp_soft/neugrid/spm-8_r5236/MATLAB_Compiler_Runtime/v713/runtime/glnxa64:/opt/exp_soft/neugrid/spm-8_r5236/MATLAB_Compiler_Runtime/v713/bin/glnxa64:/opt/exp_soft/neugrid/spm-8_r5236/MATLAB_Compiler_Runtime/v713/sys/os/glnxa64:/opt/exp_soft/neugrid/spm-8_r5236/MATLAB_Compiler_Runtime/v713/sys/java/jre/glnxa64/jre/lib/amd64/native_threads:/opt/exp_soft/neugrid/spm-8_r5236/MATLAB_Compiler_Runtime/v713/sys/java/jre/glnxa64/jre/lib/amd64/server:/opt/exp_soft/neugrid/spm-8_r5236/MATLAB_Compiler_Runtime/v713/sys/java/jre/glnxa64/jre/lib/amd64/client:/opt/exp_soft/neugrid/spm-8_r5236/MATLAB_Compiler_Runtime/v713/sys/java/jre/glnxa64/jre/lib/amd64:/home/neugrid029/home_cream_690209757/CREAM690209757:/usr/lib64
+++ export LD_LIBRARY_PATH
+++ export XAPPLRESDIR
++ source /opt/exp_soft/neugrid/afni-2011/init.sh
+++ export AFNIDIR=/opt/exp_soft/neugrid/afni-2011
+++ AFNIDIR=/opt/exp_soft/neugrid/afni-2011
+++ PATH=/opt/exp_soft/neugrid/afni-2011:/opt/exp_soft/neugrid/afni-2011/fakerpmroot/bin:/opt/exp_soft/neugrid/afni-2011/fakerpmroot/usr/bin:/opt/exp_soft/neugrid/octave-3.0.5-1.el5/bin:/opt/exp_soft/neugrid/octave-3.0.5-1.el5/usr/bin:/opt/exp_soft/neugrid/freesurfer-5.3.0/fakerpmroot/bin:/opt/exp_soft/neugrid/freesurfer-5.3.0/fakerpmroot/usr/bin:/opt/exp_soft/neugrid/freesurfer-5.3.0/bin:/opt/exp_soft/neugrid/freesurfer-5.3.0/fsfast/bin:/opt/exp_soft/neugrid/freesurfer-5.3.0/tktools:/opt/exp_soft/neugrid/fsl-5.0.7/bin:/opt/exp_soft/neugrid/freesurfer-5.3.0/mni/bin:/usr/kerberos/bin:/bin:/usr/bin:/opt/puppetlabs/bin:/home/neugrid029/bin:/opt/exp_soft/neugrid/fsl-5.0.7/bin:/usr/lib64:/home/neugrid029/home_cream_690209757/CREAM690209757
+++ LD_LIBRARY_PATH=/opt/exp_soft/neugrid/afni-2011/fakerpmroot/lib:/opt/exp_soft/neugrid/afni-2011/fakerpmroot/usr/lib64:/opt/exp_soft/neugrid/afni-2011/fakerpmroot/usr/lib:/opt/exp_soft/neugrid/spm-8_r5236/MATLAB_Compiler_Runtime/v713/runtime/glnxa64:/opt/exp_soft/neugrid/spm-8_r5236/MATLAB_Compiler_Runtime/v713/bin/glnxa64:/opt/exp_soft/neugrid/spm-8_r5236/MATLAB_Compiler_Runtime/v713/sys/os/glnxa64:/opt/exp_soft/neugrid/spm-8_r5236/MATLAB_Compiler_Runtime/v713/sys/java/jre/glnxa64/jre/lib/amd64/native_threads:/opt/exp_soft/neugrid/spm-8_r5236/MATLAB_Compiler_Runtime/v713/sys/java/jre/glnxa64/jre/lib/amd64/server:/opt/exp_soft/neugrid/spm-8_r5236/MATLAB_Compiler_Runtime/v713/sys/java/jre/glnxa64/jre/lib/amd64/client:/opt/exp_soft/neugrid/spm-8_r5236/MATLAB_Compiler_Runtime/v713/sys/java/jre/glnxa64/jre/lib/amd64:/home/neugrid029/home_cream_690209757/CREAM690209757:/usr/lib64
+++ LD_LIBRARY_PATH=/opt/exp_soft/neugrid/afni-2011/fakerpmroot/usr/lib64/R/lib:/opt/exp_soft/neugrid/afni-2011/fakerpmroot/lib:/opt/exp_soft/neugrid/afni-2011/fakerpmroot/usr/lib64:/opt/exp_soft/neugrid/afni-2011/fakerpmroot/usr/lib:/opt/exp_soft/neugrid/spm-8_r5236/MATLAB_Compiler_Runtime/v713/runtime/glnxa64:/opt/exp_soft/neugrid/spm-8_r5236/MATLAB_Compiler_Runtime/v713/bin/glnxa64:/opt/exp_soft/neugrid/spm-8_r5236/MATLAB_Compiler_Runtime/v713/sys/os/glnxa64:/opt/exp_soft/neugrid/spm-8_r5236/MATLAB_Compiler_Runtime/v713/sys/java/jre/glnxa64/jre/lib/amd64/native_threads:/opt/exp_soft/neugrid/spm-8_r5236/MATLAB_Compiler_Runtime/v713/sys/java/jre/glnxa64/jre/lib/amd64/server:/opt/exp_soft/neugrid/spm-8_r5236/MATLAB_Compiler_Runtime/v713/sys/java/jre/glnxa64/jre/lib/amd64/client:/opt/exp_soft/neugrid/spm-8_r5236/MATLAB_Compiler_Runtime/v713/sys/java/jre/glnxa64/jre/lib/amd64:/home/neugrid029/home_cream_690209757/CREAM690209757:/usr/lib64
+++ LD_LIBRARY_PATH=/opt/exp_soft/neugrid/afni-2011/fakerpmroot/usr/lib64:/opt/exp_soft/neugrid/afni-2011/fakerpmroot/usr/lib64/R/lib:/opt/exp_soft/neugrid/afni-2011/fakerpmroot/lib:/opt/exp_soft/neugrid/afni-2011/fakerpmroot/usr/lib64:/opt/exp_soft/neugrid/afni-2011/fakerpmroot/usr/lib:/opt/exp_soft/neugrid/spm-8_r5236/MATLAB_Compiler_Runtime/v713/runtime/glnxa64:/opt/exp_soft/neugrid/spm-8_r5236/MATLAB_Compiler_Runtime/v713/bin/glnxa64:/opt/exp_soft/neugrid/spm-8_r5236/MATLAB_Compiler_Runtime/v713/sys/os/glnxa64:/opt/exp_soft/neugrid/spm-8_r5236/MATLAB_Compiler_Runtime/v713/sys/java/jre/glnxa64/jre/lib/amd64/native_threads:/opt/exp_soft/neugrid/spm-8_r5236/MATLAB_Compiler_Runtime/v713/sys/java/jre/glnxa64/jre/lib/amd64/server:/opt/exp_soft/neugrid/spm-8_r5236/MATLAB_Compiler_Runtime/v713/sys/java/jre/glnxa64/jre/lib/amd64/client:/opt/exp_soft/neugrid/spm-8_r5236/MATLAB_Compiler_Runtime/v713/sys/java/jre/glnxa64/jre/lib/amd64:/home/neugrid029/home_cream_690209757/CREAM690209757:/usr/lib64
+++ LD_LIBRARY_PATH=/opt/exp_soft/neugrid/afni-2011/fakerpmroot/usr/lib64:/opt/exp_soft/neugrid/afni-2011/fakerpmroot/usr/lib64:/opt/exp_soft/neugrid/afni-2011/fakerpmroot/usr/lib64/R/lib:/opt/exp_soft/neugrid/afni-2011/fakerpmroot/lib:/opt/exp_soft/neugrid/afni-2011/fakerpmroot/usr/lib64:/opt/exp_soft/neugrid/afni-2011/fakerpmroot/usr/lib:/opt/exp_soft/neugrid/spm-8_r5236/MATLAB_Compiler_Runtime/v713/runtime/glnxa64:/opt/exp_soft/neugrid/spm-8_r5236/MATLAB_Compiler_Runtime/v713/bin/glnxa64:/opt/exp_soft/neugrid/spm-8_r5236/MATLAB_Compiler_Runtime/v713/sys/os/glnxa64:/opt/exp_soft/neugrid/spm-8_r5236/MATLAB_Compiler_Runtime/v713/sys/java/jre/glnxa64/jre/lib/amd64/native_threads:/opt/exp_soft/neugrid/spm-8_r5236/MATLAB_Compiler_Runtime/v713/sys/java/jre/glnxa64/jre/lib/amd64/server:/opt/exp_soft/neugrid/spm-8_r5236/MATLAB_Compiler_Runtime/v713/sys/java/jre/glnxa64/jre/lib/amd64/client:/opt/exp_soft/neugrid/spm-8_r5236/MATLAB_Compiler_Runtime/v713/sys/java/jre/glnxa64/jre/lib/amd64:/home/neugrid029/home_cream_690209757/CREAM690209757:/usr/lib64
+++ LD_LIBRARY_PATH=/opt/exp_soft/neugrid/afni-2011/fakerpmroot/usr/lib64:/opt/exp_soft/neugrid/afni-2011/fakerpmroot/usr/lib64:/opt/exp_soft/neugrid/afni-2011/fakerpmroot/usr/lib64:/opt/exp_soft/neugrid/afni-2011/fakerpmroot/usr/lib64/R/lib:/opt/exp_soft/neugrid/afni-2011/fakerpmroot/lib:/opt/exp_soft/neugrid/afni-2011/fakerpmroot/usr/lib64:/opt/exp_soft/neugrid/afni-2011/fakerpmroot/usr/lib:/opt/exp_soft/neugrid/spm-8_r5236/MATLAB_Compiler_Runtime/v713/runtime/glnxa64:/opt/exp_soft/neugrid/spm-8_r5236/MATLAB_Compiler_Runtime/v713/bin/glnxa64:/opt/exp_soft/neugrid/spm-8_r5236/MATLAB_Compiler_Runtime/v713/sys/os/glnxa64:/opt/exp_soft/neugrid/spm-8_r5236/MATLAB_Compiler_Runtime/v713/sys/java/jre/glnxa64/jre/lib/amd64/native_threads:/opt/exp_soft/neugrid/spm-8_r5236/MATLAB_Compiler_Runtime/v713/sys/java/jre/glnxa64/jre/lib/amd64/server:/opt/exp_soft/neugrid/spm-8_r5236/MATLAB_Compiler_Runtime/v713/sys/java/jre/glnxa64/jre/lib/amd64/client:/opt/exp_soft/neugrid/spm-8_r5236/MATLAB_Compiler_Runtime/v713/sys/java/jre/glnxa64/jre/lib/amd64:/home/neugrid029/home_cream_690209757/CREAM690209757:/usr/lib64
+++ LD_LIBRARY_PATH=/opt/exp_soft/neugrid/afni-2011/fakerpmroot/usr/lib64:/opt/exp_soft/neugrid/afni-2011/fakerpmroot/usr/lib64:/opt/exp_soft/neugrid/afni-2011/fakerpmroot/usr/lib64:/opt/exp_soft/neugrid/afni-2011/fakerpmroot/usr/lib64:/opt/exp_soft/neugrid/afni-2011/fakerpmroot/usr/lib64/R/lib:/opt/exp_soft/neugrid/afni-2011/fakerpmroot/lib:/opt/exp_soft/neugrid/afni-2011/fakerpmroot/usr/lib64:/opt/exp_soft/neugrid/afni-2011/fakerpmroot/usr/lib:/opt/exp_soft/neugrid/spm-8_r5236/MATLAB_Compiler_Runtime/v713/runtime/glnxa64:/opt/exp_soft/neugrid/spm-8_r5236/MATLAB_Compiler_Runtime/v713/bin/glnxa64:/opt/exp_soft/neugrid/spm-8_r5236/MATLAB_Compiler_Runtime/v713/sys/os/glnxa64:/opt/exp_soft/neugrid/spm-8_r5236/MATLAB_Compiler_Runtime/v713/sys/java/jre/glnxa64/jre/lib/amd64/native_threads:/opt/exp_soft/neugrid/spm-8_r5236/MATLAB_Compiler_Runtime/v713/sys/java/jre/glnxa64/jre/lib/amd64/server:/opt/exp_soft/neugrid/spm-8_r5236/MATLAB_Compiler_Runtime/v713/sys/java/jre/glnxa64/jre/lib/amd64/client:/opt/exp_soft/neugrid/spm-8_r5236/MATLAB_Compiler_Runtime/v713/sys/java/jre/glnxa64/jre/lib/amd64:/home/neugrid029/home_cream_690209757/CREAM690209757:/usr/lib64
+++ LD_LIBRARY_PATH=/opt/exp_soft/neugrid/afni-2011/fakerpmroot/usr/lib64:/opt/exp_soft/neugrid/afni-2011/fakerpmroot/usr/lib64:/opt/exp_soft/neugrid/afni-2011/fakerpmroot/usr/lib64:/opt/exp_soft/neugrid/afni-2011/fakerpmroot/usr/lib64:/opt/exp_soft/neugrid/afni-2011/fakerpmroot/usr/lib64:/opt/exp_soft/neugrid/afni-2011/fakerpmroot/usr/lib64/R/lib:/opt/exp_soft/neugrid/afni-2011/fakerpmroot/lib:/opt/exp_soft/neugrid/afni-2011/fakerpmroot/usr/lib64:/opt/exp_soft/neugrid/afni-2011/fakerpmroot/usr/lib:/opt/exp_soft/neugrid/spm-8_r5236/MATLAB_Compiler_Runtime/v713/runtime/glnxa64:/opt/exp_soft/neugrid/spm-8_r5236/MATLAB_Compiler_Runtime/v713/bin/glnxa64:/opt/exp_soft/neugrid/spm-8_r5236/MATLAB_Compiler_Runtime/v713/sys/os/glnxa64:/opt/exp_soft/neugrid/spm-8_r5236/MATLAB_Compiler_Runtime/v713/sys/java/jre/glnxa64/jre/lib/amd64/native_threads:/opt/exp_soft/neugrid/spm-8_r5236/MATLAB_Compiler_Runtime/v713/sys/java/jre/glnxa64/jre/lib/amd64/server:/opt/exp_soft/neugrid/spm-8_r5236/MATLAB_Compiler_Runtime/v713/sys/java/jre/glnxa64/jre/lib/amd64/client:/opt/exp_soft/neugrid/spm-8_r5236/MATLAB_Compiler_Runtime/v713/sys/java/jre/glnxa64/jre/lib/amd64:/home/neugrid029/home_cream_690209757/CREAM690209757:/usr/lib64
+++ LD_LIBRARY_PATH=/opt/exp_soft/neugrid/afni-2011/fakerpmroot/usr/lib64:/opt/exp_soft/neugrid/afni-2011/fakerpmroot/usr/lib64:/opt/exp_soft/neugrid/afni-2011/fakerpmroot/usr/lib64:/opt/exp_soft/neugrid/afni-2011/fakerpmroot/usr/lib64:/opt/exp_soft/neugrid/afni-2011/fakerpmroot/usr/lib64:/opt/exp_soft/neugrid/afni-2011/fakerpmroot/usr/lib64:/opt/exp_soft/neugrid/afni-2011/fakerpmroot/usr/lib64/R/lib:/opt/exp_soft/neugrid/afni-2011/fakerpmroot/lib:/opt/exp_soft/neugrid/afni-2011/fakerpmroot/usr/lib64:/opt/exp_soft/neugrid/afni-2011/fakerpmroot/usr/lib:/opt/exp_soft/neugrid/spm-8_r5236/MATLAB_Compiler_Runtime/v713/runtime/glnxa64:/opt/exp_soft/neugrid/spm-8_r5236/MATLAB_Compiler_Runtime/v713/bin/glnxa64:/opt/exp_soft/neugrid/spm-8_r5236/MATLAB_Compiler_Runtime/v713/sys/os/glnxa64:/opt/exp_soft/neugrid/spm-8_r5236/MATLAB_Compiler_Runtime/v713/sys/java/jre/glnxa64/jre/lib/amd64/native_threads:/opt/exp_soft/neugrid/spm-8_r5236/MATLAB_Compiler_Runtime/v713/sys/java/jre/glnxa64/jre/lib/amd64/server:/opt/exp_soft/neugrid/spm-8_r5236/MATLAB_Compiler_Runtime/v713/sys/java/jre/glnxa64/jre/lib/amd64/client:/opt/exp_soft/neugrid/spm-8_r5236/MATLAB_Compiler_Runtime/v713/sys/java/jre/glnxa64/jre/lib/amd64:/home/neugrid029/home_cream_690209757/CREAM690209757:/usr/lib64
+++ LD_LIBRARY_PATH=/opt/exp_soft/neugrid/afni-2011/fakerpmroot/usr/lib64/R/lib:/opt/exp_soft/neugrid/afni-2011/fakerpmroot/usr/lib64:/opt/exp_soft/neugrid/afni-2011/fakerpmroot/usr/lib64:/opt/exp_soft/neugrid/afni-2011/fakerpmroot/usr/lib64:/opt/exp_soft/neugrid/afni-2011/fakerpmroot/usr/lib64:/opt/exp_soft/neugrid/afni-2011/fakerpmroot/usr/lib64:/opt/exp_soft/neugrid/afni-2011/fakerpmroot/usr/lib64:/opt/exp_soft/neugrid/afni-2011/fakerpmroot/usr/lib64/R/lib:/opt/exp_soft/neugrid/afni-2011/fakerpmroot/lib:/opt/exp_soft/neugrid/afni-2011/fakerpmroot/usr/lib64:/opt/exp_soft/neugrid/afni-2011/fakerpmroot/usr/lib:/opt/exp_soft/neugrid/spm-8_r5236/MATLAB_Compiler_Runtime/v713/runtime/glnxa64:/opt/exp_soft/neugrid/spm-8_r5236/MATLAB_Compiler_Runtime/v713/bin/glnxa64:/opt/exp_soft/neugrid/spm-8_r5236/MATLAB_Compiler_Runtime/v713/sys/os/glnxa64:/opt/exp_soft/neugrid/spm-8_r5236/MATLAB_Compiler_Runtime/v713/sys/java/jre/glnxa64/jre/lib/amd64/native_threads:/opt/exp_soft/neugrid/spm-8_r5236/MATLAB_Compiler_Runtime/v713/sys/java/jre/glnxa64/jre/lib/amd64/server:/opt/exp_soft/neugrid/spm-8_r5236/MATLAB_Compiler_Runtime/v713/sys/java/jre/glnxa64/jre/lib/amd64/client:/opt/exp_soft/neugrid/spm-8_r5236/MATLAB_Compiler_Runtime/v713/sys/java/jre/glnxa64/jre/lib/amd64:/home/neugrid029/home_cream_690209757/CREAM690209757:/usr/lib64
+++ export PATH LD_LIBRARY_PATH
++ echo 'Installing dcmtk-3.6.0-linux-i686-static...'
++ export DCMTK_DIR=/opt/exp_soft/neugrid/dcmtk-3.6.0/dcmtk-3.6.0-linux-i686-static
++ DCMTK_DIR=/opt/exp_soft/neugrid/dcmtk-3.6.0/dcmtk-3.6.0-linux-i686-static
++ '[' '!' -d /opt/exp_soft/neugrid/dcmtk-3.6.0/dcmtk-3.6.0-linux-i686-static ']'
++ echo 'Installing from current location /opt/exp_soft/neugrid'
++ export PATH=/opt/exp_soft/neugrid/dcmtk-3.6.0/dcmtk-3.6.0-linux-i686-static/bin:/opt/exp_soft/neugrid/afni-2011:/opt/exp_soft/neugrid/afni-2011/fakerpmroot/bin:/opt/exp_soft/neugrid/afni-2011/fakerpmroot/usr/bin:/opt/exp_soft/neugrid/octave-3.0.5-1.el5/bin:/opt/exp_soft/neugrid/octave-3.0.5-1.el5/usr/bin:/opt/exp_soft/neugrid/freesurfer-5.3.0/fakerpmroot/bin:/opt/exp_soft/neugrid/freesurfer-5.3.0/fakerpmroot/usr/bin:/opt/exp_soft/neugrid/freesurfer-5.3.0/bin:/opt/exp_soft/neugrid/freesurfer-5.3.0/fsfast/bin:/opt/exp_soft/neugrid/freesurfer-5.3.0/tktools:/opt/exp_soft/neugrid/fsl-5.0.7/bin:/opt/exp_soft/neugrid/freesurfer-5.3.0/mni/bin:/usr/kerberos/bin:/bin:/usr/bin:/opt/puppetlabs/bin:/home/neugrid029/bin:/opt/exp_soft/neugrid/fsl-5.0.7/bin:/usr/lib64:/home/neugrid029/home_cream_690209757/CREAM690209757
++ PATH=/opt/exp_soft/neugrid/dcmtk-3.6.0/dcmtk-3.6.0-linux-i686-static/bin:/opt/exp_soft/neugrid/afni-2011:/opt/exp_soft/neugrid/afni-2011/fakerpmroot/bin:/opt/exp_soft/neugrid/afni-2011/fakerpmroot/usr/bin:/opt/exp_soft/neugrid/octave-3.0.5-1.el5/bin:/opt/exp_soft/neugrid/octave-3.0.5-1.el5/usr/bin:/opt/exp_soft/neugrid/freesurfer-5.3.0/fakerpmroot/bin:/opt/exp_soft/neugrid/freesurfer-5.3.0/fakerpmroot/usr/bin:/opt/exp_soft/neugrid/freesurfer-5.3.0/bin:/opt/exp_soft/neugrid/freesurfer-5.3.0/fsfast/bin:/opt/exp_soft/neugrid/freesurfer-5.3.0/tktools:/opt/exp_soft/neugrid/fsl-5.0.7/bin:/opt/exp_soft/neugrid/freesurfer-5.3.0/mni/bin:/usr/kerberos/bin:/bin:/usr/bin:/opt/puppetlabs/bin:/home/neugrid029/bin:/opt/exp_soft/neugrid/fsl-5.0.7/bin:/usr/lib64:/home/neugrid029/home_cream_690209757/CREAM690209757
++ export DCMDICTPATH=/opt/exp_soft/neugrid/dcmtk-3.6.0/dcmtk-3.6.0-linux-i686-static/share/dcmtk/dicom.dic
++ DCMDICTPATH=/opt/exp_soft/neugrid/dcmtk-3.6.0/dcmtk-3.6.0-linux-i686-static/share/dcmtk/dicom.dic
++ SPMDIR=/opt/exp_soft/neugrid/spm-8_r5236
+ JOBNAME=016_S_4952
+ INPUTFILE=016_S_4952_FDG.nii.gz
+ SUBJ_SEX=F
+ AGE_PATIENT=70
+ VOXEL_EXTENT=10
+ THRESHOLD_CORRECTION=none
+ P_VALUE=0.001
+ SMOOTHING_KERNEL=8-8-8
+ REG_COST=mutualinfo
++ pwd
+ startdir=/home/neugrid029/home_cream_690209757/CREAM690209757
+ TMPDCM=tempdcm
+ lcg-cp lfn:/grid/vo.neugrid.eu/software/ExpressLane/common/SPMgrid/COMMON_FILES.zip ./COMMON_FILES.zip
+ unzip COMMON_FILES.zip -d /home/neugrid029/home_cream_690209757/CREAM690209757
+ chmod -R 775 /home/neugrid029/home_cream_690209757/CREAM690209757
+ extension=gz
+ echo gz
++ echo 016_S_4952_FDG
++ sed 's/\./_/g'
+ mainDirName=016_S_4952_FDG
+ mainDrt=016_S_4952_FDG
+ nmainDrt=0
+ '[' -d 016_S_4952_FDG ']'
+ Output=Output
+ '[' '!' -d Output ']'
+ mkdir Output
+ mkdir 016_S_4952_FDG
+ mkdir 016_S_4952_FDG/tmpDir
+ mkdir 016_S_4952_FDG/originalInput
+ mkdir 016_S_4952_FDG/inputDir
+ mkdir 016_S_4952_FDG/matFiles
+ mkdir 016_S_4952_FDG/inverseMatFiles
+ mkdir 016_S_4952_FDG/dicoms
+ mv 016_S_4952_FDG.nii.gz 016_S_4952_FDG/tmpDir
+ ./eXtract.sh 016_S_4952_FDG/tmpDir complex
+ set -e
+ inputDir=016_S_4952_FDG/tmpDir
+ extraction_method=complex
+ [[ complex != \s\i\m\p\l\e ]]
+ [[ complex != \c\o\m\p\l\e\x ]]
+ archtrue=1
+ '[' 1 -eq 1 ']'
+ archtrue=0
+ find 016_S_4952_FDG/tmpDir -type d
++ cat tree.txt
++ wc -l
+ n=1
+ '[' 1 -gt 0 ']'
+ read directory
+ extrDir=016_S_4952_FDG/tmpDir
++ find 016_S_4952_FDG/tmpDir -maxdepth 1 -type f
++ wc -l
+ c=1
+ '[' 1 -gt 0 ']'
+ find 016_S_4952_FDG/tmpDir -maxdepth 1 -type f
+ [[ complex == \s\i\m\p\l\e ]]
+ [[ complex == \c\o\m\p\l\e\x ]]
+ read archive
++ file -b 016_S_4952_FDG/tmpDir/016_S_4952_FDG.nii.gz
+ type='gzip compressed data, from FAT filesystem (MS-DOS, OS/2, NT)'
+ echo 'Analyzing file: 016_S_4952_FDG/tmpDir/016_S_4952_FDG.nii.gz'
+ echo 'File type is : gzip compressed data, from FAT filesystem (MS-DOS, OS/2, NT)'
++ dirname 016_S_4952_FDG/tmpDir/016_S_4952_FDG.nii.gz
+ dirPath=016_S_4952_FDG/tmpDir
++ basename 016_S_4952_FDG/tmpDir/016_S_4952_FDG.nii.gz
+ archiveBaseNameExt=016_S_4952_FDG.nii.gz
+ archiveBaseName=016_S_4952_FDG
+ case "${type}" in
+ mkdir 016_S_4952_FDG/tmpDir/016_S_4952_FDG
+ mv 016_S_4952_FDG/tmpDir/016_S_4952_FDG.nii.gz 016_S_4952_FDG/tmpDir/016_S_4952_FDG
+ gunzip -f 016_S_4952_FDG/tmpDir/016_S_4952_FDG/016_S_4952_FDG.nii.gz
+ archtrue=1
+ read archive
+ rm -f archives.txt
+ read directory
+ rm -f tree.txt
+ '[' 1 -eq 1 ']'
+ archtrue=0
+ find 016_S_4952_FDG/tmpDir -type d
++ cat tree.txt
++ wc -l
+ n=2
+ '[' 2 -gt 0 ']'
+ read directory
+ extrDir=016_S_4952_FDG/tmpDir
++ find 016_S_4952_FDG/tmpDir -maxdepth 1 -type f
++ wc -l
+ c=0
+ '[' 0 -gt 0 ']'
+ read directory
+ extrDir=016_S_4952_FDG/tmpDir/016_S_4952_FDG
++ find 016_S_4952_FDG/tmpDir/016_S_4952_FDG -maxdepth 1 -type f
++ wc -l
+ c=1
+ '[' 1 -gt 0 ']'
+ find 016_S_4952_FDG/tmpDir/016_S_4952_FDG -maxdepth 1 -type f
+ [[ complex == \s\i\m\p\l\e ]]
+ [[ complex == \c\o\m\p\l\e\x ]]
+ read archive
++ file -b 016_S_4952_FDG/tmpDir/016_S_4952_FDG/016_S_4952_FDG.nii
+ type=data
+ echo 'Analyzing file: 016_S_4952_FDG/tmpDir/016_S_4952_FDG/016_S_4952_FDG.nii'
+ echo 'File type is : data'
++ dirname 016_S_4952_FDG/tmpDir/016_S_4952_FDG/016_S_4952_FDG.nii
+ dirPath=016_S_4952_FDG/tmpDir/016_S_4952_FDG
++ basename 016_S_4952_FDG/tmpDir/016_S_4952_FDG/016_S_4952_FDG.nii
+ archiveBaseNameExt=016_S_4952_FDG.nii
+ archiveBaseName=016_S_4952_FDG
+ case "${type}" in
+ read archive
+ rm -f archives.txt
+ read directory
+ rm -f tree.txt
+ '[' 0 -eq 1 ']'
++ pwd
+ PWD=/home/neugrid029/home_cream_690209757/CREAM690209757
+ echo '########################'
+ echo '## Listing local tree ##'
+ echo '########################'
+ find /home/neugrid029/home_cream_690209757/CREAM690209757 -type d
+ echo '########################'
+ echo '## Listing files only ##'
+ echo '########################'
+ find /home/neugrid029/home_cream_690209757/CREAM690209757 -type f
+ echo ''
+ echo '###########################'
+ echo '##                       ##'
+ echo '# ______               _  #'
+ echo '# | ___ \             | | #'
+ echo '# | |_/ / _   _   ___ | | #'
+ echo '# | ___ \| | | | / _ \| | #'
+ echo '# | |_/ /| |_| ||  __/|_| #'
+ echo '# \____/  \__, | \___|(_) #'
+ echo '#          __/ |          #'
+ echo '#         |___/           #'
+ echo '#                         #'
+ echo '##         end eXtract.sh #'
+ echo '###########################'
+ echo ''
+ find 016_S_4952_FDG/tmpDir -type d
+ i=0
+ inputIsDicom=0
+ floatConversion=0
+ read dirName
++ basename 016_S_4952_FDG/tmpDir
+ baseDirName=tmpDir
+ exeConv=1
+ find 016_S_4952_FDG/tmpDir -maxdepth 1 -type f
+ sort
+ read line
+ read dirName
++ basename 016_S_4952_FDG/tmpDir/016_S_4952_FDG
+ baseDirName=016_S_4952_FDG
+ exeConv=1
+ find 016_S_4952_FDG/tmpDir/016_S_4952_FDG -maxdepth 1 -type f
+ sort
+ read line
+ '[' -f 016_S_4952_FDG/tmpDir/016_S_4952_FDG/016_S_4952_FDG.nii ']'
++ file -b 016_S_4952_FDG/tmpDir/016_S_4952_FDG/016_S_4952_FDG.nii
+ type=data
+ [[ data == DICOM* ]]
+ [[ data == NetCDF* ]]
+ [[ data != DICOM* ]]
+ [[ data != NetCDF* ]]
++ fslinfo 016_S_4952_FDG/tmpDir/016_S_4952_FDG/016_S_4952_FDG.nii
++ tail -1
+ type2='file_type      NIFTI-1+'
+ [[ file_type      NIFTI-1+ == *NIFTI* ]]
+ exeConv=1
++ basename 016_S_4952_FDG/tmpDir/016_S_4952_FDG/016_S_4952_FDG.nii .nii
+ baseLineName=016_S_4952_FDG
+ fslreorient2std 016_S_4952_FDG/tmpDir/016_S_4952_FDG/016_S_4952_FDG.nii 016_S_4952_FDG/originalInput/o_016_S_4952_FDG_0.nii
+ read line
+ read dirName
+ '[' 0 -eq 1 ']'
+ ./eXtract.sh 016_S_4952_FDG/originalInput simple
+ set -e
+ inputDir=016_S_4952_FDG/originalInput
+ extraction_method=simple
+ [[ simple != \s\i\m\p\l\e ]]
+ archtrue=1
+ '[' 1 -eq 1 ']'
+ archtrue=0
+ find 016_S_4952_FDG/originalInput -type d
++ cat tree.txt
++ wc -l
+ n=1
+ '[' 1 -gt 0 ']'
+ read directory
+ extrDir=016_S_4952_FDG/originalInput
++ find 016_S_4952_FDG/originalInput -maxdepth 1 -type f
++ wc -l
+ c=1
+ '[' 1 -gt 0 ']'
+ find 016_S_4952_FDG/originalInput -maxdepth 1 -type f
+ [[ simple == \s\i\m\p\l\e ]]
+ read archive
++ file -b 016_S_4952_FDG/originalInput/o_016_S_4952_FDG_0.nii
+ type=data
+ echo 'Analyzing file: 016_S_4952_FDG/originalInput/o_016_S_4952_FDG_0.nii'
+ echo 'File type is : data'
+ case "${type}" in
+ read archive
+ rm -f archives.txt
+ read directory
+ rm -f tree.txt
+ '[' 0 -eq 1 ']'
++ pwd
+ PWD=/home/neugrid029/home_cream_690209757/CREAM690209757
+ echo '########################'
+ echo '## Listing local tree ##'
+ echo '########################'
+ find /home/neugrid029/home_cream_690209757/CREAM690209757 -type d
+ echo '########################'
+ echo '## Listing files only ##'
+ echo '########################'
+ find /home/neugrid029/home_cream_690209757/CREAM690209757 -type f
+ echo ''
+ echo '###########################'
+ echo '##                       ##'
+ echo '# ______               _  #'
+ echo '# | ___ \             | | #'
+ echo '# | |_/ / _   _   ___ | | #'
+ echo '# | ___ \| | | | / _ \| | #'
+ echo '# | |_/ /| |_| ||  __/|_| #'
+ echo '# \____/  \__, | \___|(_) #'
+ echo '#          __/ |          #'
+ echo '#         |___/           #'
+ echo '#                         #'
+ echo '##         end eXtract.sh #'
+ echo '###########################'
+ echo ''
++ find 016_S_4952_FDG/originalInput -maxdepth 1 -type f -name '*.nii'
++ sort
++ wc -l
+ nImages=1
+ '[' 1 -lt 1 ']'
+ templatefile=FBF_TEMPLATE.nii
+ find 016_S_4952_FDG/originalInput -maxdepth 1 -type f -name '*.nii'
+ sort
+ read flirtThis
++ basename 016_S_4952_FDG/originalInput/o_016_S_4952_FDG_0.nii .nii
+ flirtBaseName=o_016_S_4952_FDG_0
+ ls COMMON_FILES
+ flirt -in 016_S_4952_FDG/originalInput/o_016_S_4952_FDG_0.nii -ref COMMON_FILES/FBF_TEMPLATE.nii -out 016_S_4952_FDG/inputDir/f_o_016_S_4952_FDG_0.nii -omat 016_S_4952_FDG/matFiles/o_016_S_4952_FDG_0.mat -cost mutualinfo
+ read flirtThis
+ ./eXtract.sh 016_S_4952_FDG/inputDir simple
+ set -e
+ inputDir=016_S_4952_FDG/inputDir
+ extraction_method=simple
+ [[ simple != \s\i\m\p\l\e ]]
+ archtrue=1
+ '[' 1 -eq 1 ']'
+ archtrue=0
+ find 016_S_4952_FDG/inputDir -type d
++ cat tree.txt
++ wc -l
+ n=1
+ '[' 1 -gt 0 ']'
+ read directory
+ extrDir=016_S_4952_FDG/inputDir
++ find 016_S_4952_FDG/inputDir -maxdepth 1 -type f
++ wc -l
+ c=1
+ '[' 1 -gt 0 ']'
+ find 016_S_4952_FDG/inputDir -maxdepth 1 -type f
+ [[ simple == \s\i\m\p\l\e ]]
+ read archive
++ file -b 016_S_4952_FDG/inputDir/f_o_016_S_4952_FDG_0.nii.gz
+ type='gzip compressed data, from Unix'
+ echo 'Analyzing file: 016_S_4952_FDG/inputDir/f_o_016_S_4952_FDG_0.nii.gz'
+ echo 'File type is : gzip compressed data, from Unix'
+ case "${type}" in
+ gunzip -f 016_S_4952_FDG/inputDir/f_o_016_S_4952_FDG_0.nii.gz
+ archtrue=1
+ read archive
+ rm -f archives.txt
+ read directory
+ rm -f tree.txt
+ '[' 1 -eq 1 ']'
+ archtrue=0
+ find 016_S_4952_FDG/inputDir -type d
++ cat tree.txt
++ wc -l
+ n=1
+ '[' 1 -gt 0 ']'
+ read directory
+ extrDir=016_S_4952_FDG/inputDir
++ find 016_S_4952_FDG/inputDir -maxdepth 1 -type f
++ wc -l
+ c=1
+ '[' 1 -gt 0 ']'
+ find 016_S_4952_FDG/inputDir -maxdepth 1 -type f
+ [[ simple == \s\i\m\p\l\e ]]
+ read archive
++ file -b 016_S_4952_FDG/inputDir/f_o_016_S_4952_FDG_0.nii
+ type=data
+ echo 'Analyzing file: 016_S_4952_FDG/inputDir/f_o_016_S_4952_FDG_0.nii'
+ echo 'File type is : data'
+ case "${type}" in
+ read archive
+ rm -f archives.txt
+ read directory
+ rm -f tree.txt
+ '[' 0 -eq 1 ']'
++ pwd
+ PWD=/home/neugrid029/home_cream_690209757/CREAM690209757
+ echo '########################'
+ echo '## Listing local tree ##'
+ echo '########################'
+ find /home/neugrid029/home_cream_690209757/CREAM690209757 -type d
+ echo '########################'
+ echo '## Listing files only ##'
+ echo '########################'
+ find /home/neugrid029/home_cream_690209757/CREAM690209757 -type f
+ echo ''
+ echo '###########################'
+ echo '##                       ##'
+ echo '# ______               _  #'
+ echo '# | ___ \             | | #'
+ echo '# | |_/ / _   _   ___ | | #'
+ echo '# | ___ \| | | | / _ \| | #'
+ echo '# | |_/ /| |_| ||  __/|_| #'
+ echo '# \____/  \__, | \___|(_) #'
+ echo '#          __/ |          #'
+ echo '#         |___/           #'
+ echo '#                         #'
+ echo '##         end eXtract.sh #'
+ echo '###########################'
+ echo ''
+ fslreorient2std 016_S_4952_FDG/inputDir/f_o_016_S_4952_FDG_0.nii
+ cp 016_S_4952_FDG/inputDir/f_o_016_S_4952_FDG_0.nii COMMON_FILES
+ cd COMMON_FILES
+ find ../016_S_4952_FDG/inputDir -maxdepth 1 -type f -name 'f_*.nii'
+ sort
+ head -1
+ echo 70
+ echo '##*****Debug Info*****##'
+ ls
+ ls ..
+ ls ../016_S_4952_FDG/inputDir
+ cat testcase.list
+ subjectlistfile=testcase.list
+ subjectagelistfile=testcaseage.list
+ cat normative.list
+ normativesubjectlistfile=normative.list
+ normativesubjectagelistfile=normativesubjectage.list
+ echo '#*********************#'
++ pwd
+ spmmatpath=/home/neugrid029/home_cream_690209757/CREAM690209757/COMMON_FILES
+ batchlauncher_reg=batchlauncher_reg.m
+ batchlauncher=batchlauncher.m
+ chmod +x SingleCaseScript_reg.sh
+ chmod +x SingleCaseScript.sh
+ chmod +x customizeParams.sh
+ chmod +x run_split2_display.sh
+ ./customizeParams.sh SingleCaseScript.sh 10 none 0.001 8-8-8
+ ./SingleCaseScript_reg.sh testcase.list testcaseage.list FBF_TEMPLATE.nii
+ ./SingleCaseScript.sh testcase.list testcaseage.list normative.list normativesubjectage.list FBF_TEMPLATE.nii /home/neugrid029/home_cream_690209757/CREAM690209757/COMMON_FILES
+ NumBer=18792
+ Xvfb :18792 -screen scrn 1024x768x16
+ export DISPLAY=localhost:18792
+ DISPLAY=localhost:18792
+ /opt/exp_soft/neugrid/spm-8_r5236/run_spm8.sh batch batchlauncher_reg.m -display localhost:18792
_XSERVTransSocketOpenCOTSServer: Unable to open socket for inet6
_XSERVTransOpen: transport open failed for inet6/srv11.fatebenefratelli.it:18792
_XSERVTransMakeAllCOTSServerListeners: failed to open listener for inet6
error opening security policy file /usr/lib64/xserver/SecurityPolicy
error opening security policy file /usr/lib64/xserver/SecurityPolicy
error opening security policy file /usr/lib64/xserver/SecurityPolicy
+ ps2pdf spm_2016Feb13.ps FirstPage.pdf
+ rm spm_2016Feb13.ps
+ /opt/exp_soft/neugrid/spm-8_r5236/run_spm8.sh batch batchlauncher.m -display localhost:18792
error opening security policy file /usr/lib64/xserver/SecurityPolicy
error opening security policy file /usr/lib64/xserver/SecurityPolicy
++ awk '{A[NR]=$0}/Height threshold T =/{print A[NR-0]}' spm_2016Feb13.ps
+ awk '-FHeight threshold T' '{print $2}'
+ awk '{print $2}'
+ echo '(Height threshold T = 3.171250  {p<0.001 \(unc.\)}) s'
+ ps2pdf spm_2016Feb13.ps SecondPage.pdf
+ rm spm_2016Feb13.ps
++ pwd
+ pwdPath=/home/neugrid029/home_cream_690209757/CREAM690209757/COMMON_FILES
+ chmod 777 ./tValues.sh
+ ./tValues.sh /home/neugrid029/home_cream_690209757/CREAM690209757/COMMON_FILES 10 none 0.001
+ /opt/exp_soft/neugrid/spm-8_r5236/run_spm8.sh run ./pz_query_spm.m
error opening security policy file /usr/lib64/xserver/SecurityPolicy
error opening security policy file /usr/lib64/xserver/SecurityPolicy
++ head -1 tValues.txt
+ tMax=
++ tail -1 tValues.txt
+ tMin=
+ [[ '' == '' ]]
+ tMax=3
+ [[ '' == '' ]]
+ tMin=3
++ printf %.0f 3
+ tMax=3
+ tMax=5
+ echo '3 5'
+ ./run_split2_display.sh /opt/exp_soft/neugrid/spm-8_r5236/MATLAB_Compiler_Runtime/v713
+ sleep 45
error opening security policy file /usr/lib64/xserver/SecurityPolicy
+ kill 28522
+ ps2pdf -sPAPERSIZE=a4 -dCompatibilityLevel=1.3 -dEmbedAllFonts=true -dSubsetFonts=true -dMaxSubsetPct=100 -dAutoFilterColorImages=false -dColorImageFilter=/FlateEncode -dAutoFilterGrayImages=false -dGrayImageFilter=/FlateEncode -dAutoFilterMonoImages=false -dMonoImageFilter=/CCITTFaxEncode slices.ps ThirdPage.pdf
./nG+SPM+8+SPMgrid+v07.script: line 275: 28522 Terminated              ( ./run_split2_display.sh $SPMDIR/MATLAB_Compiler_Runtime/v713 )
+ rm slices.ps
+ zip -r9 spmTPostProcessedImage.zip SPM.mat spmT_0001.hdr spmT_0001.img
+ rm -f mask.hdr mask.img ResMS.hdr ResMS.img RPV.hdr RPV.img SPM.mat spmT_0001.hdr spmT_0001.img
+ echo '
#########################################################################
#			LATEX REPORT GENERATION				#
#########################################################################
'
+ NAME=016_S_4952_FDG.nii.gz
+ NAME=016_S_4952_FDG
+ sed -i s#@@SUBJ_ID@@#016_S_4952_FDG# template1.tex
+ sed -i s#@@SUBJ_SEX@@#F# template1.tex
+ sed -i s#@@AGE_PATIENT@@#70# template1.tex
+ /opt/exp_soft/neugrid/texlive-2012/bin/x86_64-linux/pdflatex template1.tex
+ /opt/exp_soft/neugrid/texlive-2012/bin/x86_64-linux/pdflatex template2.tex
+ rm FirstPage.pdf ThirdPage.pdf
+ mv template1.pdf FirstPage.pdf
+ mv template2.pdf ThirdPage.pdf
+ echo 'REPORT PRINTED!'
+ /opt/exp_soft/neugrid/pdftk-2.02-1/pdftk-init-env.sh
/opt/exp_soft/neugrid/pdftk-2.02-1/pdftk-init-env.sh: line 10: /opt/exp_soft/neugrid/pdftk-2.02-1/etc/ld.so.conf.d/*: No such file or directory
+ /opt/exp_soft/neugrid/pdftk-2.02-1/usr/bin/pdftk FirstPage.pdf SecondPage.pdf ThirdPage.pdf cat output spmT_report.pdf
+ rm FirstPage.pdf SecondPage.pdf ThirdPage.pdf
+ cat
+ ls -al /home/neugrid029/home_cream_690209757/CREAM690209757
+ cp N4Uspmgridlogo.pdf spmT_report.pdf /home/neugrid029/home_cream_690209757/CREAM690209757
+ PREFIX=Output_
+ zip -r9 /home/neugrid029/home_cream_690209757/CREAM690209757/Output/Output_016_S_4952_FDG.zip spmTPostProcessedImage.zip spmT_report.pdf
+ cp /home/neugrid029/home_cream_690209757/CREAM690209757/Output/Output_016_S_4952_FDG.zip /home/neugrid029/home_cream_690209757/CREAM690209757
+ touch /home/neugrid029/home_cream_690209757/CREAM690209757/Output/.4done
+ echo Debug:
+ echo 'List the processes of the current user...'
++ id -u
+ ps -a -u 2029
+ sleep 60
