# Supplementary material for: Neuroimaging Feature Terminology: A Controlled Terminology for the Annotation of Brain Imaging Features
Source: J Alzheimers Dis. 2017 Aug 14;59(4):1153–69. doi: 10.3233/JAD-161148 (PMC5611802; doi:10.3233/JAD-161148)
Supplement: Supplementary file 4 [file jad-59-jad161148-s004.bel]

##################################################################################
# Document Properties Section

SET DOCUMENT Name = "Document name"
SET DOCUMENT Description = "Document description"
SET DOCUMENT Version = "1.0"
SET DOCUMENT Copyright = "Copyright (c) 2012, anandhi. All Rights Reserved."
SET DOCUMENT Authors = "anandhi"
SET DOCUMENT Licenses = "Document license"
SET DOCUMENT ContactInfo = "your@email.com"

##################################################################################
# Definitions Section

DEFINE NAMESPACE PFR AS URL "http://resource.belframework.org/belframework/1.0/namespace/selventa-named-rat-protein-families.belns"
DEFINE NAMESPACE MGI AS URL "http://resource.belframework.org/belframework/1.0/namespace/mgi-approved-symbols.belns"
DEFINE NAMESPACE PFM AS URL "http://resource.belframework.org/belframework/1.0/namespace/selventa-named-mouse-protein-families.belns"
DEFINE NAMESPACE MESHPP AS URL "http://resource.belframework.org/belframework/1.0/namespace/mesh-biological-processes.belns"
DEFINE NAMESPACE MESHCL AS URL "http://resource.belframework.org/belframework/1.0/namespace/mesh-cellular-locations.belns"
DEFINE NAMESPACE NCH AS URL "http://resource.belframework.org/belframework/1.0/namespace/selventa-named-human-complexes.belns"
DEFINE NAMESPACE CHEBI AS URL "http://resource.belframework.org/belframework/1.0/namespace/chebi-names.belns"
DEFINE NAMESPACE NCR AS URL "http://resource.belframework.org/belframework/1.0/namespace/selventa-named-rat-complexes.belns"
DEFINE NAMESPACE HGNC AS URL "http://resource.belframework.org/belframework/1.0/namespace/hgnc-approved-symbols.belns"
DEFINE NAMESPACE SPAC AS URL "http://resource.belframework.org/belframework/1.0/namespace/swissprot-accession-numbers.belns"
DEFINE NAMESPACE PFH AS URL "http://resource.belframework.org/belframework/1.0/namespace/selventa-named-human-protein-families.belns"
DEFINE NAMESPACE NCM AS URL "http://resource.belframework.org/belframework/1.0/namespace/selventa-named-mouse-complexes.belns"
DEFINE NAMESPACE CHEBIID AS URL "http://resource.belframework.org/belframework/1.0/namespace/chebi-ids.belns"
DEFINE NAMESPACE RGD AS URL "http://resource.belframework.org/belframework/1.0/namespace/rgd-approved-symbols.belns"
DEFINE NAMESPACE MESHD AS URL "http://resource.belframework.org/belframework/1.0/namespace/mesh-diseases.belns"
DEFINE NAMESPACE GO AS URL "http://resource.belframework.org/belframework/1.0/namespace/go-biological-processes-names.belns"
DEFINE NAMESPACE SCHEM AS URL "http://resource.belframework.org/belframework/1.0/namespace/selventa-legacy-chemical-names.belns"
DEFINE NAMESPACE EGID AS URL "http://resource.belframework.org/belframework/1.0/namespace/entrez-gene-ids-hmr.belns"
DEFINE NAMESPACE GOCCACC AS URL "http://resource.belframework.org/belframework/1.0/namespace/go-cellular-component-accession-numbers.belns"
DEFINE NAMESPACE GOCCTERM AS URL "http://resource.belframework.org/belframework/1.0/namespace/go-cellular-component-terms.belns"
DEFINE NAMESPACE HGU95AV2 AS URL "http://resource.belframework.org/belframework/1.0/namespace/affy-hg-u95av2.belns"
DEFINE NAMESPACE HGU133P2 AS URL "http://resource.belframework.org/belframework/1.0/namespace/affy-hg-u133-plus2.belns"
DEFINE NAMESPACE HGU133AB AS URL "http://resource.belframework.org/belframework/1.0/namespace/affy-hg-u133ab.belns"
DEFINE NAMESPACE MGU74ABC AS URL "http://resource.belframework.org/belframework/1.0/namespace/affy-mg-u74abc.belns"
DEFINE NAMESPACE MG430AB AS URL "http://resource.belframework.org/belframework/1.0/namespace/affy-moe430ab.belns"
DEFINE NAMESPACE MG4302 AS URL "http://resource.belframework.org/belframework/1.0/namespace/affy-mouse430-2.belns"
DEFINE NAMESPACE MG430A2 AS URL "http://resource.belframework.org/belframework/1.0/namespace/affy-mouse430a-2.belns"
DEFINE NAMESPACE RG230AB AS URL "http://resource.belframework.org/belframework/1.0/namespace/affy-rae230ab-2.belns"
DEFINE NAMESPACE RG2302 AS URL "http://resource.belframework.org/belframework/1.0/namespace/affy-rat230-2.belns"
DEFINE NAMESPACE NIFT AS URL "http://belief.scai.fraunhofer.de/openbel/repository/namespaces/NIFT.belns"
DEFINE NAMESPACE dbSNP AS URL "http://belief.scai.fraunhofer.de/openbel/repository/namespaces/SNP.belns"
DEFINE NAMESPACE BRCO AS URL "http://belief.scai.fraunhofer.de/openbel/repository/namespaces/BRCO.belns"

DEFINE ANNOTATION HemicAndImmuneSystem AS  URL "http://resource.belframework.org/belframework/1.0/annotation/mesh-hemic-and-immune-system.belanno"
DEFINE ANNOTATION UrogenitalSystem AS  URL "http://resource.belframework.org/belframework/1.0/annotation/mesh-urogenital-system.belanno"
DEFINE ANNOTATION FluidAndSecretion AS  URL "http://resource.belframework.org/belframework/1.0/annotation/mesh-fluid-and-secretion.belanno"
DEFINE ANNOTATION CellStructure AS  URL "http://resource.belframework.org/belframework/1.0/annotation/mesh-cell-structure.belanno"
DEFINE ANNOTATION CellLine AS  URL "http://resource.belframework.org/belframework/1.0/annotation/atcc-cell-line.belanno"
DEFINE ANNOTATION TextLocation AS  LIST {"Abstract","Results","Legend","Review"}
DEFINE ANNOTATION IntegumentarySystem AS  URL "http://resource.belframework.org/belframework/1.0/annotation/mesh-integumentary-system.belanno"
DEFINE ANNOTATION DigestiveSystem AS  URL "http://resource.belframework.org/belframework/1.0/annotation/mesh-digestive-system.belanno"
DEFINE ANNOTATION MuskuloskeletalSystem AS  URL "http://resource.belframework.org/belframework/1.0/annotation/mesh-musculoskeletal-system.belanno"
DEFINE ANNOTATION Tissue AS  URL "http://resource.belframework.org/belframework/1.0/annotation/mesh-tissue.belanno"
DEFINE ANNOTATION BodyRegion AS  URL "http://resource.belframework.org/belframework/1.0/annotation/mesh-body-region.belanno"
DEFINE ANNOTATION Cell AS  URL "http://resource.belframework.org/belframework/1.0/annotation/mesh-cell.belanno"
DEFINE ANNOTATION NervousSystem AS  URL "http://resource.belframework.org/belframework/1.0/annotation/mesh-nervous-system.belanno"
DEFINE ANNOTATION SenseOrgan AS  URL "http://resource.belframework.org/belframework/1.0/annotation/mesh-sense-organ.belanno"
DEFINE ANNOTATION Disease AS  URL "http://resource.belframework.org/belframework/1.0/annotation/mesh-disease.belanno"
DEFINE ANNOTATION RespiratorySystem AS  URL "http://resource.belframework.org/belframework/1.0/annotation/mesh-respiratory-system.belanno"
DEFINE ANNOTATION Species AS  URL "http://resource.belframework.org/belframework/1.0/annotation/species-taxonomy-id.belanno"
DEFINE ANNOTATION CardiovascularSystem AS  URL "http://resource.belframework.org/belframework/1.0/annotation/mesh-cardiovascular-system.belanno"
DEFINE ANNOTATION EndocrineSystem AS  URL "http://resource.belframework.org/belframework/1.0/annotation/mesh-endocrine-system.belanno"

##################################################################################
# Statements Section

SET STATEMENT_GROUP = "Group 1"

SET Citation = {"PubMed", "Neurobiol Aging. 2015 Jun;36(6):2018-23. doi: 10.1016/j.neurobiolaging.2015.03.001", "25865441"}

SET Evidence = "There was a strong correlation between YKL-40 and markers of neurodegeneration (total tau and p-tau). In the whole sample, we found a negative correlation between YKL-40 and CTh in AD vulnerable areas in Aβ42+ subjects but not in Aβ42 participants. Our results suggest that YKL-40 could track the inflammatory processes associated to tau-related neurodegeneration in the presence of the AD pathophysiological process."

p(HGNC:CHI3L1) -> bp(GO:"inflammatory response")
bp(GO:"inflammatory response") negativeCorrelation a(NIFT:"Cortical Thickness") 


SET Citation = {"PubMed", "Sci Rep. 2016 Feb 15;6:21089. doi: 10.1038/srep21089.", "26876488"}

SET Evidence = "Higher levels of BDNF promoter methylation may be closely associated with the reduced cortical thickness among patients with MDD."

p(HGNC:BDNF) -| a(NIFT:"Cortical Thickness")

#p(HGNC:BDNF) -- g(dbSNP:rs6265)

SET Citation = {"PubMed", "Methods Mol Biol. 2016;1303:143-60. doi: 10.1007/978-1-4939-2627-5_7.", "26235064"}

SET Evidence = "The microtubule-associated protein tau plays a critical role in the pathogenesis of Alzheimer's disease (AD) and 
several related disorders collectively known as tauopathies.Development of tau pathology is associated with progressive neuronal loss and cognitive decline."

p(HGNC:MAPT) -> bp(GO:"neuron death")
p(HGNC:MAPT) -> bp(GO:cognition)
####neuron death-> cortical thickness


SET Citation = {"PubMed", "Neurobiol Aging. 2015 Jun;36(6):2024-33. doi: 10.1016/j.neurobiolaging.2015.03.004. Epub 2015 Mar 16.", "25862420"}

SET Evidence = "In conclusion, TOMM40 VL variants are related to impairment in allocentric spatial navigation and reduced cortical thickness of specific brain regions among aMCI individuals with (LOAD neutral) APOE ε3/ε3 genotype. This may reflect a specific role of TOMM40 in the pathogenesis of LOAD."

p(HGNC: TOMM40) -| a(NIFT:"Cortical Thickness")
g(dbSNP: rs10524523) -- a(NIFT:"Cortical Thinning")


SET Citation = {"PubMed", "Curr Alzheimer Res. 2014 Feb;11(2):137-44.", "24479631"} 

SET Evidence = "The current findings show that, similar to ApoE-ε4 non-carriers, BChE-K carriers are protected from the pathological detriments of AD that affect frontal cortical thickness and neuropsychiatric symptoms."

p(HGNC:BCHE) -> a(NIFT:"Cortical Thinning")

SET Evidence = "BChE wild-type carriers (BChE-W) showed more thinning in the left dorsolateral prefrontal cortex, including the lateral premotor regions 
and anterior cingulate cortex, than did BChE-K variant carriers (BChE-K). ApoE-ε4 carriers had a thinner left medial prefrontal cortex, left superior 
frontal cortex, and left posterior cingulate cortex than did ApoE-ε4 non-carriers. "

#SET BRCO = ""
p(HGNC:BCHE) -> a(NIFT:"Cortical Thinning")

SET Citation = {"PubMed", "Psychiatry Res. 2013 Dec 30;214(3):212-20.", "24080518"}

SET Evidence = "APOE-4 carriers showed a thinner entorhinal cortex in the left hemisphere when compared with the right hemisphere across all participants. 
Non-carriers of the allele showed this asymmetry only in the patient group. Cortical thickness in the hippocampus did not vary between hemispheres among 
APOE-4 allele carriers and non-carriers."

p(HGNC:APOE) -- a(NIFT:"Cortical Thinning")


SET Citation = {"PubMed", "J Alzheimers Dis. 2012;30(3):605-16.", "22426017"}

SET Evidence = "These differences in Aβ(42) deposition were not significantly reflected in the brain structure, and CTh was only correlated with total tau. The lack of significant differences in relation to t-tau and p-tau levels and to the severity of CTh or grey matter loss suggests a similar level of neuronal injury despite higher Aβ(42) load in PSEN1."

p(HGNC:PSEN1) -> bp("neuronal loss")
bp("neuronal loss") -> a(NIFT:"Cortical Thinning")


SET Citation = {"PubMed", "Curr Alzheimer Res. 2015;12(6):563-71.","26027813"}

SET Evidence ="In addition, based on timing of changes in cortical thinning and Aβ deposition such as Aβ deposition after cortical thinning; cortical 
thinning after Aβ deposition, or concurrent Aβ deposition and cortical thinning, we identified three types of relationships between cortical thinning 
and Aβ deposition: (1) Aβ-associated cortical thinning; (2) Aβ-independent cortical thinning; and (3) Aβ deposition only without cortical thinning. 
Taken together, these findings suggest that Aβ-weighted cortical thickness values can be used as an objective biomarker of structural changes caused 
by amyloid pathology in the brain."

p(HGNC:APP) -> a("Amyloid beta-Peptides")
p(HGNC:APP) -- a(NIFT:"Cortical Thickness")
a(NIFT:"Cortical Thinning") -> path(MESHD:"Alzheimer Disease")


SET Citation = {"PubMed", "Conf Proc IEEE Eng Med Biol Soc. 2014;2014:2464-7. doi: 10.1109/EMBC.2014.6944121.", "25570489"}

SET Evidence = "After false discovery rate correction, we observed 53 significant associations between SNPs and our imaging features, including associations of ventricular enlargement with SNPs on estrogen receptor 1 (ESR1) and sortilin-related VPS10 domain containing receptor 1 (SORCS1), hippocampal atrophy with SNPs on ESR1, and cerebral atrophy with SNPs on transferrin (TF) and amyloid beta precursor protein (APP"

p(HGNC:TF) -> a(NIFT:"Cerebral atrophy")

SET Citation = {"PubMed", "Conf Proc IEEE Eng Med Biol Soc. 2014;2014:2464-7. doi: 10.1109/EMBC.2014.6944121.","25570489"}

SET Evidence = "After false discovery rate correction, we observed 53 significant associations between SNPs and our imaging features, including associations
of ventricular enlargement with SNPs on estrogen receptor 1 (ESR1) and sortilin-related VPS10 domain containing receptor 1 (SORCS1), hippocampal atrophy 
with SNPs on ESR1, and cerebral atrophy with SNPs on transferrin (TF) and amyloid beta precursor protein (APP)."

p(HGNC:ESR1) -- a(NIFT:"Ventricular expansion")
p(HGNC:SORCS1) -- a(NIFT:"Ventricular expansion")
p(HGNC:ESR1) -- a(NIFT:"Hippocampal atrophy")
p(HGNC:TF) -- a(NIFT:"Cerebral atrophy")
p(HGNC:APP) -- a(NIFT:"Cerebral atrophy")

SET Citation ={"PubMed", "Psychiatry Res. 1986 Jan;17(1):23-9.","3484831"}

SET Evidence ="There were significant correlations between cerebral atrophy as assessed by VBR and CSF AChE activity. Cognitive impairment on MMSE 
also correlated significantly with VBR. "

a(NIFT:"Cerebral atrophy") positiveCorrelation p(HGNC:ACHE)


SET Citation = {"PubMed", "Neurobiol Aging. 2014 Dec;35(12):2681-90. doi: 10.1016/j.neurobiolaging.2014.06.007. Epub 2014 Jun 17.", "25027412"}

SET Evidence = "The absence of interset statistical differences allowed us to perform joint and conjunction analyses. Independent voxel-based morphometry analysis of the Spanish set as well as conjunction and joint analyses revealed substantial gray matter loss in orbitofrontal cortex and anterior cingulate cortex with relative preservation of parietal lobes in AD and/or mild cognitive impairment TREM2 p.R47H carriers, suggesting that TREM2 p.R47H variant is associated with certain clinical and neuroimaging AD features in addition to the increased TREM2 p.R47H atrophy in temporal lobes as described previously."

p(HGNC:TREM2) -> a(NIFT:"Temporal lobe atrophy")
g(dbSNP:rs75932628) -> a(NIFT:"Temporal lobe atrophy")

SET Citation = {"PubMed", "Oxid Med Cell Longev. 2013;2013:860959. doi: 10.1155/2013/860959. Epub 2013 Mar 6.", "23533697"}

SET Evidence ="The purpose of this paper is to discuss these recent developments including the potential role that TREM2 normally plays and how loss of function may contribute to AD pathogenesis by enhancing oxidative stress and inflammation within the CNS. In this context, an overview of the pathways linking beta-amyloid, neurofibrillary tangles (NFTs), oxidative stress, and inflammation will be discussed."

p(HGNC:TREM2) -> bp(GO:"response to oxidative stress")
bp(GO:"response to oxidative stress") -| a(NIFT:"Cerebral blood flow")
a(NIFT:"Cerebral blood flow") -> a(NIFT:"Glucose hypometabolism")
a(NIFT:"Glucose hypometabolism") -> a(NIFT:"Temporal lobe atrophy")

SET Citation ={"PubMed", "Oxid Med Cell Longev. 2013;2013:860959. doi: 10.1155/2013/860959","23533697"}

SET Evidence ="Recently, a novel variant in the gene encoding the triggering receptor expressed on myeloid cells 2 (TREM2) has 
been identified that has refocused the spotlight back onto inflammation as a major contributing factor in AD.
TREM2 is expressed on microglial cells, the resident macrophages in the CNS, and functions to stimulate phagocytosis 
on one hand and to suppress cytokine production and inflammation on the other hand. The purpose of this paper is to 
discuss these recent developments including the potential role that TREM2 normally plays and how loss of function 
may contribute to AD pathogenesis by enhancing oxidative stress and inflammation within the CNS."

p(HGNC:TREM2) -- bp(GO:"inflammatory response")

SET Cell= {"Microglia", "Macrophages"}

p(HGNC:TREM2) -> bp(GO:phagocytosis)
p(HGNC:TREM2) -| bp(GO:"cytokine production")

UNSET Cell

p(HGNC:TREM2) -> path(MESHD:"Alzheimer Disease")
p(HGNC:TREM2) -> bp(GO:"response to oxidative stress")


SET Citation ={"PubMed", "Neurobiol Aging. 2014 Dec;35(12):2681-90. doi: 10.1016/j.neurobiolaging.2014.06.007 ","25027412"}

SET Evidence ="Independent voxel-based morphometry analysis of the Spanish set as well as conjunction and joint analyses 
revealed substantial gray matter loss in orbitofrontal cortex and anterior cingulate cortex with relative preservation of 
parietal lobes in AD and/or mild cognitive impairment TREM2 p.R47H carriers, suggesting that TREM2 p.R47H variant is 
associated with certain clinical and neuroimaging AD features in addition to the increased TREM2 p.R47H atrophy in 
temporal lobes as described previously. The high frequency of pathologic behavioral symptoms, combined with a preferential
frontobasal gray matter cortical loss, suggests that frontobasal and temporal regions could be more susceptible to the 
deleterious biological effects of the TREM2 variant p.R47H."

p(HGNC:TREM2) -> a(NIFT:"Temporal lobe atrophy")
p(HGNC:TREM2) -| a(NIFT:"Grey matter volume")

SET Citation = {"PubMed", "J Cell Sci. 2015 Jul 1;128(13):2330-8. doi: 10.1242/jcs.167270. Epub 2015 May 21.", "25999473"}

SET Evidence = "β level reduction by CALHM1 could be explained by an increase in extracellular Aβ degradation by insulin-degrading enzyme (IDE), extracellular secretion of which was strongly potentiated by CALHM1 activation."

p(HGNC:CALHM1) -> p(HGNC:IDE)
p(HGNC:IDE) -> bp("beta-amyloid clearance")

SET Citation = {"PubMed", "Cell. 2008 Jun 27;133(7):1149-61. doi: 10.1016/j.cell.2008.05.048.", "18585350"}

SET Evidence = "We show that CALHM1 encodes a multipass transmembrane glycoprotein that controls cytosolic Ca(2+) concentrations and Abeta levels. CALHM1 homomultimerizes, shares strong sequence similarities with the selectivity filter of the NMDA receptor, and generates a large Ca(2+) conductance across the plasma membrane. Importantly, we determined that the CALHM1 P86L polymorphism (rs2986017) is significantly associated with AD in independent case-control studies of 3404 participants (allele-specific OR = 1.44, p = 2 x 10(-10)). We further found that the P86L polymorphism increases Abeta levels by interfering with CALHM1-mediated Ca(2+) permeability. We propose that CALHM1 encodes an essential component of a previously uncharacterized cerebral Ca(2+) channel that controls Abeta levels and susceptibility to late-onset AD."

p(HGNC:CALHM1) -> path(MESHD:"Alzheimer Disease")
g(dbSNP:rs2986017) -> bp(GO:"neuron death")
g(dbSNP:rs2986017) -> a(NIFT:"Hippocampal atrophy")
g(dbSNP:rs2986017) -> p(HGNC:APP)
g(dbSNP:rs2986017) -> bp(GO:"calcium ion homeostasis")

SET Citation ={"PubMed", "Neuroimage. 2010 Nov 15;53(3):1051-63. doi: 10.1016/j.neuroimage.2010.01.042","20100581"}

SET Evidence ="Detailed image analyses of rs6463843 (flanking NXPH1) revealed reduced global and regional GM density
across diagnostic groups in TT relative to GG homozygotes. Interaction analysis indicated that AD patients homozygous 
for the T allele showed differential vulnerability to right hippocampal GM density loss. NXPH1 codes for a protein 
implicated in promotion of adhesion between dendrites and axons, a key factor in synaptic integrity, the loss of 
which is a hallmark of AD. "

g(dbSNP:rs6463843) -- p(HGNC:NXPH1)
g(dbSNP:rs6463843) -| a(NIFT:"Grey matter volume")
a(NIFT:"Grey matter volume") -- path(MESHD:"Alzheimer Disease")
### how to encode synaptic integrity ###
p(HGNC:NXPH1) -- path(MESHD:"Alzheimer Disease")


SET Citation ={"PubMed", "Neuroimage. 2010 Nov 15;53(3):1051-63. doi: 10.1016/j.neuroimage.2010.01.042","20100581"}

SET Evidence ="In the present study, we report that administration of double-stranded RNA, a classical inducer of 
interferon-gamma (IFN-gamma), causes rapid and persistent activation of microglia and astrocytes, as well as 
induction of interleukin-1beta (IL-beta) and nitric oxide synthase. In close temporal succession to glial 
activation, there is neurodegeneration, with neuron loss involving apoptosis in selected brain regions 
including the septal nucleus, hippocampus, cortex and thalamus, along with hippocampal atrophy. This neuronal 
loss is accompanied by punctate deposits of material that are immunoreactive for amyloid precursor protein, 
beta-amyloid peptide (Abeta), and apolipoprotein E."

p(HGNC:IFNG) -> bp(GO:"microglial cell activation")
p(HGNC:IFNG) -> bp(GO:"astrocyte activation")
p(HGNC:IFNG) -- p(HGNC:NOS1)
bp(GO:"microglial cell activation") -- bp(MESHPP:Apoptosis)
bp(MESHPP:Apoptosis)-- a(NIFT:"Hippocampal atrophy")
p(HGNC:APP) -- path("neuronal dysfunction") 

SET Citation ={"PubMed", "Neurobiol Aging. 2014 Jul;35(7):1519-25. doi: 10.1016/j.neurobiolaging.2014.01.013.","24524964"}

SET Evidence ="Multiple linear regression analyses showed that plasma total homocysteine level was significantly 
associated with hippocampal volume even after controlling the degree of global cerebral beta amyloid deposition 
and vascular burden as well as other potential confounders including age, gender, education, and apolipoprotein E ε4 
genotype."

a(CHEBI:"homocysteine") -- a(NIFT:"Hippocampus volume")


SET Citation = {"PubMed", "J Alzheimers Dis. 2010;21(4):1141-51.", "21504134"}

SET Evidence = "Higher education and lower MMSE scores were correlated with reduced CTH in the AD group, whereas no significant correlation was found 
between CDR-SB scores or APOE genotype and CTH."

SET Disease = "Alzheimer Disease"

a(NIFT:"Mini mental state exam") positiveCorrelation a(NIFT:"Cortical Thinning")
#a(CTO:"Clinical Dementia Rating Scale sum of boxes") negativeCorrelation a(NIFT:"Cortical thickness")
p(HGNC:APOE) negativeCorrelation a(NIFT:"Cortical Thickness")

UNSET Disease

SET Citation ={"PubMed", "Microsc Res Tech. 2000 Aug 15;50(4):291-6.","10936883"}

SET Evidence ="Lipoprotein lipase (LPL) assists lipid transport by transferring lipids between lipoprotein particles 
and cells. LPL binds apolipoprotein E (apoE) lipoprotein particles and a major apoE receptor, low density lipoprotein 
receptor related protein (LRP). Because apoE and LRP polymorphisms alter Alzheimer's disease (AD) risk, and LPL itself
is found in AD amyloid plaques, we examined whether LPL variants also affect AD risk."

p(HGNC:LPL) -> bp(GO:"lipid transport")
p(HGNC:LPL) -> complex(p(HGNC:APOE), p(HGNC:LRP1B))
g(HGNC:APOE) -- path(MESHD:"Alzheimer Disease")
#SET Disease = {"Plaque", "Amyloid"}
p(HGNC:LPL) -> path(MESHD:"Alzheimer Disease")
#UNSET Disease

SET Evidence ="These trends are consistent with a putative protective effect of 447Ter and causative effect of 291Ser on AD. 
Furthermore, brains of AD patients with 447Ter showed trends toward fewer plaques, tangles, and glia, and more neurons and 
cortical thickness than AD patients without 447Ter. Hippocampal plaques were significantly reduced. LPL might affect 
hippocampal function and thus dementia via its role as supplier of membrane components or antioxidants to neurons. 
Alternatively, LPL may play a part in plaque formation through its interaction with apoE and LRP."

a("Ser 447 Ter polymorphisms") -| a("neurofibrillary tangles")
a("Ser 447 Ter polymorphisms") -| a("neurofibrillary tangles")
a("Ser 447 Ter polymorphisms") -> a(NIFT:"Cortical Thickness")
p(HGNC:LPL) -> a(BRCO:"Hippocampus")
a(BRCO:"Hippocampus") -> path(MESHD:"Dementia")
complex(p(HGNC:LPL), p(HGNC:APOE), p(HGNC:LRP)) -> path(MESHD:"Plaque, Amyloid")

SET Citation = {"PubMed", "Neuroimage. 2010 Nov 15;53(3):1051-63. doi: 10.1016/j.neuroimage.2010.01.042. Epub 2010 Jan 25.", "20100581"}

SET Evidence = "Detailed image analyses of rs6463843 (flanking NXPH1) revealed reduced global and regional GM density across diagnostic groups in TT relative to GG homozygotes. Interaction analysis indicated that AD patients homozygous for the T allele showed differential vulnerability to right hippocampal GM density loss. NXPH1 codes for a protein implicated in promotion of adhesion between dendrites and axons, a key factor in synaptic integrity, the loss of which is a hallmark of AD. "

p(HGNC:NXPH1) -> a(NIFT:"Grey matter atrophy")
g(dbSNP:rs6463843) -> a(NIFT:"Grey matter atrophy")
p(HGNC:NXPH1) -> a(NIFT:"Grey matter atrophy")

SET Citation = {"PubMed", "Proc Natl Acad Sci U S A. 2009 Jul 28;106(30):12524-9. doi: 10.1073/pnas.0903328106. Epub 2009 Jul 10.", "19592509"}

SET Evidence = "ur results suggest that the interaction between neuronal EphA4 and glial ephrin-A3 bidirectionally controls synapse morphology and glial glutamate transport, ultimately regulating hippocampal function."

p(HGNC:EPHA4) -> a(NIFT:"Grey matter volume")

SET Citation ={"PubMed", "Brain. 2015 Apr;138(Pt 4):1023-35. doi: 10.1093/brain/awv007.","25678559"}

SET Evidence ="At baseline, amyloid-β positive patients with mild cognitive impairment showed increased hippocampal 
activation, smaller hippocampal volumes, and a trend towards lower Mini-Mental State Examination scores and higher 
Clinical Dementia Ratings compared to amyloid-β negative patients with mild cognitive impairment."

p(HGNC:APP) -> a(NIFT:"Hippocampal Formation")
p(HGNC:APP) negativeCorrelation a(NIFT:"Hippocampus volume")
p(HGNC:APP) negativeCorrelation a(NIFT:"Mini mental state exam")
p(HGNC:APP) positiveCorrelation a(NIFT:"Clinical dementia rating")

#################################


SET Citation ={"PubMed", "Neurology. 2010 Jan 12;74(2):121-7.","20065247"}

SET Evidence ="The strong correlation between hippocampal atrophy and beta-amyloid (Abeta) burden in the Pittsburgh 
compound B-positive healthy control group suggests that Abeta deposition in the inferior temporal neocortex is 
related to hippocampal synaptic and neuronal degeneration"

p(HGNC:APP) positiveCorrelation a(NIFT:"Hippocampal atrophy")


SET Citation ={"PubMed", "Neuroscience. 2015 Aug 20;301:79-89. doi: 10.1016/j.neuroscience.2015.05.049.","26026680"}

SET Evidence ="These results suggest that (1) AD-associated deterioration of white matter fibers is greatest in tracts 
known to be connected to areas of pathology in AD and (2) lower white matter tract integrity is more diffusely associated
with lower hippocampal volume indicating that the pathology in the white matter follows to some degree the neurodegenerative
staging and progression of this condition."


SET Citation ={"PubMed", "J Alzheimers Dis. 2014;38(3):581-7.","24028866"}

SET Evidence ="We also showed an association between high homocysteine levels and severe cortical-subcortical and hippocampal atrophy.
The role of folate, which is inversely associated with the severity of brain atrophy, was confirmed. Our results also confirm the association
between high homocysteine levels and severe cortical-subcortical and hippocampal atrophy. Auto-CM ANN is able to highlight associations 
sometimes visible only in longitudinal studies through intelligent data mining of a cross-sectional study."

a(CHEBI:"homocysteine") positiveCorrelation a(NIFT:"Hippocampal atrophy")


SET Citation = {"PubMed", "Int J Alzheimers Dis. 2011 Mar 31;2011:490140.","21547229"}

SET Evidence ="In the EPHA4 gene, rs10932886 was correlated with gray matter density in the left precuneus and bilateral frontal regions—regions in 
which atrophy occurs in late AD."

p(HGNC:EPHA4) -> g(dbSNP:rs10932886)

g(dbSNP:rs10932886) positiveCorrelation a(NIFT:"Grey matter volume")
g(dbSNP:rs10932886) -> a(NIFT:"Grey matter atrophy")


SET Citation = {"PubMed", "Ann Neurol. 1987 Nov;22(5):639-43.","3122646"}

SET Evidence ="The prominence of white matter staining suggests that tau may be especially enriched in projection systems. Alzheimer's disease 
causes massive axonal disruption and the dislocation of tau protein from its usual axonal domain into neuronal cell bodies, dendrites, and 
presynaptic regions. The normal pattern of axonal staining in cortex is disrupted and white matter staining is reduced. Prominent abnormal tau-immunoreactive 
neuropil fibers are densely present even in cortical regions without classical neurofibrillary tangle and senile plaque formation. The striking neuropil 
abnormalities, revealed by the aberrant localization of tau protein, are likely to contribute to neuronal dysfunction in Alzheimer's disease."

p(HGNC:MAPT) -- a(NIFT:"White matter")


SET Citation = {"PubMed", "Dement Geriatr Cogn Disord. 2009;28(5):476-85.", "19940480"}

SET Evidence = "A trend for larger brain and isthmus cingulate volumes and smaller hippocampal and ventricular volumes with increasing epsilon4 dose were seen."

p(HGNC:APOE) -> a(NIFT:"Brain volume")
p(HGNC:APOE) -| a(NIFT:"Hippocampus volume")
p(HGNC:APOE) -| a(NIFT:"Ventricular volume")


SET Citation = {"PubMed", "N Engl J Med. 2013 Jan 10;368(2):117-27. doi: 10.1056/NEJMoa1211851. Epub 2012 Nov 14.", "23150934"}

SET Evidence = "Recently, a novel variant in the gene encoding the triggering receptor expressed on myeloid cells 2 (TREM2) has been identified that has refocused the spotlight back onto inflammation as a major contributing factor in AD. Variants in TREM2 triple one's risk of developing late-onset AD. TREM2 is expressed on microglial cells, the resident macrophages in the CNS, and functions to stimulate phagocytosis on one hand and to suppress cytokine production and inflammation on the other hand. "

p(HGNC:TREM2) -| bp(GO:"inflammatory response")
p(HGNC:TREM2) -| bp(GO:"cytokine production")
p(HGNC:TREM2) -> bp(GO:"phagocytosis")


SET Citation = {"PubMed", "Dement Geriatr Cogn Disord. 2009;28(5):476-85.", "19940480"}

SET Evidence = "BChE wild-type carriers (BChE-W) showed more thinning in the left dorsolateral prefrontal cortex, including the lateral premotor regions 
and anterior cingulate cortex, than did BChE-K variant carriers (BChE-K). ApoE-ε4 carriers had a thinner left medial prefrontal cortex, left superior 
frontal cortex, and left posterior cingulate cortex than did ApoE-ε4 non-carriers. "

#SET BRCO = ""
p(HGNC:BCHE) -> a(NIFT:"Cortical Thinning")


SET Citation = {"PubMed", "Toxicol Appl Pharmacol. 2007 May 1;220(3):349-56. Epub 2007 Feb 9.", "17376497"}

SET Evidence = " These results suggest that aluminum disrupts iron homeostasis in the brain by several mechanisms including the transferrin receptor, a nontransferrin iron transporter, and ferritin."

p(HGNC:TF) -| bp(GO:"iron ion homeostasis")


SET Citation = {"PubMed", "Psychiatry Res. 1986 Jan;17(1):23-9.", "3484831"}

SET Evidence = "There were significant correlations between cerebral atrophy as assessed by VBR and CSF AChE activity. Cognitive impairment on MMSE also correlated significantly with VBR."

p(HGNC:ACHE) positiveCorrelation a(NIFT:"Cerebral atrophy")


SET Citation = {"PubMed", "Brain Imaging Behav. 2012 Dec;6(4):621-33. doi: 10.1007/s11682-012-9184-1.", "22711244"}

SET Evidence = "e identified nominally significant associations between rs3748348 and expression levels of three genes (FLJ10357, RNASE2, and NDRG2). The strongest association was for FLJ10357 in cortex, which also had the most significant difference in expression between AD and non-AD brains, with greater expression in cortex of decedents with AD (p-value=7×10−7)."

p(HGNC:FLJ10357) positiveCorrelation a(NIFT:"Cortical Thickness")

p(HGNC:FLJ10357) -- g(dbSNP:rs3748348)


# Add statements below this comment

UNSET STATEMENT_GROUP
